# Supplementary material for: Ultrafast and long-time excited state kinetics of an NIR-emissive vanadium(iii) complex II. Elucidating triplet-to-singlet excited-state dynamics
Source: Chem Sci. 2021 May 26;12(32):10791–801. doi: 10.1039/d1sc02149d (PMC8372553; doi:10.1039/d1sc02149d)
Supplement: SC-012-D1SC02149D-s001 [file SC-012-D1SC02149D-s001.molden]

[MOLDEN FORMAT]
[FREQ]
0.00
0.00
0.00
0.00
0.00
0.00
33.99
52.39
57.94
72.41
92.12
106.68
111.04
128.67
131.77
139.95
154.39
165.24
183.02
186.19
199.21
205.66
218.39
233.47
239.45
247.74
265.64
289.48
294.19
298.80
310.10
320.52
333.30
355.86
360.19
415.14
419.17
439.18
441.08
444.97
469.38
524.03
535.42
537.58
594.42
642.67
646.16
667.10
668.81
708.82
735.05
762.05
764.08
773.07
787.92
791.38
799.46
828.85
882.05
883.01
897.36
922.52
976.05
989.27
989.92
1010.40
1020.48
1020.95
1026.72
1035.97
1040.37
1083.30
1085.62
1102.01
1116.37
1133.99
1139.10
1140.94
1155.71
1165.43
1171.57
1174.78
1185.70
1186.55
1211.65
1264.57
1288.11
1291.82
1304.51
1312.80
1334.11
1341.25
1375.05
1397.21
1448.50
1455.11
1459.37
1461.17
1473.80
1477.26
1480.01
1482.20
1502.97
1510.23
1519.80
1525.67
1597.29
1605.27
1613.70
1627.94
1644.02
1644.36
3039.36
3053.16
3118.79
3123.16
3153.94
3154.90
3191.81
3192.18
3198.56
3215.12
3215.22
3234.26
3234.28
3234.57
3237.20
3237.26
3251.29
[FR-COORD]
V 0.012674 -0.016014 0.204862
N 0.007119 -0.005946 -3.783701
N -0.298655 -3.997703 -0.195342
N 0.330909 3.967131 -0.172732
C -1.389226 -1.717470 -5.084280
C -1.426716 -1.749830 -7.713887
C 0.011523 -0.009611 -9.027576
C 1.445990 1.733279 -7.713607
C 1.404041 1.705740 -5.083371
H -2.510319 -3.165436 -8.700138
H 2.532621 3.145357 -8.701311
C 0.766153 -5.492094 1.572109
C 0.116073 -7.988971 1.879593
C -1.717798 -8.996281 0.277080
C -2.741434 -7.516036 -1.608660
C -1.946660 -4.996144 -1.844916
H -2.311302 -10.943341 0.473515
H 2.130921 -4.582951 2.781696
H 0.996025 -9.105881 3.343554
H -4.085302 -8.303218 -2.921746
C 1.959621 4.977160 -1.833537
C 2.740849 7.501281 -1.599878
C 1.727608 8.972373 0.298605
C -0.083709 7.951091 1.917208
C -0.723914 5.451643 1.609005
H 2.311949 10.922441 0.492573
H 4.068170 8.298412 -2.923432
H -0.954522 9.059213 3.393231
H -2.072067 4.532893 2.829830
N -2.851033 -3.502147 -3.798595
C -5.287134 -4.192439 -4.928789
H -5.142105 -5.749691 -6.274079
H -6.573200 -4.719368 -3.415452
H -6.046885 -2.542724 -5.884002
N 2.861699 3.492246 -3.796939
C 5.288396 4.201307 -4.936332
H 5.126376 5.757511 -6.281497
H 6.575621 4.738890 -3.427857
H 6.058335 2.557767 -5.894262
H 0.014795 -0.011935 -11.071624
Cl 0.009240 -0.033963 4.676055
Cl -4.469956 0.381735 0.201234
Cl 4.498029 -0.403758 0.197809
[FR-NORM-COORD]
vibration 1
0.000000 0.000000 0.000000 
0.000000 0.000000 0.000000 
0.000000 0.000000 0.000000 
0.000000 0.000000 0.000000 
0.000000 0.000000 0.000000 
0.000000 0.000000 0.000000 
0.000000 0.000000 0.000000 
0.000000 0.000000 0.000000 
0.000000 0.000000 0.000000 
0.000000 0.000000 0.000000 
0.000000 0.000000 0.000000 
0.000000 0.000000 0.000000 
0.000000 0.000000 0.000000 
0.000000 0.000000 0.000000 
0.000000 0.000000 0.000000 
0.000000 0.000000 0.000000 
0.000000 0.000000 0.000000 
0.000000 0.000000 0.000000 
0.000000 0.000000 0.000000 
0.000000 0.000000 0.000000 
0.000000 0.000000 0.000000 
0.000000 0.000000 0.000000 
0.000000 0.000000 0.000000 
0.000000 0.000000 0.000000 
0.000000 0.000000 0.000000 
0.000000 0.000000 0.000000 
0.000000 0.000000 0.000000 
0.000000 0.000000 0.000000 
0.000000 0.000000 0.000000 
0.000000 0.000000 0.000000 
0.000000 0.000000 0.000000 
0.000000 0.000000 0.000000 
0.000000 0.000000 0.000000 
0.000000 0.000000 0.000000 
0.000000 0.000000 0.000000 
0.000000 0.000000 0.000000 
0.000000 0.000000 0.000000 
0.000000 0.000000 0.000000 
0.000000 0.000000 0.000000 
0.000000 0.000000 0.000000 
0.000000 0.000000 0.000000 
0.000000 0.000000 0.000000 
0.000000 0.000000 0.000000 
vibration 2
0.000000 0.000000 0.000000 
0.000000 0.000000 0.000000 
0.000000 0.000000 0.000000 
0.000000 0.000000 0.000000 
0.000000 0.000000 0.000000 
0.000000 0.000000 0.000000 
0.000000 0.000000 0.000000 
0.000000 0.000000 0.000000 
0.000000 0.000000 0.000000 
0.000000 0.000000 0.000000 
0.000000 0.000000 0.000000 
0.000000 0.000000 0.000000 
0.000000 0.000000 0.000000 
0.000000 0.000000 0.000000 
0.000000 0.000000 0.000000 
0.000000 0.000000 0.000000 
0.000000 0.000000 0.000000 
0.000000 0.000000 0.000000 
0.000000 0.000000 0.000000 
0.000000 0.000000 0.000000 
0.000000 0.000000 0.000000 
0.000000 0.000000 0.000000 
0.000000 0.000000 0.000000 
0.000000 0.000000 0.000000 
0.000000 0.000000 0.000000 
0.000000 0.000000 0.000000 
0.000000 0.000000 0.000000 
0.000000 0.000000 0.000000 
0.000000 0.000000 0.000000 
0.000000 0.000000 0.000000 
0.000000 0.000000 0.000000 
0.000000 0.000000 0.000000 
0.000000 0.000000 0.000000 
0.000000 0.000000 0.000000 
0.000000 0.000000 0.000000 
0.000000 0.000000 0.000000 
0.000000 0.000000 0.000000 
0.000000 0.000000 0.000000 
0.000000 0.000000 0.000000 
0.000000 0.000000 0.000000 
0.000000 0.000000 0.000000 
0.000000 0.000000 0.000000 
0.000000 0.000000 0.000000 
vibration 3
0.000000 0.000000 0.000000 
0.000000 0.000000 0.000000 
0.000000 0.000000 0.000000 
0.000000 0.000000 0.000000 
0.000000 0.000000 0.000000 
0.000000 0.000000 0.000000 
0.000000 0.000000 0.000000 
0.000000 0.000000 0.000000 
0.000000 0.000000 0.000000 
0.000000 0.000000 0.000000 
0.000000 0.000000 0.000000 
0.000000 0.000000 0.000000 
0.000000 0.000000 0.000000 
0.000000 0.000000 0.000000 
0.000000 0.000000 0.000000 
0.000000 0.000000 0.000000 
0.000000 0.000000 0.000000 
0.000000 0.000000 0.000000 
0.000000 0.000000 0.000000 
0.000000 0.000000 0.000000 
0.000000 0.000000 0.000000 
0.000000 0.000000 0.000000 
0.000000 0.000000 0.000000 
0.000000 0.000000 0.000000 
0.000000 0.000000 0.000000 
0.000000 0.000000 0.000000 
0.000000 0.000000 0.000000 
0.000000 0.000000 0.000000 
0.000000 0.000000 0.000000 
0.000000 0.000000 0.000000 
0.000000 0.000000 0.000000 
0.000000 0.000000 0.000000 
0.000000 0.000000 0.000000 
0.000000 0.000000 0.000000 
0.000000 0.000000 0.000000 
0.000000 0.000000 0.000000 
0.000000 0.000000 0.000000 
0.000000 0.000000 0.000000 
0.000000 0.000000 0.000000 
0.000000 0.000000 0.000000 
0.000000 0.000000 0.000000 
0.000000 0.000000 0.000000 
0.000000 0.000000 0.000000 
vibration 4
0.000000 0.000000 0.000000 
0.000000 0.000000 0.000000 
0.000000 0.000000 0.000000 
0.000000 0.000000 0.000000 
0.000000 0.000000 0.000000 
0.000000 0.000000 0.000000 
0.000000 0.000000 0.000000 
0.000000 0.000000 0.000000 
0.000000 0.000000 0.000000 
0.000000 0.000000 0.000000 
0.000000 0.000000 0.000000 
0.000000 0.000000 0.000000 
0.000000 0.000000 0.000000 
0.000000 0.000000 0.000000 
0.000000 0.000000 0.000000 
0.000000 0.000000 0.000000 
0.000000 0.000000 0.000000 
0.000000 0.000000 0.000000 
0.000000 0.000000 0.000000 
0.000000 0.000000 0.000000 
0.000000 0.000000 0.000000 
0.000000 0.000000 0.000000 
0.000000 0.000000 0.000000 
0.000000 0.000000 0.000000 
0.000000 0.000000 0.000000 
0.000000 0.000000 0.000000 
0.000000 0.000000 0.000000 
0.000000 0.000000 0.000000 
0.000000 0.000000 0.000000 
0.000000 0.000000 0.000000 
0.000000 0.000000 0.000000 
0.000000 0.000000 0.000000 
0.000000 0.000000 0.000000 
0.000000 0.000000 0.000000 
0.000000 0.000000 0.000000 
0.000000 0.000000 0.000000 
0.000000 0.000000 0.000000 
0.000000 0.000000 0.000000 
0.000000 0.000000 0.000000 
0.000000 0.000000 0.000000 
0.000000 0.000000 0.000000 
0.000000 0.000000 0.000000 
0.000000 0.000000 0.000000 
vibration 5
0.000000 0.000000 0.000000 
0.000000 0.000000 0.000000 
0.000000 0.000000 0.000000 
0.000000 0.000000 0.000000 
0.000000 0.000000 0.000000 
0.000000 0.000000 0.000000 
0.000000 0.000000 0.000000 
0.000000 0.000000 0.000000 
0.000000 0.000000 0.000000 
0.000000 0.000000 0.000000 
0.000000 0.000000 0.000000 
0.000000 0.000000 0.000000 
0.000000 0.000000 0.000000 
0.000000 0.000000 0.000000 
0.000000 0.000000 0.000000 
0.000000 0.000000 0.000000 
0.000000 0.000000 0.000000 
0.000000 0.000000 0.000000 
0.000000 0.000000 0.000000 
0.000000 0.000000 0.000000 
0.000000 0.000000 0.000000 
0.000000 0.000000 0.000000 
0.000000 0.000000 0.000000 
0.000000 0.000000 0.000000 
0.000000 0.000000 0.000000 
0.000000 0.000000 0.000000 
0.000000 0.000000 0.000000 
0.000000 0.000000 0.000000 
0.000000 0.000000 0.000000 
0.000000 0.000000 0.000000 
0.000000 0.000000 0.000000 
0.000000 0.000000 0.000000 
0.000000 0.000000 0.000000 
0.000000 0.000000 0.000000 
0.000000 0.000000 0.000000 
0.000000 0.000000 0.000000 
0.000000 0.000000 0.000000 
0.000000 0.000000 0.000000 
0.000000 0.000000 0.000000 
0.000000 0.000000 0.000000 
0.000000 0.000000 0.000000 
0.000000 0.000000 0.000000 
0.000000 0.000000 0.000000 
vibration 6
0.000000 0.000000 0.000000 
0.000000 0.000000 0.000000 
0.000000 0.000000 0.000000 
0.000000 0.000000 0.000000 
0.000000 0.000000 0.000000 
0.000000 0.000000 0.000000 
0.000000 0.000000 0.000000 
0.000000 0.000000 0.000000 
0.000000 0.000000 0.000000 
0.000000 0.000000 0.000000 
0.000000 0.000000 0.000000 
0.000000 0.000000 0.000000 
0.000000 0.000000 0.000000 
0.000000 0.000000 0.000000 
0.000000 0.000000 0.000000 
0.000000 0.000000 0.000000 
0.000000 0.000000 0.000000 
0.000000 0.000000 0.000000 
0.000000 0.000000 0.000000 
0.000000 0.000000 0.000000 
0.000000 0.000000 0.000000 
0.000000 0.000000 0.000000 
0.000000 0.000000 0.000000 
0.000000 0.000000 0.000000 
0.000000 0.000000 0.000000 
0.000000 0.000000 0.000000 
0.000000 0.000000 0.000000 
0.000000 0.000000 0.000000 
0.000000 0.000000 0.000000 
0.000000 0.000000 0.000000 
0.000000 0.000000 0.000000 
0.000000 0.000000 0.000000 
0.000000 0.000000 0.000000 
0.000000 0.000000 0.000000 
0.000000 0.000000 0.000000 
0.000000 0.000000 0.000000 
0.000000 0.000000 0.000000 
0.000000 0.000000 0.000000 
0.000000 0.000000 0.000000 
0.000000 0.000000 0.000000 
0.000000 0.000000 0.000000 
0.000000 0.000000 0.000000 
0.000000 0.000000 0.000000 
vibration 7
0.045797 -0.019595 -0.002113 
0.012128 0.018606 -0.001789 
0.024678 -0.013027 -0.049941 
0.007161 -0.012597 0.038010 
0.037018 0.003615 -0.007536 
0.104506 -0.044458 -0.006543 
0.139020 -0.066888 -0.000995 
0.096551 -0.036346 0.004604 
0.033655 0.006255 0.005237 
0.130342 -0.065675 -0.005608 
0.112144 -0.045504 0.007411 
0.009191 -0.031922 -0.057512 
-0.095284 0.002684 0.003261 
-0.199693 0.065876 0.082095 
-0.182071 0.077395 0.081240 
-0.058636 0.031933 0.003577 
-0.293159 0.100728 0.139587 
0.082817 -0.071657 -0.110092 
-0.100546 -0.013020 -0.005538 
-0.264357 0.118302 0.141260 
-0.060009 0.028073 -0.000847 
-0.166989 0.065806 -0.061336 
-0.195715 0.056356 -0.069490 
-0.114222 0.001570 -0.013251 
-0.016710 -0.029831 0.038862 
-0.278981 0.086335 -0.114654 
-0.227891 0.098640 -0.103403 
-0.128112 -0.011274 -0.011813 
0.045785 -0.065907 0.080134 
-0.009160 0.032731 -0.013046 
-0.023724 0.094306 -0.018296 
-0.073822 0.021338 0.060915 
-0.075133 0.235472 -0.011302 
0.071426 0.082418 -0.113319 
-0.011783 0.031935 0.014362 
0.002504 0.056252 0.059469 
0.011353 0.022696 0.020801 
-0.049311 0.118880 0.080839 
0.061772 0.049032 0.118672 
0.199355 -0.107602 -0.000848 
0.098262 -0.061387 -0.003388 
0.038762 -0.030415 0.050798 
0.044120 -0.013636 -0.058806 
vibration 8
-0.000363 -0.000692 -0.041728 
-0.001936 -0.000654 -0.032067 
0.042907 0.000782 -0.025785 
-0.030845 -0.001374 -0.012533 
0.048319 -0.044604 -0.030517 
0.070653 -0.061252 -0.030884 
-0.000693 -0.003160 -0.031604 
-0.072707 0.055918 -0.032111 
-0.051854 0.041677 -0.031450 
0.130711 -0.107741 -0.030151 
-0.132997 0.102200 -0.032300 
0.012140 0.037843 0.023013 
-0.069671 0.073431 0.134673 
-0.123363 0.073773 0.195704 
-0.077688 0.024327 0.131372 
0.008398 -0.012154 0.016480 
-0.199779 0.106996 0.288140 
0.051134 0.043052 -0.025022 
-0.091905 0.106381 0.173045 
-0.114453 0.010841 0.177730 
-0.012218 0.012983 0.014254 
0.066115 -0.019024 0.114141 
0.130451 -0.068855 0.187625 
0.101247 -0.073929 0.151645 
0.018897 -0.039585 0.048228 
0.202518 -0.099139 0.268999 
0.083712 -0.002824 0.142369 
0.139815 -0.109601 0.201053 
-0.001433 -0.047283 0.019855 
0.057218 -0.063053 -0.040936 
0.071204 -0.078464 -0.065888 
0.085244 -0.129820 -0.004507 
0.032600 -0.010425 -0.074864 
0.108079 -0.106052 -0.140966 
-0.062555 0.061432 -0.042541 
-0.077493 0.077243 -0.069329 
-0.094439 0.119523 -0.017797 
-0.041860 0.023267 -0.080539 
-0.109192 0.100590 -0.133255 
-0.000419 -0.003991 -0.031529 
-0.013843 -0.002145 -0.041858 
-0.008650 -0.059393 -0.060430 
0.005637 0.065079 -0.042617 
vibration 9
0.002349 -0.000321 0.003950 
0.001227 0.001724 0.004556 
-0.094319 -0.009829 0.090752 
0.053793 0.014434 0.075084 
0.032414 -0.016399 -0.006209 
0.042406 -0.004293 -0.008307 
0.001959 0.035229 0.002194 
-0.033871 0.055968 0.013126 
-0.023426 0.031096 0.012608 
0.076068 -0.021161 -0.019877 
-0.067814 0.087896 0.021390 
-0.186422 0.007986 0.161063 
-0.149112 -0.008517 0.112970 
0.008689 -0.058285 -0.033734 
0.099637 -0.071318 -0.093152 
0.024420 -0.039217 -0.007389 
0.060491 -0.080646 -0.097762 
-0.290118 0.031047 0.260234 
-0.225420 0.015031 0.176891 
0.222030 -0.103539 -0.198743 
-0.023039 0.037390 0.016320 
-0.088831 0.063993 -0.048863 
-0.058445 0.062095 -0.031380 
0.039130 0.026878 0.054331 
0.089691 0.007415 0.102608 
-0.110311 0.082831 -0.081391 
-0.163224 0.083243 -0.111993 
0.068164 0.016986 0.078953 
0.161281 -0.010272 0.167429 
0.044353 -0.039803 -0.025784 
0.095504 -0.107141 -0.098924 
0.184963 -0.057436 -0.147121 
0.086626 -0.216995 -0.145742 
0.046014 -0.107660 -0.060992 
-0.024785 0.031711 0.015394 
-0.048432 0.063631 -0.015863 
-0.090441 0.026933 -0.052940 
-0.052817 0.135125 -0.038122 
-0.015330 0.058098 0.019074 
-0.001372 0.050380 0.002120 
0.070861 0.065476 0.011532 
0.023745 0.042090 -0.018155 
-0.026812 -0.135428 -0.100285 
vibration 10
0.075056 -0.039844 0.002009 
0.080834 -0.036167 0.000682 
0.045075 -0.033059 0.001557 
0.039366 -0.034893 -0.017403 
0.017662 0.018879 -0.003598 
-0.120491 0.147572 -0.006545 
-0.199212 0.213453 -0.000563 
-0.110573 0.137640 0.005780 
0.024601 0.012492 0.003303 
-0.181204 0.204361 -0.020858 
-0.160259 0.181990 0.016074 
-0.029751 -0.029532 0.051236 
-0.115439 -0.001145 0.099371 
-0.110301 0.017593 0.081579 
-0.023821 0.006217 0.026258 
0.039663 -0.015481 -0.003453 
-0.171313 0.039453 0.109814 
-0.021842 -0.045215 0.054625 
-0.178287 0.008534 0.144534 
-0.016212 0.015444 0.013148 
0.049999 -0.022817 -0.000661 
-0.003569 -0.005266 -0.019013 
-0.095574 0.006502 -0.076818 
-0.120591 -0.004116 -0.111513 
-0.045063 -0.027986 -0.074203 
-0.146789 0.024118 -0.095837 
0.015859 0.002083 0.005080 
-0.191530 0.008325 -0.162718 
-0.058614 -0.038158 -0.097051 
0.066509 -0.027798 -0.024544 
0.018654 0.027945 0.038021 
-0.044667 0.051642 0.004776 
0.059499 0.020214 0.069077 
0.009871 0.056509 0.095170 
0.077541 -0.035189 0.021366 
0.002078 0.050795 -0.078883 
-0.114671 0.042373 -0.076869 
0.047854 0.105240 -0.137291 
0.019000 0.076775 -0.111061 
-0.336065 0.330035 -0.000923 
-0.044485 -0.018263 0.003051 
0.067619 -0.040232 -0.077627 
0.066981 -0.029533 0.107963 
vibration 11
-0.004947 0.008628 -0.008263 
0.018288 -0.002540 0.009832 
-0.021736 0.009941 0.048024 
-0.109274 -0.007990 -0.086128 
0.008626 0.003333 0.015780 
-0.000966 0.011349 0.016272 
0.011239 0.004640 0.019415 
0.026054 -0.005462 0.018369 
0.024675 -0.001507 0.017413 
-0.014893 0.023488 0.013824 
0.040524 -0.017862 0.018003 
-0.035532 0.015243 0.060926 
-0.022448 0.010365 0.048027 
0.013379 -0.001914 0.015342 
0.029414 -0.004596 0.003830 
0.007283 0.004163 0.025517 
0.028217 -0.008041 -0.000716 
-0.059391 0.021107 0.082424 
-0.036016 0.015766 0.060306 
0.056303 -0.011533 -0.019827 
0.022527 -0.022407 0.034111 
0.118749 -0.063789 0.178909 
-0.003970 -0.072319 0.121097 
-0.213802 -0.027293 -0.082816 
-0.240327 -0.008063 -0.164678 
0.063642 -0.103366 0.227519 
0.276332 -0.079308 0.328132 
-0.327450 -0.014386 -0.159740 
-0.371295 0.003062 -0.301213 
0.007450 0.010056 0.025898 
-0.001657 0.019027 0.040539 
-0.014402 0.028706 0.027949 
0.011184 0.008936 0.048002 
-0.009305 0.026450 0.058658 
0.021421 0.006633 0.019390 
0.029900 0.009179 0.038755 
0.051054 0.093929 0.132664 
0.057241 -0.112536 0.059804 
-0.016407 0.047005 -0.060434 
0.010029 0.008013 0.019413 
0.111701 -0.004213 -0.008586 
0.008501 0.083660 -0.002422 
0.004130 -0.052140 -0.136867 
vibration 12
-0.014660 0.014693 0.013620 
-0.038017 -0.003303 -0.003472 
-0.025240 0.031951 -0.053482 
-0.015890 0.012121 -0.014833 
-0.047033 0.020594 -0.030269 
-0.047743 0.064735 -0.034789 
-0.027940 0.062062 -0.011824 
0.001931 0.016290 0.012465 
-0.010588 -0.013042 0.009706 
-0.050564 0.090381 -0.064696 
0.041359 -0.001167 0.033974 
-0.024295 0.054897 -0.035129 
-0.033500 0.064686 0.013586 
-0.034578 0.045143 0.029813 
-0.023557 0.012584 -0.001502 
-0.030250 0.012622 -0.039675 
-0.044758 0.051660 0.061745 
-0.016417 0.068768 -0.055617 
-0.035132 0.089076 0.033093 
-0.015792 -0.020987 0.013199 
0.018343 -0.018844 -0.001427 
0.046961 -0.027494 -0.014309 
0.023373 0.005850 -0.053571 
-0.015546 0.041972 -0.073215 
-0.027685 0.040937 -0.045729 
0.035847 0.003458 -0.066835 
0.081334 -0.059641 0.000616 
-0.028748 0.069731 -0.101862 
-0.046023 0.063195 -0.047839 
-0.032383 -0.016355 -0.064027 
0.104679 -0.218314 -0.240467 
0.343105 -0.178431 -0.261870 
0.049398 -0.380926 -0.346529 
0.013797 -0.271141 -0.256976 
0.017748 -0.046126 0.023522 
0.037967 -0.093531 0.039363 
0.069391 -0.100600 0.024902 
0.033506 -0.107490 0.048220 
0.019002 -0.112672 0.056445 
-0.029830 0.088853 -0.011797 
0.074122 -0.052772 0.030187 
-0.002583 -0.023520 0.142254 
0.004960 0.059784 0.040724 
vibration 13
-0.003320 -0.002318 -0.005175 
-0.041751 0.011836 0.022672 
0.068256 0.037920 -0.074518 
0.024800 0.001010 0.076117 
-0.051127 0.027426 0.011323 
-0.063809 0.078889 0.009045 
-0.032991 0.073408 0.035865 
0.013186 0.021919 0.054767 
-0.005462 0.002444 0.051014 
-0.078193 0.110883 -0.019850 
0.066331 -0.010416 0.069858 
0.189594 0.065713 -0.126261 
0.198625 0.077209 -0.042795 
0.046688 0.085072 0.125142 
-0.061957 0.050615 0.154997 
-0.017194 0.025829 0.019755 
0.010859 0.106088 0.223640 
0.280717 0.083917 -0.243608 
0.298407 0.085826 -0.096479 
-0.169719 0.029876 0.278796 
0.010886 -0.007680 0.060584 
-0.015325 0.004134 0.016646 
-0.039161 0.028382 -0.014640 
-0.024156 0.032761 0.005275 
0.010638 0.017367 0.055469 
-0.067825 0.040895 -0.052449 
-0.022691 -0.006715 0.002121 
-0.037521 0.049387 -0.015113 
0.030996 0.021086 0.079748 
-0.021024 -0.018142 -0.009549 
0.031747 -0.115504 -0.064884 
0.127410 -0.137735 -0.028917 
0.002966 -0.131792 -0.095933 
0.002427 -0.160393 -0.116179 
0.020016 -0.037793 0.084604 
0.037414 -0.064630 0.107964 
0.059926 -0.082798 0.081213 
0.017257 -0.049988 0.119847 
0.044654 -0.082057 0.142232 
-0.035911 0.101233 0.035847 
-0.068946 0.104265 -0.025893 
-0.031300 -0.001779 -0.081770 
-0.007032 -0.232834 -0.090109 
vibration 14
-0.031249 0.020743 -0.016319 
0.003669 0.054362 -0.018886 
0.021692 0.046554 0.007388 
-0.008241 0.038072 -0.033296 
0.004673 0.062233 -0.025103 
-0.030344 0.097051 -0.025249 
0.029533 0.054212 -0.018062 
0.097527 -0.005828 -0.010372 
0.052686 0.021228 -0.011743 
-0.079403 0.132476 -0.024718 
0.174337 -0.061703 -0.003727 
-0.056081 0.091903 0.087308 
-0.088346 0.105833 0.128277 
0.020053 0.058514 0.034090 
0.119715 0.013696 -0.057168 
0.081017 0.024792 -0.032275 
0.025873 0.056933 0.035034 
-0.104837 0.113907 0.124015 
-0.173634 0.146401 0.210577 
0.202401 -0.014685 -0.126930 
0.028313 0.018787 -0.016939 
0.060675 0.008826 -0.016670 
0.057972 0.031907 -0.037853 
0.039030 0.054881 -0.044328 
0.016127 0.057576 -0.033535 
0.075771 0.026948 -0.042050 
0.088337 -0.018013 -0.005207 
0.050797 0.066414 -0.046030 
0.035567 0.069147 -0.000396 
0.056957 0.027596 -0.022601 
-0.048833 0.148418 0.133945 
-0.211143 0.169705 0.092647 
0.038476 0.179225 0.219568 
-0.048500 0.199191 0.219095 
0.047220 0.013182 -0.001067 
0.094360 -0.037088 0.065584 
0.163953 -0.028838 0.064590 
0.064160 -0.073543 0.104517 
0.084550 -0.052246 0.083728 
0.034867 0.061572 -0.018094 
-0.074957 -0.007119 -0.004960 
-0.058486 -0.345071 0.129186 
-0.043533 -0.049679 -0.139562 
vibration 15
-0.011239 0.009822 0.025698 
0.022295 0.035646 0.000250 
0.005681 0.004905 0.010378 
0.025253 0.025124 -0.047431 
0.077718 -0.012751 0.006212 
0.153031 -0.100246 0.006791 
0.046395 -0.028671 -0.012985 
-0.076290 0.079652 -0.024931 
-0.016906 0.054630 -0.021547 
0.248716 -0.187626 0.026811 
-0.193644 0.162800 -0.037914 
0.040564 -0.015777 -0.028008 
0.055551 -0.023230 -0.056584 
0.006062 0.004358 -0.017486 
-0.035069 0.028526 0.023654 
-0.008597 0.019243 0.017881 
-0.000278 0.005879 -0.020874 
0.059386 -0.028080 -0.040886 
0.092059 -0.047089 -0.096722 
-0.074390 0.048975 0.051937 
0.057010 0.025587 -0.021920 
0.086219 0.015032 0.010532 
0.038522 0.026130 -0.024818 
-0.027070 0.045221 -0.087054 
-0.016604 0.041691 -0.085440 
0.049160 0.021324 -0.008486 
0.130539 0.008138 0.052798 
-0.074610 0.058253 -0.124944 
-0.054496 0.050925 -0.119128 
0.026279 0.028298 0.011597 
0.057491 0.024438 -0.050040 
0.079211 -0.038023 0.024285 
-0.011406 0.116506 -0.075176 
0.126729 -0.004746 -0.154381 
0.021543 0.046508 -0.050902 
-0.085457 0.162551 -0.209882 
-0.235787 0.198002 -0.147148 
0.012455 0.169085 -0.295980 
-0.103247 0.219160 -0.318633 
0.055593 -0.053196 -0.012879 
-0.086945 -0.058825 0.044490 
-0.010541 0.007837 0.140388 
-0.048749 -0.155888 0.040167 
vibration 16
0.064521 -0.042578 0.005774 
-0.018800 -0.027498 -0.025163 
-0.038409 -0.031605 -0.083846 
-0.059161 -0.060830 -0.036328 
-0.014139 -0.017756 -0.045546 
0.034924 -0.046917 -0.046204 
0.033325 -0.041123 -0.038276 
-0.017443 -0.010550 -0.023756 
-0.024816 -0.018736 -0.021911 
0.061854 -0.067525 -0.046481 
-0.041019 0.014081 -0.015421 
-0.049413 -0.056384 -0.106036 
-0.055493 -0.063608 -0.143928 
-0.070915 -0.036874 -0.143511 
-0.094875 0.000326 -0.099909 
-0.072363 -0.007930 -0.074200 
-0.066375 -0.041072 -0.171094 
-0.044419 -0.075333 -0.090056 
-0.052123 -0.088873 -0.165255 
-0.118033 0.034350 -0.096569 
-0.023549 -0.047817 0.010233 
0.023634 -0.071231 0.104052 
-0.004146 -0.102653 0.114986 
-0.075159 -0.103262 0.032732 
-0.084175 -0.089940 -0.026689 
0.040323 -0.123513 0.187971 
0.085151 -0.058935 0.174149 
-0.097614 -0.125790 0.036374 
-0.060264 -0.111120 -0.022634 
-0.057793 0.008179 -0.064375 
-0.057361 0.045986 -0.089708 
-0.073408 0.021826 -0.063527 
-0.092812 0.102436 -0.099171 
-0.002450 0.048143 -0.129462 
-0.028940 -0.019077 -0.014116 
-0.057432 0.033189 -0.041751 
-0.093467 0.085366 0.024237 
-0.024120 -0.018867 -0.051293 
-0.071971 0.074524 -0.122316 
0.067513 -0.054540 -0.038181 
0.071929 0.542022 0.059915 
0.080006 -0.177845 0.129356 
0.058641 -0.025144 0.127074 
vibration 17
-0.005008 0.003218 0.057557 
-0.013109 -0.007349 0.072962 
-0.019000 -0.081175 0.037010 
0.009861 0.090817 0.066878 
0.034712 -0.038070 0.060516 
0.074988 -0.052418 0.061216 
-0.014505 0.023912 0.069613 
-0.095669 0.076397 0.083544 
-0.053935 0.030523 0.080754 
0.147391 -0.103126 0.054786 
-0.144162 0.117854 0.093587 
-0.000521 -0.153163 -0.033544 
0.002751 -0.169085 -0.108728 
-0.078351 -0.101109 -0.059619 
-0.120815 -0.029089 0.023528 
-0.048693 -0.047523 0.038469 
-0.102322 -0.096625 -0.086332 
0.023212 -0.200885 -0.020739 
0.046045 -0.224667 -0.176980 
-0.184410 0.033441 0.052108 
0.047932 0.035910 0.063551 
0.131274 0.016337 0.026665 
0.084525 0.112116 -0.076485 
-0.002801 0.200932 -0.116331 
-0.003783 0.181972 -0.013952 
0.110569 0.109219 -0.124926 
0.202039 -0.065364 0.049266 
-0.044487 0.274714 -0.196102 
-0.023881 0.241272 0.013006 
0.009559 -0.043799 0.021397 
0.029047 -0.019181 -0.036471 
0.036527 -0.065022 0.017670 
-0.036264 0.062199 -0.062866 
0.102145 -0.031553 -0.113937 
-0.011227 0.008455 0.064199 
-0.018875 -0.045919 0.015894 
-0.016469 -0.029146 0.031582 
0.033007 -0.097716 -0.009449 
-0.086842 -0.057189 -0.018646 
-0.014738 0.038307 0.069788 
0.024108 0.018811 0.035856 
0.017729 -0.116433 -0.123214 
-0.015454 0.101099 -0.113492 
vibration 18
-0.146988 0.054138 -0.007678 
0.031395 -0.032378 -0.022922 
-0.036594 0.059920 -0.013704 
-0.060140 0.042116 -0.027511 
0.055429 -0.034658 -0.044903 
0.062757 -0.012221 -0.046775 
0.002098 0.052536 -0.027564 
-0.027092 0.060464 -0.002899 
0.010303 -0.005228 -0.003632 
0.084152 -0.026068 -0.053623 
-0.072644 0.107356 0.014473 
0.025718 0.095334 -0.027284 
0.081193 0.084597 -0.014273 
0.051335 0.053638 0.039200 
0.001574 0.020668 0.037066 
-0.006207 0.014685 -0.011036 
0.069499 0.051903 0.077374 
0.019473 0.129596 -0.050737 
0.131607 0.101785 -0.031302 
-0.015638 0.002493 0.062642 
-0.016322 0.005126 -0.012563 
0.012079 -0.001712 -0.028214 
0.042130 0.021391 -0.031884 
0.051378 0.048006 -0.005004 
0.000174 0.059241 -0.004571 
0.067908 0.014996 -0.045951 
0.021414 -0.024500 -0.031095 
0.097738 0.057202 0.015262 
0.022293 0.078312 0.038456 
0.041357 -0.028506 -0.063760 
-0.059256 0.132800 0.056388 
-0.247519 0.057200 0.124982 
-0.049291 0.328656 0.135318 
0.052432 0.155264 0.005856 
0.018121 -0.028296 0.027633 
-0.029600 0.037122 -0.032384 
-0.111006 0.013548 -0.050617 
-0.011263 0.103458 -0.072164 
-0.000234 0.049508 -0.030465 
-0.020584 0.100676 -0.027665 
0.464486 -0.044746 0.006522 
-0.159281 -0.141606 -0.207348 
-0.180084 -0.147557 0.303493 
vibration 19
-0.081398 -0.039424 0.040651 
0.135587 -0.047290 0.022656 
0.004118 -0.029081 0.040923 
0.108998 -0.125885 -0.019263 
0.084452 0.003872 0.014141 
-0.006925 0.099615 0.012104 
-0.029374 0.121285 0.015721 
0.088039 0.017607 0.017973 
0.161478 -0.059925 0.018035 
-0.082929 0.172505 -0.007052 
0.053548 0.053097 0.028228 
0.048279 -0.051522 -0.004736 
0.057097 -0.058530 -0.035206 
-0.025581 -0.009125 0.026647 
-0.058363 0.015708 0.061862 
0.001462 -0.005192 0.032407 
-0.060396 0.002955 0.040036 
0.066757 -0.063425 -0.014492 
0.097962 -0.091643 -0.085148 
-0.112262 0.040347 0.102668 
0.099341 -0.089375 -0.012313 
-0.020495 -0.052300 -0.045955 
-0.075109 -0.077673 -0.058362 
0.016012 -0.149826 -0.005483 
0.099021 -0.166251 0.003535 
-0.173808 -0.043918 -0.099556 
-0.074573 0.000820 -0.066749 
0.000082 -0.182311 0.009219 
0.148215 -0.203856 0.026179 
0.067610 0.004829 0.005196 
0.082235 0.021929 -0.033921 
0.098580 0.028055 -0.039368 
0.056107 0.020249 -0.057643 
0.100107 0.028639 -0.035019 
0.165511 -0.057500 0.000353 
0.060360 0.131973 -0.111831 
-0.115781 0.126877 -0.093155 
0.089634 0.232178 -0.173013 
0.140509 0.195182 -0.155342 
-0.150642 0.223813 0.015385 
0.028806 0.078203 0.072155 
-0.173224 0.039745 0.034202 
-0.128445 0.128331 -0.131569 
vibration 20
0.040218 0.034335 0.075995 
-0.008022 0.032551 0.034953 
-0.138698 0.126266 0.081642 
0.042197 -0.041016 -0.037349 
-0.087162 0.073528 0.057955 
-0.081274 0.017930 0.057811 
0.022300 -0.101730 0.021399 
0.063767 -0.108452 -0.016348 
0.033120 -0.029849 -0.012663 
-0.130324 0.043273 0.079905 
0.071576 -0.132534 -0.049025 
-0.083511 0.121134 0.041188 
0.035651 0.083390 -0.053027 
0.070297 0.065646 -0.079307 
-0.035238 0.096392 0.005122 
-0.123238 0.126132 0.063868 
0.169323 0.027072 -0.162083 
-0.114981 0.134429 0.064449 
0.102896 0.062272 -0.109891 
-0.015944 0.078180 -0.001681 
0.025715 -0.013972 -0.038216 
-0.006555 -0.008005 0.000927 
-0.021164 -0.052623 0.029465 
-0.017142 -0.085249 0.013034 
0.009205 -0.082606 -0.026282 
-0.034367 -0.051933 0.061376 
-0.016297 0.035227 0.017994 
-0.033574 -0.111470 0.022692 
0.007056 -0.114980 -0.052257 
-0.133005 0.118530 0.064960 
-0.002354 -0.062846 -0.105989 
0.225111 -0.006001 -0.148566 
-0.046934 -0.237442 -0.207100 
-0.095836 -0.100778 -0.097052 
0.020515 0.017659 -0.062956 
-0.036209 0.115099 -0.128798 
-0.109107 0.164785 -0.054643 
0.007456 0.090804 -0.157078 
-0.031832 0.172019 -0.219321 
0.052554 -0.176133 0.021545 
-0.011455 -0.062012 0.139232 
0.036740 -0.129796 -0.166565 
0.081679 -0.006517 -0.028245 
vibration 21
0.001529 0.009040 -0.087754 
0.037670 0.011021 0.049854 
-0.078822 -0.020688 0.117139 
0.033358 0.029961 0.007420 
-0.037178 0.026076 0.096284 
-0.079713 0.046633 0.101010 
0.002976 -0.028049 0.092160 
0.089699 -0.065703 0.050116 
0.079135 -0.007819 0.046811 
-0.147526 0.107904 0.091564 
0.101990 -0.095809 0.016369 
-0.055985 -0.065336 0.068137 
0.007499 -0.098173 -0.033712 
-0.001125 -0.071152 -0.040346 
-0.071327 -0.005995 0.050043 
-0.079951 0.005474 0.107629 
0.041297 -0.091610 -0.113109 
-0.069656 -0.084850 0.098271 
0.055438 -0.140888 -0.094982 
-0.086866 0.018921 0.053581 
0.044971 0.038023 0.025980 
0.039681 0.043364 0.039850 
-0.005845 0.049238 0.011423 
-0.009153 0.037464 -0.001525 
0.030047 0.024926 0.011621 
-0.024033 0.055107 0.008031 
0.065373 0.051239 0.072642 
-0.029671 0.030496 -0.008389 
0.064147 0.009555 0.036939 
-0.058896 0.045376 0.116669 
0.042618 -0.095807 -0.017316 
0.229457 -0.026843 -0.078071 
0.021719 -0.272644 -0.099595 
-0.054601 -0.116100 0.025676 
0.055547 0.038220 0.023769 
-0.003508 0.180259 -0.024680 
-0.078966 0.309856 0.138985 
0.051916 0.061936 -0.028265 
-0.013549 0.287459 -0.210792 
-0.015842 -0.047316 0.092053 
0.020898 0.011535 -0.328602 
-0.155000 -0.058760 0.056852 
0.135588 -0.012960 0.075742 
vibration 22
0.006350 0.023347 -0.010079 
0.073492 -0.003564 -0.008172 
0.042297 -0.059666 0.056057 
-0.133266 0.083205 -0.154872 
0.006709 0.025583 0.026903 
-0.121280 0.103254 0.023960 
-0.043505 0.017905 -0.001022 
0.101099 -0.073378 -0.034328 
0.072973 -0.014752 -0.036515 
-0.238857 0.194450 0.025575 
0.159531 -0.127827 -0.050787 
0.036542 -0.128021 0.007755 
0.003725 -0.131624 -0.041951 
-0.073263 -0.053761 -0.001999 
-0.066585 0.009475 0.046930 
0.018721 -0.012089 0.051428 
-0.132772 -0.036870 -0.014958 
0.061357 -0.175884 0.017598 
0.016274 -0.181105 -0.086965 
-0.117212 0.061719 0.070248 
-0.103706 0.097006 -0.118658 
-0.082063 0.091087 -0.076031 
0.076195 0.015068 0.068525 
0.099945 -0.009018 0.079973 
-0.062446 0.051270 -0.086565 
0.169217 -0.022815 0.167204 
-0.116246 0.117216 -0.094967 
0.211817 -0.069341 0.191487 
-0.111731 0.055423 -0.136344 
0.042166 0.004898 0.045626 
0.085890 -0.068669 -0.002566 
0.178356 -0.004259 -0.067829 
0.099691 -0.204545 -0.041080 
0.002914 -0.067547 0.066321 
-0.014239 0.082536 -0.063615 
0.054409 0.065983 0.065408 
0.140687 0.046601 0.033704 
-0.038908 0.092621 0.136042 
0.115527 0.050990 0.139963 
-0.107979 0.028616 -0.001188 
-0.001447 0.000839 0.043794 
0.086082 -0.015109 0.003358 
-0.107319 -0.049841 0.016382 
vibration 23
-0.004923 -0.025048 0.000345 
-0.053792 0.034809 0.003524 
0.081481 -0.044581 -0.094953 
0.046239 0.001766 0.061947 
-0.069846 0.038893 0.002425 
-0.074401 0.037726 0.006786 
0.051624 -0.061948 0.008642 
0.096673 -0.096007 0.001413 
0.009255 -0.008534 0.006692 
-0.121969 0.073861 0.007488 
0.152043 -0.143869 -0.009673 
0.045990 -0.026696 -0.058193 
-0.059675 0.013897 0.049380 
-0.045053 0.001942 0.039680 
0.050185 -0.044698 -0.049400 
0.050554 -0.043029 -0.064677 
-0.100412 0.024734 0.097539 
0.083035 -0.031543 -0.095565 
-0.128850 0.048930 0.117757 
0.076513 -0.064381 -0.064358 
0.030677 -0.006985 0.041516 
0.059451 -0.012794 0.041128 
0.007255 0.031419 -0.023236 
-0.023102 0.058677 -0.042630 
0.032951 0.032698 0.030250 
-0.002066 0.037528 -0.056172 
0.097414 -0.031790 0.070836 
-0.066660 0.088774 -0.090895 
0.050904 0.041634 0.057117 
-0.026907 -0.010206 -0.000830 
-0.032613 -0.049447 0.032711 
0.001773 0.066466 -0.098485 
0.054201 -0.249476 0.034915 
-0.159557 -0.011674 0.196592 
-0.012801 0.020375 -0.006896 
-0.058357 0.135526 -0.040120 
-0.077966 0.377860 0.247419 
0.047470 -0.167873 -0.019231 
-0.160482 0.283696 -0.367458 
0.109202 -0.110276 0.008761 
0.011101 0.005304 0.026168 
0.019751 0.016848 -0.021050 
-0.057411 0.006153 0.014022 
vibration 24
0.006719 0.002679 -0.120907 
0.005334 -0.008108 -0.040186 
-0.128819 0.039450 0.092506 
0.113757 -0.032873 0.074606 
-0.006141 -0.024654 -0.015011 
-0.003032 -0.012636 -0.016555 
-0.017843 0.015078 -0.003282 
-0.011688 0.021685 -0.011758 
0.010792 0.014335 -0.012751 
0.007490 -0.010599 -0.032160 
-0.001038 0.007125 -0.017468 
-0.065530 0.066420 0.068924 
0.107007 0.011514 -0.026800 
0.094219 -0.008432 0.003605 
-0.065018 0.015235 0.101241 
-0.092951 0.022031 0.075037 
0.183555 -0.040568 -0.041604 
-0.130705 0.116724 0.102344 
0.212707 -0.003071 -0.101457 
-0.108062 -0.000531 0.153931 
0.080020 -0.018484 0.058609 
0.043754 -0.008475 0.070690 
-0.089074 0.007847 -0.005550 
-0.082232 -0.016681 -0.016012 
0.064372 -0.062292 0.061006 
-0.174115 0.037992 -0.048598 
0.073408 0.008822 0.109900 
-0.165295 -0.007799 -0.071611 
0.118687 -0.107793 0.084911 
-0.030487 -0.003387 0.006107 
-0.028639 -0.011465 -0.000320 
-0.053783 -0.156367 0.165128 
-0.098903 0.204905 0.018045 
0.069406 -0.080977 -0.195602 
0.037079 -0.008928 0.012056 
0.051477 -0.007241 0.036053 
0.105793 0.182668 0.244454 
0.120527 -0.287857 0.081101 
-0.066994 0.077679 -0.201172 
-0.028599 0.026761 -0.003563 
-0.011934 -0.013356 -0.065639 
0.229908 -0.036967 0.028870 
-0.224652 0.051597 0.021781 
vibration 25
-0.039395 -0.006804 0.003433 
0.099849 -0.178144 0.004265 
-0.107358 0.024043 -0.025146 
-0.112293 0.037371 0.013022 
0.041140 -0.104132 -0.048510 
-0.009051 0.028733 -0.051990 
0.006663 0.063957 0.006658 
0.079532 -0.038958 0.059665 
0.090845 -0.133504 0.056961 
-0.087672 0.122365 -0.101797 
0.035724 0.026776 0.102615 
-0.047202 0.080743 -0.022082 
0.058913 0.057704 -0.015115 
0.057924 -0.004710 0.025697 
-0.028086 -0.048511 0.030931 
-0.071719 -0.039842 -0.025783 
0.121860 -0.021723 0.052006 
-0.074979 0.137790 -0.035151 
0.127421 0.090765 -0.031232 
-0.031851 -0.089705 0.055423 
-0.074866 -0.028333 0.014177 
-0.032379 -0.032886 -0.044296 
0.076578 0.007187 -0.025367 
0.083950 0.069483 0.021421 
-0.043211 0.098710 0.012876 
0.153722 -0.014087 -0.046207 
-0.039409 -0.067706 -0.066162 
0.167624 0.096842 0.050456 
-0.083895 0.160976 0.016692 
-0.010792 -0.094966 -0.097492 
-0.093680 0.052819 -0.023885 
-0.238817 0.025820 -0.007127 
-0.083578 0.165611 0.025304 
-0.008363 0.093453 -0.023084 
0.009322 -0.085326 0.095572 
-0.106772 0.170777 0.015851 
-0.287639 0.254689 0.138391 
-0.066763 0.171110 -0.018173 
-0.028370 0.300121 -0.137560 
-0.064393 0.193740 0.006319 
-0.024859 -0.013090 0.007352 
0.072603 0.018407 0.028277 
0.074557 0.007486 -0.031816 
vibration 26
-0.000781 0.001956 0.012512 
0.011741 -0.002202 -0.014539 
-0.004690 0.005962 0.022240 
-0.007664 -0.004414 -0.011201 
0.021047 -0.008817 -0.014364 
0.006338 -0.011061 -0.015901 
-0.030264 0.010925 -0.026858 
-0.035104 0.014338 -0.027060 
-0.009276 0.005262 -0.026935 
0.015784 -0.024276 -0.007345 
-0.017443 0.005158 -0.014662 
-0.006497 -0.004083 0.016949 
0.007379 -0.011120 -0.009879 
0.000908 -0.000422 -0.009514 
-0.009435 0.014286 0.009168 
0.003932 0.009643 0.010114 
0.002759 -0.002248 -0.022290 
-0.014967 -0.008186 0.029687 
0.015797 -0.022777 -0.023863 
-0.018470 0.024781 0.012494 
-0.022009 -0.000951 -0.023212 
-0.017241 -0.003027 -0.024799 
-0.010330 -0.001000 -0.023848 
0.012431 -0.006545 -0.002767 
0.015677 -0.008363 0.006106 
-0.012476 0.000260 -0.029973 
-0.007917 -0.008231 -0.018027 
0.029588 -0.010427 0.010242 
0.036579 -0.011542 0.026718 
0.024712 -0.004028 -0.009041 
0.019335 0.005840 -0.002458 
-0.006739 -0.059747 0.071109 
-0.011153 0.113057 0.009979 
0.072708 -0.020064 -0.087797 
-0.020279 0.013345 -0.031103 
0.034934 -0.005952 0.070215 
0.187069 0.354613 0.461556 
0.138378 -0.557237 0.185788 
-0.193248 0.144651 -0.362688 
-0.049235 0.019206 -0.026846 
-0.001356 -0.000362 0.022805 
-0.031191 0.006252 0.001058 
0.033569 -0.009977 0.001516 
vibration 27
0.003770 -0.000410 0.002205 
-0.027388 0.019000 -0.008521 
0.012042 -0.003658 0.001741 
0.003771 0.001266 0.005682 
-0.033635 0.025489 -0.014871 
-0.032447 0.038420 -0.018031 
0.012767 0.007667 -0.009339 
0.041853 -0.018384 -0.004013 
0.003788 0.001615 -0.003906 
-0.033231 0.040903 -0.023105 
0.070352 -0.038716 -0.003703 
-0.014054 -0.010812 0.013796 
-0.014366 -0.013537 -0.001910 
0.000119 -0.007274 -0.020722 
0.006500 0.006156 -0.011699 
0.019415 0.003521 -0.009370 
-0.005930 -0.006667 -0.032956 
-0.031646 -0.014130 0.036254 
-0.030157 -0.016477 0.005360 
-0.009108 0.015035 0.001391 
0.004700 -0.001076 0.005105 
0.010178 -0.002397 0.006843 
0.009972 0.000982 0.003476 
0.000156 0.007021 -0.003786 
-0.000439 0.006533 -0.000512 
0.014726 -0.000526 0.003955 
0.011483 -0.003460 0.008002 
-0.004894 0.010920 -0.009703 
-0.004786 0.009923 -0.002611 
0.006286 -0.008006 -0.015256 
-0.004330 -0.076311 0.046592 
-0.081239 -0.439645 0.460724 
-0.124013 0.451087 0.135229 
0.189211 -0.266661 -0.425753 
0.002112 0.000323 0.002325 
-0.011187 0.023566 -0.011657 
-0.042058 -0.026880 -0.063798 
-0.031498 0.111825 -0.027227 
0.036772 0.009949 0.049428 
0.034158 -0.001313 -0.009369 
0.000403 -0.000483 0.010732 
-0.012438 0.005749 -0.002301 
0.009406 -0.000528 0.002560 
vibration 28
-0.015543 0.009861 0.082224 
0.000197 0.002250 0.053064 
0.123992 0.040389 -0.005564 
-0.118425 -0.044840 -0.004545 
-0.000219 0.045194 0.048567 
0.062370 -0.042282 0.053109 
-0.002977 -0.000323 0.043405 
-0.063650 0.039961 0.050589 
0.004176 -0.044758 0.046412 
0.119833 -0.097180 0.070403 
-0.118056 0.090830 0.065743 
0.064413 -0.004990 -0.008033 
-0.086289 0.036021 0.011008 
-0.044296 0.087054 -0.067083 
0.077646 0.113146 -0.099906 
0.077111 0.105733 0.006016 
-0.100517 0.101415 -0.100186 
0.112597 -0.070514 -0.012802 
-0.192309 0.008796 0.053984 
0.116724 0.150148 -0.157372 
-0.071018 -0.110084 0.006101 
-0.079610 -0.115506 -0.097325 
0.033778 -0.091313 -0.067819 
0.082337 -0.044753 0.013624 
-0.060680 -0.005273 -0.003318 
0.081759 -0.102613 -0.104053 
-0.118752 -0.147861 -0.151613 
0.187502 -0.019278 0.056468 
-0.104599 0.055296 -0.006175 
-0.033512 0.151916 0.104037 
0.077239 -0.006556 0.000194 
0.214389 -0.109518 0.132512 
-0.017325 0.078532 -0.048937 
0.101923 -0.108495 -0.192782 
0.040560 -0.152672 0.100671 
-0.068778 0.006143 0.002690 
-0.198878 0.134106 0.163946 
0.033818 -0.115710 -0.039261 
-0.110994 0.119066 -0.221897 
-0.005196 0.000256 0.043589 
0.002742 0.007584 -0.146403 
0.091215 -0.013842 -0.016170 
-0.077267 0.005228 -0.019742 
vibration 29
0.016284 -0.013287 -0.035419 
-0.011201 0.009694 0.103269 
-0.028215 -0.032825 -0.131471 
0.021270 0.033481 -0.143544 
-0.025793 -0.005689 0.107471 
0.064146 -0.047657 0.122590 
-0.005004 0.009161 0.132905 
-0.071238 0.059599 0.127136 
0.013771 0.019162 0.109586 
0.140102 -0.100549 0.114796 
-0.108206 0.083939 0.125668 
-0.006925 0.045721 -0.094732 
-0.039017 0.073204 0.047152 
0.027144 -0.030141 0.036859 
0.038510 -0.126319 -0.056423 
-0.058873 -0.090484 -0.063818 
0.065466 -0.035081 0.107549 
0.021287 0.089422 -0.159925 
-0.067802 0.157812 0.128923 
0.076266 -0.190705 -0.059609 
0.052950 0.096351 -0.070952 
-0.044004 0.131537 -0.069464 
-0.015243 0.030009 0.035236 
0.050085 -0.075121 0.041625 
-0.000071 -0.042787 -0.110869 
-0.044688 0.031153 0.115980 
-0.086373 0.194196 -0.077620 
0.087108 -0.163035 0.129476 
-0.037892 -0.080973 -0.181903 
-0.108783 -0.019894 0.025689 
-0.092998 -0.020562 -0.024864 
-0.093877 -0.152378 0.128106 
-0.176655 0.173018 -0.023437 
0.017202 -0.083103 -0.216864 
0.111554 0.019111 0.029969 
0.105863 0.009119 -0.005002 
0.115356 0.120427 0.117828 
0.166437 -0.149722 0.004805 
0.015385 0.056358 -0.155965 
0.001606 0.007085 0.133501 
0.001771 0.001003 0.013656 
-0.001717 -0.004385 -0.007654 
-0.017687 0.007997 -0.005410 
vibration 30
-0.296834 0.336810 -0.006348 
0.025985 -0.015497 0.009550 
0.060757 -0.033392 -0.055984 
0.102927 -0.011958 0.013600 
0.032977 -0.048991 0.022477 
-0.016838 -0.045978 0.030130 
-0.070459 -0.018178 0.014876 
-0.007897 -0.050683 -0.005501 
0.046970 -0.040710 -0.000786 
-0.031574 -0.048678 0.049927 
-0.027044 -0.054366 -0.033367 
0.048424 -0.094686 -0.102275 
-0.071279 -0.074658 -0.047867 
-0.131359 -0.058445 0.011626 
0.003847 -0.065643 -0.059930 
0.073099 -0.078249 -0.032837 
-0.240662 -0.017001 0.093943 
0.106908 -0.146957 -0.126102 
-0.111090 -0.068314 -0.017805 
0.006044 -0.027566 -0.083223 
0.109989 -0.019701 0.007455 
0.006120 0.007668 0.066822 
-0.150592 -0.028081 0.025903 
-0.081354 -0.091074 0.064672 
0.063693 -0.110160 0.069407 
-0.282857 0.016188 -0.018557 
0.000900 0.080799 0.101465 
-0.140232 -0.119434 0.049809 
0.117875 -0.191442 0.064649 
0.045643 -0.064184 0.005421 
0.018555 -0.075402 0.080914 
-0.026446 -0.093876 0.097274 
0.068334 -0.061939 0.128296 
-0.015303 -0.090323 0.082374 
0.073752 -0.017543 -0.025155 
0.065655 -0.057973 -0.092487 
0.052989 -0.045683 -0.074938 
0.124268 -0.101203 -0.126246 
-0.001708 -0.067876 -0.128869 
-0.144893 0.024259 0.014796 
-0.013485 -0.001237 0.008165 
0.177705 -0.033438 0.011300 
0.176135 -0.041956 -0.009482 
vibration 31
-0.277894 -0.249918 -0.016309 
-0.220121 0.268032 -0.000125 
-0.046481 -0.061759 0.095540 
-0.041203 -0.061322 -0.084661 
-0.082909 0.181790 0.000001 
0.067798 0.130928 -0.006877 
0.153785 0.084730 0.003013 
0.057081 0.139688 0.011795 
-0.091457 0.187361 0.003438 
0.181925 0.062294 -0.035676 
0.172021 0.068634 0.040436 
0.006584 -0.025699 0.108794 
0.101499 -0.048136 0.063947 
0.060807 -0.011309 0.081360 
-0.018810 -0.010854 0.105959 
-0.012248 -0.010661 0.029324 
0.062125 -0.012683 0.074801 
-0.042845 0.039078 0.115323 
0.148400 -0.074070 0.015692 
-0.065929 -0.041849 0.170531 
-0.006811 -0.011109 -0.019903 
-0.014707 -0.011352 -0.097275 
0.056648 -0.010058 -0.078472 
0.093539 -0.044579 -0.063972 
0.003487 -0.024612 -0.101073 
0.052894 -0.009256 -0.076828 
-0.068765 -0.040346 -0.167833 
0.135059 -0.062337 -0.026121 
-0.048838 0.038315 -0.111407 
0.011502 0.061421 0.030544 
0.025848 0.051922 -0.001640 
0.073632 0.108280 -0.061491 
0.022703 -0.039814 -0.036792 
-0.006727 0.070227 0.056262 
0.008288 0.057719 -0.023102 
0.019777 0.022888 -0.011081 
0.056141 0.013857 -0.027863 
0.003881 0.020919 0.001715 
0.010226 0.002984 0.014200 
0.320657 -0.043670 0.003582 
0.020899 0.028591 0.007601 
0.161304 0.009573 -0.018966 
0.159997 0.013526 0.019811 
vibration 32
0.002119 0.015905 -0.309305 
-0.001474 -0.002390 -0.044400 
0.092531 0.007043 0.027882 
-0.088781 -0.000827 0.028418 
-0.021971 -0.017912 0.005870 
0.067965 -0.089433 0.015164 
0.000330 0.000205 0.041101 
-0.067352 0.085624 0.020065 
0.022897 0.010945 0.010927 
0.134029 -0.131099 0.001059 
-0.128812 0.122871 0.005804 
0.029267 -0.038746 0.034489 
-0.055669 -0.028818 -0.014055 
-0.032869 0.025407 -0.071890 
0.000451 0.091109 -0.025779 
0.030890 0.074914 0.062665 
-0.051257 0.024517 -0.140696 
0.033433 -0.083582 0.063998 
-0.115020 -0.075292 -0.013734 
0.002098 0.138718 -0.049227 
-0.024182 -0.072909 0.062039 
-0.008954 -0.084216 -0.030057 
0.020312 -0.024515 -0.070176 
0.056504 0.023707 -0.001292 
-0.028805 0.035037 0.039695 
0.030074 -0.020748 -0.141342 
-0.013382 -0.125595 -0.053370 
0.121609 0.066499 0.005047 
-0.035052 0.072370 0.061761 
-0.066187 0.132962 0.141322 
0.027099 -0.097086 0.104747 
0.220287 -0.033261 0.050350 
0.083248 -0.312018 0.074063 
-0.158232 -0.148737 0.160182 
0.077164 -0.148029 0.151105 
-0.028168 0.081121 0.094648 
-0.224704 0.073451 0.107170 
-0.040284 0.204218 0.058956 
0.102333 0.160872 0.061362 
0.002015 0.003121 0.040885 
-0.000827 -0.004594 0.223831 
-0.059664 -0.004760 -0.001706 
0.057431 0.001414 -0.000490 
vibration 33
0.076651 0.090788 0.016459 
-0.168945 0.091811 -0.004327 
-0.032118 -0.001796 0.043246 
-0.020073 -0.008934 -0.043929 
-0.069511 0.038783 -0.054268 
0.068304 0.073401 -0.069423 
0.145709 0.073643 -0.006181 
0.064435 0.079991 0.056755 
-0.064392 0.039456 0.043487 
0.147590 0.045782 -0.124110 
0.132905 0.064029 0.113662 
-0.044779 -0.034083 0.036061 
0.039093 -0.067448 -0.028892 
-0.007766 -0.048840 0.013706 
-0.050666 -0.008675 0.071487 
0.004015 -0.016771 0.009662 
-0.010404 -0.049962 -0.002565 
-0.084687 -0.034316 0.081643 
0.097006 -0.082400 -0.074757 
-0.083707 0.003015 0.098780 
0.010728 -0.020680 -0.013309 
-0.043977 -0.011977 -0.071783 
0.000509 -0.052843 -0.015581 
0.041593 -0.071133 0.019104 
-0.038824 -0.038336 -0.043496 
-0.001084 -0.054563 0.002927 
-0.079952 0.003697 -0.097988 
0.092859 -0.086373 0.060429 
-0.083106 -0.035601 -0.090782 
0.047703 -0.111272 -0.096715 
-0.063038 -0.075008 0.091707 
-0.164524 0.060058 -0.074349 
0.119114 -0.265244 0.177323 
-0.220666 -0.000112 0.341368 
0.055360 -0.103637 0.086682 
-0.047841 -0.034030 -0.067650 
-0.155568 0.066486 0.061474 
0.082683 -0.147331 -0.136447 
-0.137429 0.037608 -0.258331 
0.287211 0.041822 -0.005982 
-0.003647 -0.008838 -0.010730 
-0.020426 -0.000420 0.000694 
-0.018546 0.003143 -0.000032 
vibration 34
-0.008529 -0.012483 0.061018 
0.009481 -0.003719 -0.048898 
-0.035432 0.023644 -0.012570 
0.037460 -0.018927 -0.013207 
-0.004935 -0.023105 -0.040656 
0.057243 -0.079374 -0.044426 
-0.021832 0.000111 -0.044628 
-0.073403 0.064654 -0.051575 
0.015354 0.019512 -0.045535 
0.104756 -0.126217 -0.035675 
-0.098813 0.085423 -0.052340 
-0.016567 0.019173 -0.031630 
-0.012789 0.020719 -0.034734 
-0.025903 0.016958 -0.015650 
-0.022052 0.011649 -0.012600 
-0.023006 0.014292 -0.010408 
-0.024345 0.017186 -0.010441 
-0.003916 0.011848 -0.040880 
0.003752 0.020507 -0.045127 
-0.007177 -0.004125 -0.014106 
0.024066 -0.005221 -0.011722 
0.026224 -0.000804 -0.002882 
0.022774 -0.002458 -0.011341 
0.007596 -0.009288 -0.034307 
0.023162 -0.011942 -0.029636 
0.019006 -0.001836 -0.006678 
0.016737 0.014727 0.000445 
-0.015260 -0.012266 -0.045716 
0.016498 -0.006761 -0.033516 
-0.038885 -0.006707 -0.005361 
-0.068655 -0.157954 0.136527 
-0.040471 -0.105911 0.079052 
0.100423 -0.327141 0.219165 
-0.287160 -0.190257 0.250388 
0.038645 0.023343 -0.017533 
0.092552 0.151560 0.154774 
0.089231 0.091287 0.080531 
-0.095474 0.318420 0.253467 
0.314487 0.172428 0.292282 
-0.034348 0.006963 -0.045196 
0.000966 0.002069 -0.024283 
0.008310 -0.003247 -0.001950 
-0.003063 0.003514 -0.002748 
vibration 35
-0.035153 -0.079527 0.000183 
0.073175 -0.121031 0.003707 
0.017604 0.057527 0.020963 
0.017141 0.058920 -0.024535 
0.023650 -0.048345 -0.055852 
0.017400 -0.002217 -0.055884 
0.052401 0.020952 0.002735 
0.019823 -0.006923 0.062048 
0.023383 -0.050572 0.061333 
-0.034418 0.053163 -0.082471 
-0.031734 0.047445 0.087765 
0.003710 0.028507 0.006836 
-0.023457 0.032693 -0.062488 
-0.041888 0.080794 -0.071700 
-0.018324 0.113534 -0.033576 
0.027947 0.084040 0.004110 
-0.059485 0.083433 -0.107747 
0.001813 -0.003137 0.031742 
-0.034773 -0.015272 -0.092929 
-0.007797 0.139873 -0.052810 
0.027375 0.087894 -0.006750 
-0.018699 0.116880 0.033081 
-0.044420 0.081848 0.071992 
-0.023033 0.030517 0.063721 
0.004975 0.026571 -0.007357 
-0.064026 0.084936 0.109652 
-0.007040 0.143460 0.053258 
-0.033044 -0.019187 0.095723 
0.005885 -0.007411 -0.031026 
0.008907 0.013604 -0.013423 
-0.014147 -0.133241 0.136623 
0.003172 -0.100350 0.100514 
0.142089 -0.261018 0.221363 
-0.208377 -0.169885 0.224573 
0.005403 0.017017 0.010642 
-0.015909 -0.141795 -0.142997 
0.011128 -0.082617 -0.077999 
0.158198 -0.313522 -0.226183 
-0.239873 -0.172118 -0.266751 
0.064722 0.099102 0.002723 
0.002983 0.004295 -0.001610 
0.004771 0.002032 0.005461 
0.003680 0.002877 -0.004757 
vibration 36
0.000553 0.005494 -0.043188 
0.010769 -0.009084 0.161717 
0.025123 0.069397 -0.060228 
-0.026756 -0.078678 -0.057177 
0.063639 -0.008005 0.111967 
0.002302 0.055254 0.142194 
0.013891 0.009981 0.135012 
0.010891 -0.033547 0.145423 
-0.063982 0.005096 0.112433 
-0.021192 0.061335 0.163533 
0.021594 -0.017732 0.184473 
-0.064564 0.097185 -0.003110 
-0.029311 0.082769 -0.113740 
-0.023589 0.054052 -0.109154 
-0.089106 0.069793 -0.021376 
0.046984 0.009146 -0.024184 
0.022010 0.040145 -0.118578 
-0.147958 0.094746 0.090189 
-0.028787 0.064442 -0.129305 
-0.130508 0.130503 -0.010161 
-0.058525 -0.014198 -0.027000 
0.096998 -0.083020 -0.023381 
0.029169 -0.063368 -0.119294 
0.026734 -0.086850 -0.128651 
0.070290 -0.104547 0.001882 
-0.014105 -0.050556 -0.128212 
0.142139 -0.152967 -0.014517 
0.023138 -0.060626 -0.151856 
0.164298 -0.100066 0.106206 
0.153052 -0.135971 -0.080777 
0.072707 -0.039142 0.075140 
-0.075357 -0.011751 0.030066 
0.178252 -0.034416 0.164526 
0.043450 0.007240 0.181454 
-0.181270 0.155249 -0.097101 
-0.087674 0.031616 0.068642 
0.083895 -0.020032 -0.008591 
-0.206176 0.051071 0.159996 
-0.053453 -0.038688 0.219351 
0.013877 0.011008 0.137047 
-0.002453 -0.003801 -0.000297 
0.012619 0.012865 0.006465 
-0.009562 -0.010544 0.008277 
vibration 37
-0.019065 -0.033401 -0.003019 
-0.157729 0.084691 0.013239 
0.088035 0.038395 -0.026022 
0.082755 0.030335 0.021673 
-0.016121 -0.003912 -0.002578 
-0.097453 -0.129998 0.010905 
-0.163778 -0.123679 0.011694 
-0.072852 -0.153316 0.011725 
-0.012607 -0.013638 0.021524 
-0.029234 -0.234210 0.090524 
-0.021256 -0.238601 -0.064133 
-0.048274 0.046651 0.069955 
-0.003592 0.024721 -0.060829 
0.009247 0.042891 -0.094752 
-0.065686 0.100127 0.021650 
0.085252 0.029037 -0.019973 
0.033501 0.030924 -0.147220 
-0.165315 0.050367 0.197640 
-0.026458 -0.014847 -0.078035 
-0.139652 0.181226 0.050439 
0.078704 0.026308 0.018490 
-0.053525 0.087899 -0.020065 
0.014322 0.034962 0.082479 
-0.000227 0.017242 0.048472 
-0.041277 0.037054 -0.064749 
0.035353 0.024445 0.131024 
-0.124170 0.160774 -0.048514 
-0.023063 -0.016229 0.060647 
-0.147967 0.042090 -0.177706 
0.152875 -0.132160 -0.111275 
0.074630 0.062289 -0.051093 
-0.084788 0.111772 -0.122725 
0.080084 0.101890 -0.034730 
0.169821 0.163498 0.050984 
0.132976 -0.111973 0.096967 
0.053680 0.069455 0.034781 
-0.093092 0.081918 0.070679 
0.044307 0.159162 0.011697 
0.165639 0.150140 -0.016197 
-0.161895 -0.115664 0.011822 
0.004698 -0.000163 -0.001706 
0.002715 0.006110 0.005679 
0.003699 0.007521 -0.003077 
vibration 38
-0.003793 0.001021 0.009355 
0.086046 0.082532 -0.006515 
0.070557 -0.052551 -0.186512 
-0.019993 -0.017900 0.108851 
0.062858 0.045991 0.065228 
0.050425 0.018823 0.083430 
-0.019271 0.017923 -0.005873 
0.043629 0.027350 -0.095310 
0.070631 0.045386 -0.074293 
0.034317 0.001541 0.126618 
0.027424 0.006845 -0.142570 
-0.124603 0.072740 0.006465 
-0.029738 0.053365 0.006086 
0.108538 -0.067980 -0.076532 
-0.158433 -0.041735 0.083915 
-0.042273 -0.065319 -0.045052 
0.271800 -0.124481 -0.132122 
-0.277109 0.155307 0.114429 
-0.057210 0.125263 0.076710 
-0.294754 -0.041532 0.224548 
-0.035932 -0.062646 0.039685 
-0.098346 -0.057404 -0.022116 
0.033145 -0.033617 0.027670 
-0.011173 0.054503 0.032091 
-0.081947 0.066817 0.034456 
0.115224 -0.056423 0.003977 
-0.161372 -0.073351 -0.096370 
0.002895 0.105529 0.002781 
-0.157015 0.119173 -0.007225 
0.007412 0.024665 0.038791 
0.030805 -0.055360 0.084033 
0.074663 -0.047411 0.077384 
0.099145 -0.136171 0.114415 
-0.088339 -0.092202 0.117065 
0.030995 0.015402 -0.034474 
0.051358 -0.055126 -0.089199 
0.076103 -0.044375 -0.079188 
0.129399 -0.135406 -0.127267 
-0.069030 -0.088140 -0.130944 
-0.128251 -0.020079 -0.006081 
0.003228 0.001225 -0.001897 
-0.002657 0.000600 0.000274 
-0.001908 -0.001766 -0.002665 
vibration 39
0.002259 -0.003444 -0.030828 
0.024201 0.036580 0.019670 
-0.172263 0.055197 0.095517 
0.145280 -0.061973 0.162920 
0.040834 0.014290 0.039509 
0.007013 0.014884 0.051382 
-0.012465 -0.000319 0.016767 
0.018923 -0.006632 -0.015616 
0.006087 0.024239 -0.012632 
-0.001059 0.004137 0.077102 
0.025138 -0.023165 -0.031807 
0.042091 0.016423 -0.084022 
0.028549 0.022890 -0.080242 
-0.121263 0.046023 0.074494 
0.069559 -0.051864 -0.101444 
-0.003592 -0.021065 -0.008319 
-0.233668 0.096112 0.223774 
0.151383 -0.016606 -0.182849 
0.108786 0.006734 -0.141003 
0.173194 -0.086086 -0.186026 
-0.018938 -0.025489 0.024355 
-0.134932 0.007340 -0.108308 
0.135419 -0.065996 0.087897 
-0.034150 0.016861 -0.049425 
-0.099707 0.032302 -0.054766 
0.296980 -0.127328 0.206463 
-0.278410 0.029885 -0.238647 
-0.098454 0.067090 -0.124720 
-0.257329 0.100005 -0.176902 
0.056646 -0.015640 0.000293 
0.050440 -0.016781 0.050098 
0.015378 -0.041636 0.075916 
0.084028 0.012339 0.089223 
0.031033 -0.035303 0.034829 
-0.023454 0.016196 -0.014302 
-0.011337 -0.020250 -0.013938 
0.027631 0.003860 0.010542 
0.009446 -0.084882 -0.008490 
-0.065579 -0.025210 -0.049451 
-0.047095 -0.019614 0.016947 
0.002552 0.003469 0.003945 
-0.003416 -0.007532 0.005778 
-0.000036 0.005441 0.004155 
vibration 40
-0.025900 0.033191 -0.003334 
-0.009582 -0.109926 -0.001925 
0.170396 -0.050067 -0.051909 
0.216083 -0.062619 0.086286 
-0.031503 -0.063528 -0.060646 
0.018462 0.009815 -0.077585 
0.049374 0.063428 -0.001392 
0.010935 0.015958 0.075412 
-0.036521 -0.059422 0.058346 
-0.009470 0.083420 -0.154813 
-0.007588 0.082034 0.154091 
0.004242 -0.044264 0.077400 
-0.035556 -0.038245 0.094175 
0.100723 -0.031747 -0.062326 
-0.025661 0.066629 0.077920 
0.002875 0.045553 0.037656 
0.184099 -0.073398 -0.216833 
-0.049541 -0.036863 0.134124 
-0.124266 -0.041819 0.145441 
-0.084301 0.097378 0.118541 
0.005045 0.045180 -0.033739 
-0.055101 0.077292 -0.103393 
0.135585 -0.044154 0.087114 
-0.046507 -0.035875 -0.108064 
-0.016912 -0.038688 -0.096392 
0.257288 -0.100208 0.275768 
-0.152321 0.120090 -0.174346 
-0.157265 -0.030591 -0.178060 
-0.109011 -0.018007 -0.184102 
-0.094173 0.047946 0.028064 
-0.065290 0.023641 -0.059262 
0.004497 0.039911 -0.071953 
-0.126605 -0.000336 -0.120242 
-0.031502 0.031507 -0.075548 
-0.096625 0.044602 -0.024022 
-0.065965 0.019635 0.067066 
0.006998 0.036147 0.076210 
-0.132940 -0.002951 0.132426 
-0.028969 0.026282 0.087550 
0.058782 0.165839 -0.001473 
0.002680 0.001888 -0.000947 
-0.004813 -0.009111 0.000103 
-0.002361 -0.003636 0.002116 
vibration 41
0.013214 -0.008404 -0.000564 
-0.170550 0.121044 0.001794 
-0.012288 0.006637 0.012477 
-0.016989 0.007559 -0.011427 
0.059514 -0.072370 -0.020230 
0.160252 -0.113735 -0.009628 
-0.161547 0.192813 0.001530 
0.171107 -0.121196 0.012772 
0.065848 -0.078133 0.023281 
0.194286 -0.118829 -0.041247 
0.186967 -0.109229 0.045077 
0.022949 -0.006739 -0.019005 
-0.020737 0.008579 0.012373 
-0.000734 0.000419 -0.006167 
0.013181 -0.001997 -0.014492 
-0.033062 0.014376 0.029141 
0.026890 -0.010521 -0.030028 
0.081051 -0.028196 -0.067992 
-0.018768 0.005264 0.008689 
0.062300 -0.015309 -0.056579 
-0.034216 0.011873 -0.027344 
0.012960 -0.005121 0.016634 
-0.002496 0.000193 0.005329 
-0.020748 0.010692 -0.009175 
0.022137 -0.004456 0.022219 
0.024926 -0.010036 0.024384 
0.062560 -0.019093 0.057758 
-0.017212 0.009093 -0.005890 
0.081048 -0.025771 0.070936 
-0.031703 0.025350 0.035876 
-0.011212 -0.009487 0.012734 
0.025101 -0.000070 0.005186 
-0.014027 -0.045422 -0.001718 
-0.026894 -0.016211 0.011398 
-0.031574 0.026013 -0.037277 
-0.015497 -0.008125 -0.026998 
0.019578 -0.013454 -0.033152 
-0.018078 -0.019495 -0.021518 
-0.024932 -0.023464 -0.006446 
-0.555566 0.557401 0.000403 
-0.000416 -0.002168 0.000766 
0.003561 0.000385 -0.006319 
0.002140 -0.001383 0.005945 
vibration 42
0.000055 0.000522 -0.011524 
0.002158 -0.003113 0.018302 
0.034210 0.028754 0.053056 
-0.033712 -0.031209 0.056022 
-0.011934 -0.027618 0.006988 
-0.002106 -0.002721 0.011219 
0.000457 0.001010 0.027075 
-0.001596 0.003695 0.016281 
0.010140 0.027848 0.011003 
0.011077 -0.003398 -0.002641 
-0.002613 -0.003318 0.006405 
0.095543 -0.056016 -0.017018 
-0.079671 -0.000312 0.080985 
0.030784 0.003044 -0.054892 
0.029513 0.063941 0.013666 
-0.072336 0.086334 0.108254 
0.160714 -0.055958 -0.247737 
0.288979 -0.144409 -0.166727 
-0.088447 -0.044886 0.052687 
0.198435 0.045304 -0.148455 
0.080483 -0.090012 0.115716 
-0.028601 -0.065726 0.014524 
-0.033979 -0.002376 -0.058875 
0.086825 -0.002276 0.084738 
-0.102001 0.057151 -0.018412 
-0.178484 0.061127 -0.262003 
-0.211489 -0.045726 -0.157186 
0.094805 0.044799 0.054550 
-0.312651 0.150526 -0.178574 
-0.001551 -0.117249 -0.093813 
-0.112235 -0.031527 -0.062946 
-0.208930 -0.019012 -0.083349 
-0.090197 0.012188 -0.030190 
-0.055404 0.018884 -0.022411 
-0.002958 0.125736 -0.097854 
0.115890 0.031508 -0.063643 
0.222766 0.018678 -0.088301 
0.089992 -0.013393 -0.026814 
0.058241 -0.024449 -0.015137 
0.006076 0.000696 0.027363 
0.001606 0.003145 -0.000010 
0.000722 -0.000145 0.003148 
-0.002942 -0.003464 0.002729 
vibration 43
0.011353 0.009851 -0.000892 
-0.006685 -0.027399 0.005564 
0.009569 -0.024409 -0.017213 
0.002031 -0.022794 0.020811 
-0.011129 -0.008898 -0.039229 
0.008925 -0.046736 -0.035482 
-0.022948 0.016261 0.002500 
-0.001178 -0.043122 0.043418 
0.003850 -0.022016 0.044153 
-0.007845 -0.028115 -0.044393 
-0.029946 -0.011366 0.058249 
-0.093927 0.021071 0.075421 
0.120837 -0.057434 -0.077548 
-0.047231 0.032326 0.073370 
0.033128 -0.000418 -0.013598 
0.122053 -0.044901 -0.129818 
-0.290964 0.126951 0.269579 
-0.349433 0.112833 0.293513 
0.103415 -0.043267 -0.056073 
-0.168798 0.044962 0.166480 
0.095375 -0.044749 0.105009 
0.019354 -0.011759 0.012396 
-0.037321 0.021125 -0.059519 
0.097016 -0.039534 0.064464 
-0.079521 0.022912 -0.053131 
-0.227536 0.094790 -0.223917 
-0.148562 0.020788 -0.136623 
0.084833 -0.022366 0.044368 
-0.288724 0.100929 -0.224433 
-0.061834 0.090217 0.035764 
-0.016056 0.009915 -0.009130 
0.062593 0.005651 0.001850 
-0.037561 -0.022318 -0.037459 
-0.039183 -0.017815 -0.039777 
-0.049259 0.089275 -0.047257 
0.009540 0.012429 -0.005058 
0.090241 0.005576 -0.020352 
-0.015084 -0.016441 0.025314 
-0.014506 -0.020300 0.032484 
-0.060547 0.124497 0.002346 
0.001271 0.001531 -0.001907 
-0.004597 -0.005342 -0.001279 
-0.001022 -0.002544 0.002831 
vibration 44
0.001576 0.000995 0.012841 
-0.005435 -0.001398 -0.056171 
-0.047006 0.001121 -0.031617 
0.049771 -0.006439 -0.027590 
0.076221 -0.058739 -0.030946 
-0.043091 0.010215 -0.045461 
-0.002912 0.001388 -0.034398 
0.049790 -0.026511 -0.036314 
-0.076193 0.051310 -0.020184 
-0.127437 0.087584 -0.064044 
0.105604 -0.078610 -0.052201 
0.027451 0.028011 -0.088202 
-0.083726 0.075847 0.022929 
0.031662 -0.049283 -0.039249 
-0.067708 -0.067200 -0.001545 
-0.097521 -0.025321 0.069139 
0.220197 -0.113666 -0.099333 
0.171911 -0.007650 -0.224825 
-0.057640 0.109969 0.032638 
0.026611 -0.107868 -0.074197 
0.129658 0.013751 0.100340 
0.075595 0.067139 0.004213 
-0.045646 0.058023 -0.054896 
0.113549 -0.088584 0.042918 
-0.051130 -0.021744 -0.106286 
-0.296071 0.144702 -0.161827 
-0.072256 0.120177 -0.112619 
0.081777 -0.120278 0.047329 
-0.261609 0.036468 -0.295234 
0.052018 0.045124 0.087236 
0.147937 0.030749 0.077696 
0.187781 0.014592 0.097015 
0.125520 0.022960 0.055744 
0.120911 -0.000566 0.046102 
-0.065396 -0.024610 0.077356 
-0.151221 -0.025514 0.078590 
-0.173352 -0.013250 0.095288 
-0.136146 -0.019883 0.063097 
-0.125194 0.001155 0.055200 
-0.016545 0.021305 -0.035078 
0.001039 0.001805 0.001003 
-0.001751 -0.004210 -0.000270 
0.000129 0.001726 0.000086 
vibration 45
0.013844 0.009699 -0.000034 
-0.125891 -0.039299 0.000062 
-0.052650 -0.012087 -0.017680 
-0.052016 -0.010396 0.017277 
-0.023250 -0.041680 -0.133365 
-0.107010 -0.035407 -0.188231 
0.049505 -0.019883 -0.001581 
-0.107547 -0.036651 0.187708 
-0.026517 -0.041872 0.132886 
-0.118735 0.015073 -0.252836 
-0.110527 0.011996 0.259048 
0.002092 0.024898 -0.059067 
-0.037507 0.046912 0.007453 
0.021024 -0.046022 -0.004396 
-0.058259 -0.066193 0.005459 
-0.038338 -0.036667 0.019494 
0.130238 -0.080074 -0.002838 
0.071550 0.019689 -0.134166 
-0.004201 0.084775 0.015925 
-0.036104 -0.095973 -0.000536 
-0.038467 -0.035771 -0.020428 
-0.057607 -0.065242 -0.005672 
0.020302 -0.045973 0.004715 
-0.038840 0.046930 -0.006324 
0.003151 0.024479 0.059309 
0.130797 -0.079914 0.003820 
-0.029980 -0.094449 0.005533 
-0.004718 0.083899 -0.013534 
0.074545 0.016997 0.133299 
0.052083 0.090501 0.079334 
0.200141 0.067845 0.085690 
0.256939 0.056526 0.098717 
0.160284 0.046965 0.044228 
0.163611 0.029931 0.049827 
0.050751 0.085176 -0.076138 
0.193750 0.066623 -0.088587 
0.251641 0.050970 -0.108494 
0.149217 0.063428 -0.049020 
0.169320 0.025207 -0.037707 
0.288702 0.114916 -0.001338 
-0.001565 -0.002020 0.000821 
0.001926 0.001209 -0.003446 
0.001045 -0.000184 0.002937 
vibration 46
0.000157 0.002989 -0.027526 
0.019881 0.008889 0.201989 
-0.092750 -0.063071 -0.012392 
0.065997 0.043834 -0.005574 
-0.037514 0.239488 0.023953 
0.105249 0.066978 0.002297 
-0.017531 -0.010674 -0.198429 
-0.123048 -0.098766 0.020890 
0.061751 -0.200708 0.048106 
0.211499 -0.167362 0.223582 
-0.206052 0.085756 0.197035 
-0.012780 -0.082208 -0.056067 
0.011979 -0.065763 0.134485 
0.073663 0.011534 0.025917 
-0.006123 0.036405 0.045267 
-0.062119 0.057547 -0.083082 
0.106665 -0.015174 -0.129406 
0.081001 -0.026082 -0.203982 
0.065167 -0.058483 0.109356 
0.045929 -0.107385 0.077473 
0.040285 -0.029829 -0.050322 
0.017032 -0.015278 0.028336 
-0.049333 -0.005490 0.012901 
-0.000480 0.032746 0.087994 
0.000778 0.049528 -0.039110 
-0.092537 0.018233 -0.088465 
-0.023815 0.080840 0.044829 
-0.039642 0.030742 0.067098 
-0.074191 0.015900 -0.147346 
0.064608 0.096922 -0.128233 
0.061376 0.003738 0.043235 
0.039047 -0.039402 0.091086 
0.231441 -0.041718 0.171676 
-0.142621 -0.081275 0.060380 
-0.055377 -0.061150 -0.079792 
-0.068503 -0.012293 0.045255 
-0.051268 0.012296 0.069582 
-0.175968 0.016140 0.126710 
0.061843 0.039704 0.061559 
-0.001233 0.000085 -0.199006 
0.000976 0.001853 0.000883 
-0.000557 -0.002241 0.001295 
-0.000778 0.000599 0.000683 
vibration 47
0.000570 0.015215 0.004688 
0.099559 0.064976 -0.036352 
-0.069310 -0.042146 -0.024450 
-0.094643 -0.063629 0.029662 
0.078137 0.078983 -0.083136 
-0.072201 -0.120937 -0.060779 
-0.097277 -0.080849 0.036068 
-0.023071 -0.094714 0.055555 
0.080533 0.140321 0.070945 
-0.104679 -0.166544 0.040864 
-0.074186 -0.172316 -0.118071 
-0.040934 -0.090023 -0.052598 
0.029320 -0.093572 0.122454 
0.062517 0.010851 0.040663 
0.040245 0.064048 0.052455 
-0.056368 0.081795 -0.088950 
0.029468 0.004772 -0.111752 
0.009538 -0.036155 -0.150061 
0.078868 -0.068417 0.113475 
0.077204 -0.059563 0.088370 
-0.074119 0.097958 0.115895 
0.038138 0.077107 -0.063439 
0.083257 0.019665 -0.049180 
0.034729 -0.112983 -0.162211 
-0.044053 -0.114188 0.066530 
0.058444 0.006317 0.149359 
0.091564 -0.090925 -0.110559 
0.099344 -0.088729 -0.144253 
0.031651 -0.041150 0.205238 
0.023709 0.092850 -0.131709 
-0.028267 -0.021939 -0.004877 
-0.045728 -0.076531 0.057134 
0.141963 -0.051478 0.128716 
-0.216444 -0.104456 0.001213 
0.039597 0.123992 0.167348 
-0.015131 -0.019285 -0.010852 
-0.036395 -0.087449 -0.082781 
0.209888 -0.060653 -0.186871 
-0.266844 -0.127206 -0.026978 
-0.061643 0.037954 0.036023 
-0.000355 0.001127 -0.000073 
0.000473 0.000905 0.001005 
0.000406 0.000399 -0.001054 
vibration 48
0.000794 0.002082 0.005946 
0.000110 0.000902 -0.001925 
-0.037867 -0.221913 0.069402 
0.031891 0.202606 0.063639 
0.025768 -0.029057 -0.002424 
-0.007541 0.000151 -0.002195 
-0.000184 -0.001352 0.003391 
0.008287 -0.002245 -0.002217 
-0.023947 0.029833 -0.001901 
-0.044528 0.032906 -0.008945 
0.034438 -0.027169 -0.010296 
0.156862 0.007711 0.164826 
0.056549 0.060210 0.074372 
0.040321 0.260413 -0.084719 
-0.176584 -0.025270 -0.171920 
-0.035151 -0.105248 -0.059706 
0.136551 0.238300 -0.029588 
0.179468 0.143673 0.043842 
-0.098896 -0.223789 -0.049307 
-0.180711 -0.167597 -0.084083 
0.032189 0.097607 -0.050877 
0.160768 0.025762 -0.159186 
-0.035500 -0.237867 -0.078306 
-0.050338 -0.058232 0.065684 
-0.144090 -0.010396 0.153471 
-0.125096 -0.218086 -0.022236 
0.163585 0.152956 -0.081340 
0.093034 0.204090 -0.047183 
-0.163046 -0.132114 0.046955 
-0.004061 -0.002493 -0.001173 
-0.022898 -0.017815 -0.003107 
-0.019511 -0.020609 0.000580 
-0.008673 -0.022417 0.007117 
-0.037932 -0.023594 -0.000357 
0.004695 0.003772 0.001992 
0.020225 0.016636 -0.003619 
0.017324 0.016309 -0.003150 
0.009781 0.024944 0.002060 
0.033209 0.019957 0.001984 
-0.003734 0.001509 0.003344 
0.000468 0.000658 -0.001265 
-0.002899 -0.000856 0.000574 
0.002171 0.000320 0.000254 
vibration 49
-0.012023 -0.042375 0.000071 
0.003987 -0.004662 0.002165 
0.044479 0.205570 -0.064508 
0.047826 0.225231 0.069703 
0.001484 -0.001843 0.000940 
0.002762 0.003171 0.001140 
0.003768 0.003427 -0.002823 
0.000404 0.001258 -0.001591 
-0.001784 -0.002098 -0.000455 
-0.003825 0.011398 -0.003051 
-0.000271 0.007769 0.006888 
-0.140012 -0.003382 -0.144698 
-0.052783 -0.051229 -0.075615 
-0.040818 -0.238198 0.074378 
0.163139 0.023317 0.154872 
0.035517 0.093688 0.056430 
-0.134173 -0.215189 0.034341 
-0.171491 -0.129117 -0.021028 
0.079802 0.209052 0.043487 
0.158411 0.165238 0.076448 
0.040157 0.102139 -0.060948 
0.176917 0.027622 -0.170914 
-0.043905 -0.260155 -0.081032 
-0.057301 -0.057125 0.082357 
-0.151742 -0.005395 0.159931 
-0.147239 -0.235339 -0.033354 
0.169071 0.183334 -0.087058 
0.086649 0.229924 -0.048527 
-0.185483 -0.142502 0.026290 
-0.006102 0.000121 0.011609 
0.009176 0.012516 -0.001484 
0.013517 0.016077 -0.005137 
-0.013428 0.018351 -0.018459 
0.033613 0.020671 -0.007780 
-0.006496 -0.000995 -0.012962 
0.010353 0.013901 0.002084 
0.014537 0.017498 0.005206 
-0.016112 0.022516 0.021202 
0.040190 0.023328 0.010902 
-0.003290 0.004853 -0.002853 
0.000485 0.001963 -0.000163 
0.000346 -0.000206 0.000213 
0.000772 -0.000157 0.000063 
vibration 50
0.000307 -0.000101 0.003176 
0.009115 -0.009836 -0.074723 
0.028967 0.039517 0.059153 
-0.020721 -0.036322 0.055540 
-0.282265 0.185816 -0.006258 
0.015375 -0.051499 -0.034303 
-0.008114 0.014343 -0.008465 
-0.021471 0.061786 -0.030071 
0.267687 -0.179224 -0.006573 
0.401168 -0.337579 -0.053781 
-0.247096 0.218813 -0.051656 
0.074986 0.062661 0.041447 
-0.055250 0.090571 -0.066930 
-0.032176 -0.064843 -0.033636 
-0.074327 -0.092785 -0.009652 
0.059212 -0.072953 0.059202 
0.091938 -0.093278 0.068838 
0.127563 -0.018062 0.044886 
-0.050897 0.062039 -0.092179 
-0.091022 -0.005115 -0.048089 
-0.057042 0.064987 0.049223 
0.068269 0.081624 -0.008132 
0.025333 0.057687 -0.034212 
0.051957 -0.081259 -0.057425 
-0.069511 -0.054473 0.035237 
-0.089134 0.084060 0.053900 
0.083970 0.002520 -0.042625 
0.046776 -0.053295 -0.082240 
-0.124118 0.019510 0.032541 
0.027625 -0.081511 0.036767 
0.034232 0.020384 0.002428 
0.010242 0.076273 -0.064595 
-0.078279 0.035738 -0.086940 
0.162144 0.088329 0.021232 
-0.032140 0.081919 0.024499 
-0.028401 -0.021249 0.008411 
-0.008223 -0.061194 -0.045838 
0.078925 -0.066066 -0.066259 
-0.161884 -0.083838 0.010185 
0.048509 -0.025084 -0.010279 
0.000118 -0.000047 0.000588 
0.000428 0.000201 0.000377 
-0.001092 -0.000412 -0.000007 
vibration 51
-0.000022 -0.000287 0.013528 
0.011201 -0.009993 -0.216504 
-0.096520 -0.033018 -0.024254 
0.098672 0.037407 -0.028979 
-0.125518 0.022236 -0.052460 
-0.088370 -0.136178 0.046577 
-0.012005 0.014075 0.387367 
0.085896 0.138475 0.052250 
0.109580 -0.009694 -0.050484 
0.169781 -0.196193 -0.147958 
-0.014793 0.070238 -0.148069 
-0.049118 -0.071535 -0.074419 
0.016143 -0.064829 0.108380 
0.061582 0.060966 0.000112 
0.014286 0.087932 0.033077 
0.005550 0.036558 -0.107695 
0.007433 0.063272 -0.150219 
0.000640 -0.006173 -0.182078 
0.060732 -0.057078 0.087992 
-0.000303 0.003177 0.101324 
-0.002645 -0.040254 -0.112484 
-0.016429 -0.095046 0.032136 
-0.062823 -0.069997 0.001558 
-0.019262 0.069713 0.114531 
0.052662 0.076342 -0.076041 
-0.008661 -0.070816 -0.163800 
-0.011251 -0.000433 0.097059 
-0.071382 0.066649 0.086613 
0.000255 0.006718 -0.188949 
0.045607 0.008372 -0.057215 
0.094994 0.028933 0.031517 
0.052224 0.021253 0.035625 
0.143425 0.033087 0.072885 
0.052103 0.019136 0.051746 
-0.047405 -0.005917 -0.061860 
-0.091782 -0.029265 0.034599 
-0.050193 -0.013757 0.044633 
-0.141493 -0.053022 0.083943 
-0.052796 -0.016369 0.046382 
0.047958 -0.026206 0.393378 
0.000676 0.001184 0.002630 
-0.002729 -0.001292 0.001842 
0.001533 -0.000030 0.001429 
vibration 52
0.002216 -0.001964 0.000336 
0.031111 -0.030746 0.002061 
-0.052403 0.027500 0.057016 
-0.076491 0.036891 -0.077314 
-0.031883 0.027430 -0.000531 
0.012841 -0.010549 -0.001309 
-0.030714 0.026884 -0.003157 
0.019420 -0.016645 -0.000217 
-0.035960 0.028896 0.001582 
0.136302 -0.112027 0.007607 
0.119338 -0.094201 -0.003071 
0.057511 -0.011093 -0.040711 
-0.030943 0.017809 0.009909 
0.048345 -0.035401 -0.050892 
-0.011419 -0.000954 0.013636 
0.061437 -0.020628 -0.038146 
-0.107182 0.027497 0.102014 
0.005508 -0.006994 0.015023 
-0.245398 0.110157 0.209344 
-0.284785 0.114807 0.225032 
0.083230 -0.025825 0.052926 
-0.012496 0.002337 -0.018514 
0.070673 -0.045525 0.070458 
-0.040741 0.021205 -0.015410 
0.079161 -0.018183 0.058548 
-0.159238 0.044587 -0.140934 
-0.403236 0.161610 -0.315735 
-0.353669 0.151450 -0.297835 
0.001913 -0.008089 -0.019317 
-0.002157 0.001309 0.002136 
-0.008265 -0.001051 -0.003434 
0.000656 0.012331 -0.017987 
-0.018432 -0.010625 -0.015489 
-0.001374 0.008289 0.007573 
-0.001563 -0.000552 -0.000712 
-0.012831 -0.001651 0.002096 
0.002184 0.013656 0.020341 
-0.027214 -0.006099 0.016189 
-0.000156 0.010691 -0.009124 
0.046924 -0.030656 -0.003067 
-0.000429 -0.000108 0.000002 
0.000148 -0.000056 -0.000031 
0.000176 -0.000266 -0.000051 
vibration 53
0.000240 -0.000480 -0.002458 
-0.003113 0.001513 0.010607 
-0.070014 0.033939 0.070077 
0.047515 -0.023442 0.048497 
0.019717 -0.015183 0.002373 
0.005334 0.005068 0.003819 
0.003950 -0.004000 -0.008822 
-0.001397 -0.005955 -0.000736 
-0.018404 0.012391 0.000396 
-0.053424 0.047776 0.007775 
0.001910 -0.004054 0.005251 
0.073063 -0.020760 -0.060202 
-0.031390 0.014251 0.013195 
0.069304 -0.038503 -0.069364 
-0.000764 0.008398 0.013792 
0.068996 -0.018721 -0.044326 
-0.187209 0.062636 0.154309 
-0.031109 0.001478 0.040513 
-0.370268 0.157348 0.326252 
-0.390113 0.168995 0.318046 
-0.044839 0.012035 -0.026479 
-0.000683 -0.003595 0.007660 
-0.048345 0.027700 -0.047475 
0.020682 -0.010112 0.006180 
-0.052055 0.013361 -0.040267 
0.137649 -0.044493 0.115451 
0.278837 -0.116831 0.220951 
0.269835 -0.112083 0.229812 
0.025930 -0.002906 0.033635 
-0.005785 0.001346 0.003233 
-0.019589 -0.006826 -0.008199 
-0.010683 0.003035 -0.018929 
-0.025996 -0.010979 -0.015530 
-0.015832 0.003000 0.005789 
0.004516 -0.002763 0.002664 
0.015397 0.005500 -0.006337 
0.007210 -0.001886 -0.013676 
0.018393 0.012218 -0.011584 
0.015642 -0.000270 0.003756 
-0.022476 0.011883 -0.008901 
-0.000163 -0.000214 -0.000160 
0.000177 -0.000342 0.000146 
0.000281 0.000540 0.000282 
vibration 54
0.001247 -0.001075 0.000365 
-0.080603 0.077895 -0.011066 
-0.015043 0.000039 0.002682 
-0.015084 -0.000669 -0.004782 
0.064368 -0.054461 0.006398 
-0.009757 0.013993 0.018179 
0.089417 -0.083448 0.011066 
-0.034293 0.039983 -0.015249 
0.099051 -0.075644 -0.010288 
-0.452935 0.373458 -0.005839 
-0.410734 0.326653 -0.013272 
0.005572 -0.013197 -0.017174 
0.008817 -0.010854 0.006575 
0.017900 0.009506 -0.012980 
0.014100 0.012411 -0.004470 
-0.007543 0.007486 -0.003336 
-0.077004 0.044157 0.039180 
-0.048783 0.012645 0.024142 
-0.104103 0.032370 0.107506 
-0.071535 0.037860 0.068983 
-0.023883 0.013430 -0.010347 
0.023652 0.009554 0.013212 
0.026665 0.007729 0.020563 
0.016614 -0.013445 0.001232 
0.015532 -0.015830 0.023618 
-0.147073 0.072428 -0.100317 
-0.132897 0.060171 -0.114619 
-0.211692 0.071988 -0.197689 
-0.099871 0.028693 -0.069575 
0.001537 -0.008765 -0.003921 
-0.005673 -0.006310 -0.004555 
-0.019416 -0.016034 0.004712 
0.000496 0.014016 0.007214 
-0.008675 -0.005012 0.000149 
-0.002358 -0.001851 -0.000077 
-0.004934 -0.012043 0.015985 
-0.033434 -0.015993 0.006300 
0.013305 -0.020181 0.004109 
-0.031117 -0.010095 -0.008890 
-0.259486 0.152618 0.010504 
0.000638 0.000605 -0.000142 
0.000357 -0.000453 0.000068 
0.000702 0.000067 0.000062 
vibration 55
0.001450 -0.001954 -0.000138 
0.006235 0.025430 -0.002089 
-0.023241 0.035614 0.047036 
-0.014141 0.026776 -0.036511 
0.012009 0.014541 -0.009323 
0.011600 -0.019932 -0.000121 
0.029070 -0.035029 0.002417 
-0.002018 -0.011981 0.003369 
0.015045 0.012581 0.008526 
-0.231572 0.164723 0.004744 
-0.191251 0.124003 -0.008101 
0.007948 0.019756 0.020231 
-0.075940 0.040246 0.029980 
-0.015784 -0.039790 0.002504 
-0.054996 0.004611 0.058963 
0.146716 -0.058236 -0.097950 
0.252363 -0.142808 -0.198568 
0.273102 -0.097173 -0.188814 
0.337863 -0.113787 -0.336704 
0.039621 -0.003476 -0.034410 
0.103380 -0.041510 0.064911 
-0.041231 -0.002859 -0.039087 
-0.011872 -0.032857 -0.000462 
-0.055183 0.031249 -0.017087 
0.010534 0.016317 -0.018006 
0.174528 -0.101819 0.123144 
0.015265 -0.001583 0.019514 
0.229329 -0.073465 0.229526 
0.195220 -0.068564 0.120267 
-0.015533 0.021901 0.013542 
-0.043835 -0.008586 -0.021325 
-0.018830 -0.010711 -0.015871 
-0.056701 -0.007162 -0.031219 
-0.031057 -0.011576 -0.037023 
-0.011252 0.018240 -0.009223 
-0.033060 -0.008907 0.022148 
-0.024245 -0.009656 0.016384 
-0.037146 -0.016372 0.027862 
-0.032728 -0.010772 0.025692 
-0.169220 0.143583 0.002043 
-0.000275 -0.000578 0.000225 
0.000113 0.000399 -0.000322 
-0.000440 -0.000056 -0.000023 
vibration 56
0.000451 -0.000544 0.001964 
-0.006890 0.016223 -0.013044 
0.031073 -0.024770 -0.032285 
-0.037530 0.036338 -0.049128 
-0.020359 0.017135 -0.003791 
-0.009406 -0.009647 -0.008008 
0.014220 -0.015003 0.008242 
-0.001140 0.012981 -0.008039 
0.051643 -0.028303 -0.000095 
-0.026220 0.008332 -0.015576 
-0.124225 0.097985 -0.020028 
0.005815 -0.008133 -0.001746 
0.061029 -0.023469 -0.035129 
0.005126 0.019254 -0.000128 
0.035664 -0.024432 -0.051888 
-0.124992 0.045884 0.090710 
-0.191922 0.098284 0.184950 
-0.209866 0.074959 0.177962 
-0.281524 0.098503 0.264280 
-0.028645 -0.017191 0.009436 
0.165862 -0.061585 0.113773 
-0.050874 0.022256 -0.065508 
-0.006973 -0.033350 0.002013 
-0.082812 0.036122 -0.040526 
0.002209 0.014194 -0.008552 
0.247689 -0.131571 0.216124 
0.014918 0.024500 0.002065 
0.355504 -0.118942 0.334853 
0.282918 -0.100954 0.213086 
0.019972 -0.021943 -0.020847 
0.027778 0.003798 0.010883 
-0.003701 0.000200 0.011243 
0.043000 0.013231 0.026556 
0.012998 0.004450 0.024441 
-0.025638 0.030873 -0.024859 
-0.047252 -0.011306 0.024343 
-0.015744 -0.009730 0.018819 
-0.058610 -0.026375 0.038794 
-0.039500 -0.014319 0.036282 
-0.047473 0.037748 0.007862 
-0.000709 -0.001322 0.000614 
0.000769 0.001606 -0.000436 
0.000153 -0.000349 -0.000153 
vibration 57
-0.001906 -0.004408 -0.000240 
0.108566 0.119849 0.003913 
0.091950 0.026369 0.045888 
0.095609 0.023768 -0.042449 
0.094953 0.108488 -0.069855 
-0.048581 -0.064740 -0.109918 
-0.023382 -0.038822 -0.003707 
-0.043458 -0.073178 0.109806 
0.080844 0.118729 0.071396 
-0.128535 -0.073609 -0.012588 
-0.133627 -0.070957 0.014456 
0.097891 0.062386 0.092871 
-0.010020 0.064165 -0.099133 
-0.047344 -0.115065 0.005873 
-0.038231 -0.137694 -0.035916 
-0.048988 -0.000093 0.097333 
-0.005865 -0.106063 0.255911 
0.016965 0.002973 0.234497 
-0.174515 0.101001 0.028897 
-0.067451 -0.074436 -0.051326 
-0.060516 0.003585 -0.105264 
-0.034553 -0.141074 0.040204 
-0.048632 -0.113826 -0.008144 
-0.004276 0.062338 0.102481 
0.094740 0.063428 -0.095273 
-0.011943 -0.102779 -0.265017 
-0.057172 -0.081728 0.060764 
-0.182217 0.103546 -0.034502 
0.003266 0.008279 -0.243471 
0.020751 0.057568 -0.050163 
-0.117952 -0.030784 -0.057218 
-0.104313 -0.070514 -0.007710 
-0.019379 -0.050815 0.019247 
-0.230155 -0.086546 -0.067318 
0.024694 0.055432 0.053653 
-0.110965 -0.028198 0.055644 
-0.102796 -0.068980 0.008119 
-0.009511 -0.045883 -0.024402 
-0.226453 -0.083749 0.060725 
0.074742 0.193316 -0.003855 
0.000403 -0.000233 -0.000196 
-0.001466 -0.001582 0.000224 
-0.001556 -0.001037 -0.000194 
vibration 58
-0.001845 0.001600 0.000060 
0.064140 -0.091136 -0.004921 
0.008151 -0.006178 -0.010282 
0.006550 -0.004967 0.007878 
-0.172758 0.131515 0.015455 
0.112488 -0.090461 -0.005830 
0.029675 -0.029213 0.003939 
0.088685 -0.071663 0.007239 
-0.152373 0.117246 -0.017045 
-0.371087 0.304669 -0.036929 
-0.303624 0.240152 0.025261 
-0.000100 -0.002137 0.000933 
0.016748 -0.004401 -0.006498 
-0.003451 0.003523 0.003786 
-0.002227 -0.013149 -0.010196 
-0.031336 0.014583 0.023534 
-0.015704 0.009329 0.026655 
-0.040869 0.017911 0.031541 
-0.046181 0.019035 0.049376 
0.030416 -0.032840 -0.032798 
-0.024381 0.011471 -0.018378 
-0.002832 -0.010717 0.007165 
-0.003169 0.002191 -0.003537 
0.013335 -0.003094 0.005313 
-0.000078 -0.001451 -0.000325 
-0.011090 0.006080 -0.020899 
0.027129 -0.027772 0.027695 
-0.038101 0.016638 -0.039944 
-0.033733 0.014905 -0.024905 
0.014336 -0.031931 -0.019358 
0.056320 0.015557 0.017811 
0.013577 0.022003 0.004106 
0.032606 0.043562 0.007363 
0.069359 0.028724 0.032877 
0.010272 -0.024790 0.013878 
0.053559 0.011369 -0.009814 
0.001692 0.019719 0.000906 
0.035439 0.024064 0.001062 
0.059209 0.027320 -0.034009 
-0.505589 0.421157 0.002714 
0.000435 0.000104 -0.000056 
-0.000123 -0.000105 0.000686 
0.000062 0.000192 -0.000819 
vibration 59
0.000567 -0.000053 0.000071 
-0.000126 0.002360 0.000212 
-0.000148 0.000432 0.002211 
-0.024669 0.003866 -0.024267 
0.002882 0.000389 -0.002558 
-0.002703 -0.000041 0.000764 
0.001082 0.000311 0.003941 
0.000016 0.001351 -0.001563 
0.002064 -0.002366 0.000975 
0.004329 -0.005522 0.001087 
-0.003916 0.003208 -0.003079 
0.004673 -0.000080 -0.001249 
0.001434 0.000028 -0.003088 
-0.001575 -0.002061 0.001339 
-0.006103 0.000194 0.003804 
0.001845 -0.000877 -0.002337 
0.010023 -0.006232 -0.003784 
-0.013661 0.003844 0.016577 
-0.017435 0.007638 0.014107 
0.027761 -0.012075 -0.023843 
0.053219 -0.032425 0.041287 
-0.098155 0.046341 -0.084120 
-0.013481 0.008151 -0.017881 
0.043220 -0.016826 0.041433 
0.052533 -0.014583 0.054475 
0.153482 -0.057043 0.132891 
0.560851 -0.182152 0.441161 
-0.344398 0.140131 -0.304991 
-0.279466 0.089280 -0.233513 
0.000592 0.003274 -0.001895 
-0.001871 0.000191 -0.001533 
-0.001008 -0.002107 0.001266 
0.002776 -0.001237 0.001970 
-0.006457 -0.002925 -0.003343 
-0.006138 0.005208 -0.016268 
-0.012438 -0.000476 0.004882 
0.000937 -0.003014 -0.000500 
-0.022807 -0.005027 0.014626 
0.011470 -0.002824 0.028175 
0.002841 -0.000403 0.004027 
0.000371 0.000857 -0.000142 
-0.000479 -0.001145 0.000193 
-0.000112 -0.000251 0.000231 
vibration 60
0.000818 0.000072 -0.000045 
0.000037 0.001739 0.000021 
-0.024646 0.003440 0.023754 
0.002428 0.000579 -0.000212 
0.000795 -0.002541 -0.000275 
0.000080 0.001323 0.000935 
0.000249 0.000673 -0.005747 
-0.002389 -0.000672 -0.000867 
0.003041 0.000968 0.002795 
-0.001275 0.001276 0.002374 
0.004411 -0.005603 -0.000897 
0.050293 -0.015363 -0.056239 
0.042967 -0.017346 -0.041639 
-0.013642 0.010477 0.018534 
-0.096253 0.047442 0.084497 
0.051596 -0.032959 -0.040863 
0.153724 -0.056339 -0.137652 
-0.280584 0.089722 0.237287 
-0.338822 0.141662 0.309127 
0.554615 -0.184587 -0.444978 
-0.003660 0.002791 -0.001476 
0.003418 -0.005336 0.004741 
-0.000127 -0.003799 0.000302 
-0.002536 0.001763 -0.001065 
-0.000099 0.001607 -0.004819 
-0.005623 -0.001132 -0.011464 
-0.029143 0.005276 -0.021325 
0.016221 -0.006095 0.015819 
0.015585 -0.004863 0.007421 
-0.005956 0.003446 0.017911 
-0.011644 -0.000314 -0.003725 
0.002969 -0.001248 -0.000205 
-0.025525 -0.005090 -0.016429 
0.015731 -0.000783 -0.026347 
0.001419 0.003678 0.004331 
-0.000836 0.000340 0.000993 
-0.000941 -0.002483 -0.002070 
0.006811 -0.000727 -0.005068 
-0.009889 -0.003661 0.000630 
0.004626 -0.001979 -0.005888 
-0.000211 -0.000311 -0.000249 
-0.000189 -0.000043 -0.000131 
0.000223 -0.000088 0.000061 
vibration 61
0.000056 0.000037 0.000552 
0.000680 0.001724 -0.024870 
0.044953 0.020367 0.043476 
-0.044744 -0.020311 0.043198 
0.070904 0.045956 -0.051869 
-0.003209 -0.011490 0.037070 
0.000738 -0.001061 0.173851 
0.001724 0.011351 0.037992 
-0.067927 -0.045770 -0.051970 
-0.036550 0.026276 0.030311 
0.032363 -0.022304 0.034854 
0.088770 0.036148 0.076536 
-0.008781 0.032026 -0.041165 
-0.029903 -0.118824 0.025986 
-0.053775 -0.086070 -0.004695 
-0.022074 0.042605 -0.016691 
0.086404 -0.147353 0.149465 
0.063360 -0.010639 0.148110 
-0.066448 0.048932 0.009408 
0.014827 -0.128933 -0.058981 
0.022720 -0.042802 -0.015787 
0.050996 0.086758 -0.005974 
0.028799 0.119487 0.025531 
0.009810 -0.032208 -0.040600 
-0.086608 -0.037183 0.078251 
-0.081191 0.144989 0.155146 
-0.004806 0.124249 -0.048891 
0.059942 -0.045585 0.001983 
-0.068667 0.011460 0.142438 
0.036357 0.143884 -0.131060 
-0.030105 0.017868 -0.044785 
-0.028984 -0.100468 0.093541 
0.245072 -0.029637 0.170822 
-0.349535 -0.138510 -0.064123 
-0.035511 -0.144510 -0.131208 
0.026413 -0.018518 -0.046085 
0.033579 0.098806 0.089121 
-0.254351 0.029375 0.174346 
0.353161 0.138100 -0.055187 
-0.004610 0.004492 0.180891 
-0.000022 -0.000021 -0.000183 
0.000286 0.000263 -0.000072 
-0.000336 -0.000259 -0.000065 
vibration 62
-0.000096 -0.000116 0.000439 
-0.000644 0.000143 -0.002978 
-0.001200 -0.002411 0.000051 
0.000208 0.002075 0.000186 
0.037368 -0.028845 -0.003285 
-0.096075 0.074613 0.001495 
0.020709 -0.013879 -0.000736 
0.088205 -0.065244 -0.000338 
-0.042261 0.030439 -0.008768 
0.503566 -0.415088 0.039620 
-0.557552 0.452964 0.037623 
-0.001500 0.000405 -0.002915 
-0.001471 0.000613 -0.000134 
0.001553 0.001469 0.000482 
0.001770 0.003798 0.002180 
0.002965 -0.003501 -0.000572 
0.000800 0.001570 -0.002650 
-0.002971 0.001415 -0.002194 
0.003455 0.000890 -0.003053 
0.000865 0.005689 0.002459 
-0.001563 0.001550 -0.001645 
-0.001291 -0.002223 0.000398 
-0.000756 0.000826 0.000128 
0.001365 -0.000902 -0.001859 
-0.000073 -0.001015 -0.001776 
-0.003373 0.001706 -0.001315 
-0.001780 -0.003148 -0.000436 
-0.001442 -0.001659 -0.003008 
0.002104 -0.001353 0.000368 
0.000294 0.008980 0.008034 
-0.015115 -0.002625 -0.001817 
0.002450 0.000033 -0.001862 
-0.005435 -0.021868 -0.000131 
-0.014316 -0.006490 -0.010054 
-0.004135 -0.011240 0.001510 
0.026760 -0.002316 0.007500 
-0.038725 -0.001155 0.005757 
0.019431 0.004081 0.011319 
0.017997 0.013512 -0.027708 
-0.097649 0.085581 -0.001641 
0.000216 0.000205 -0.000243 
-0.000059 -0.000212 0.000043 
0.000075 0.000142 -0.000392 
vibration 63
0.000227 -0.000003 -0.000045 
-0.117589 -0.125247 -0.000506 
0.021822 0.023043 0.021517 
0.021241 0.022315 -0.021387 
-0.028538 -0.066349 -0.004488 
0.044854 0.053619 0.100551 
-0.036999 -0.027135 0.001249 
0.046367 0.049989 -0.099994 
-0.030769 -0.066126 0.003794 
0.042368 0.057342 0.108384 
0.018382 0.068882 -0.112920 
0.074023 0.020933 0.056812 
-0.006426 0.004935 -0.003426 
-0.020435 -0.083294 0.020649 
-0.029779 -0.037399 -0.010157 
-0.019558 0.047436 -0.048544 
0.056035 -0.106244 0.072305 
0.029185 0.014006 0.120115 
-0.003453 -0.018865 -0.019149 
-0.016847 -0.076266 -0.007781 
-0.018921 0.046262 0.047796 
-0.028662 -0.036550 0.009606 
-0.018878 -0.082597 -0.019748 
-0.007498 0.005336 0.003335 
0.072834 0.021223 -0.056494 
0.050702 -0.102497 -0.076549 
-0.016064 -0.074752 0.006614 
-0.000610 -0.020548 0.022738 
0.026699 0.014766 -0.119683 
-0.027425 0.093822 -0.123538 
0.069993 0.052663 -0.010912 
0.039531 -0.068553 0.124052 
0.329111 0.013835 0.194157 
-0.249925 -0.095579 -0.014863 
-0.029026 0.092426 0.122274 
0.073835 0.052468 0.013448 
0.026643 -0.068069 -0.119011 
0.336922 0.016113 -0.196146 
-0.250556 -0.092760 0.004182 
-0.235866 -0.394661 0.001415 
0.000147 -0.000107 -0.000172 
0.000026 -0.000315 0.000191 
0.000180 0.000060 -0.000141 
vibration 64
0.000311 0.000220 -0.000093 
0.004500 0.005080 -0.001891 
-0.005405 -0.002177 0.005210 
-0.008807 -0.002632 -0.009943 
0.001524 0.003803 0.001173 
-0.000369 -0.001312 -0.003808 
0.000739 0.001265 -0.000269 
-0.001618 -0.003265 0.005722 
0.000814 0.003148 -0.001125 
-0.002003 -0.000827 -0.003012 
-0.002760 -0.001861 0.007086 
0.049220 -0.018900 -0.049348 
-0.033784 0.013774 0.024247 
-0.013897 0.011225 0.014287 
0.019080 -0.005014 -0.012151 
-0.008659 0.001339 0.007819 
0.097131 -0.032376 -0.085441 
-0.290756 0.089657 0.251450 
0.146639 -0.058148 -0.139918 
-0.074385 0.024264 0.066913 
-0.015775 0.003941 -0.012134 
0.032986 -0.009812 0.021206 
-0.025082 0.016197 -0.025380 
-0.060536 0.024404 -0.043104 
0.093021 -0.032714 0.085649 
0.173535 -0.060228 0.147326 
-0.131709 0.039182 -0.115622 
0.265513 -0.104031 0.246862 
-0.526014 0.163214 -0.449045 
0.001495 -0.004665 0.003016 
-0.001594 -0.001809 0.000422 
-0.001244 0.002528 -0.004516 
-0.010588 0.000430 -0.006319 
0.007194 0.003624 0.002927 
0.001406 -0.005528 -0.001140 
0.000217 -0.001559 -0.000984 
0.000236 0.002333 0.003552 
-0.007543 0.000788 0.004748 
0.005786 0.003366 -0.005094 
0.012279 0.014530 -0.000229 
0.000530 0.001575 -0.000429 
-0.000944 -0.001757 0.000292 
-0.000006 -0.000267 0.000232 
vibration 65
0.000197 0.000076 0.000329 
0.001112 0.001328 0.006624 
-0.007739 -0.001852 0.010746 
0.004098 0.000819 0.006218 
-0.001557 -0.000226 0.000331 
-0.002759 -0.004063 -0.004581 
0.000262 0.000090 0.000613 
0.001716 0.002888 -0.002160 
0.002039 0.001963 -0.000406 
-0.003077 -0.002030 -0.007898 
0.002075 0.000511 -0.005567 
0.093319 -0.032281 -0.084383 
-0.059953 0.024958 0.042798 
-0.025572 0.014847 0.027474 
0.032460 -0.011179 -0.021708 
-0.016243 0.005332 0.010566 
0.179267 -0.065056 -0.147886 
-0.517258 0.159725 0.458600 
0.259308 -0.104521 -0.249128 
-0.133553 0.037702 0.120063 
0.009103 -0.003672 0.004772 
-0.017387 0.006271 -0.011980 
0.015014 -0.006273 0.015128 
0.033644 -0.013646 0.023315 
-0.054347 0.017395 -0.045598 
-0.100720 0.038018 -0.081443 
0.073386 -0.019556 0.063920 
-0.144961 0.057419 -0.135895 
0.291498 -0.090657 0.254550 
-0.000493 -0.002981 -0.002601 
0.003174 0.000437 0.001087 
0.001047 0.000430 0.000706 
0.003581 0.002365 0.002117 
-0.001031 0.001090 0.005687 
0.000961 0.000106 -0.003889 
-0.003511 -0.001442 0.000398 
-0.002012 0.000608 0.002399 
-0.008048 -0.001936 0.004426 
0.004260 0.000808 0.002824 
0.001837 0.004831 0.000445 
-0.000636 -0.001006 -0.000108 
0.000365 0.001118 -0.000280 
0.000300 -0.000238 -0.000007 
vibration 66
0.000058 0.000002 -0.000554 
0.003327 -0.010676 0.025851 
0.001145 0.002429 0.000753 
0.001678 0.006500 0.000050 
-0.006202 -0.003172 -0.006070 
-0.062402 0.028418 -0.004190 
0.109815 -0.084510 0.000347 
-0.053426 0.064648 -0.018282 
0.001753 -0.001345 0.008964 
0.267922 -0.241728 0.015911 
0.392781 -0.294916 -0.049315 
0.003008 0.000977 0.002623 
0.000285 -0.000739 0.001215 
-0.000271 -0.004325 -0.000081 
-0.002850 -0.001780 -0.001455 
-0.001050 0.003162 -0.003731 
-0.002794 -0.003131 0.007345 
0.002720 0.000908 0.003435 
0.001410 -0.001844 0.000035 
0.000264 -0.004480 -0.003591 
-0.002920 0.004636 0.003553 
-0.003499 -0.004770 0.004597 
-0.001243 -0.002428 -0.000188 
0.002423 -0.002414 -0.003745 
0.003159 -0.000589 -0.001471 
0.003318 -0.004211 -0.000466 
-0.006584 -0.007662 0.000598 
0.002866 -0.003678 -0.003075 
-0.002851 0.000485 -0.007729 
-0.003616 0.003128 -0.005400 
0.005170 0.003665 0.002694 
0.007264 0.004655 0.001697 
0.010425 -0.005646 0.004135 
0.002896 -0.000249 -0.002733 
0.001905 0.000378 0.004879 
-0.007627 0.004488 -0.011199 
0.045722 0.011007 -0.002619 
-0.016509 -0.004593 -0.000305 
0.007626 -0.006151 0.020244 
-0.584853 0.497296 -0.002241 
-0.000079 -0.000153 -0.000067 
0.000019 0.000024 -0.000042 
-0.000139 -0.000080 0.000061 
vibration 67
0.000105 0.000228 -0.000043 
-0.000663 -0.000616 0.006106 
0.000060 -0.000910 0.000279 
-0.009216 -0.001675 -0.002624 
-0.000693 -0.000968 -0.000129 
-0.002176 -0.003136 -0.002196 
-0.000889 0.000283 -0.000066 
0.003104 0.003434 -0.004002 
0.001248 0.000967 0.000952 
-0.003628 -0.001415 -0.003565 
-0.001671 0.005773 -0.006357 
0.000767 0.000047 -0.000269 
-0.001027 0.000688 0.000121 
0.001244 -0.000935 -0.000711 
-0.000204 0.000458 0.000706 
-0.000029 0.000043 -0.000224 
-0.005362 0.001814 0.006457 
-0.002502 0.000878 0.002803 
0.003820 -0.001139 -0.004221 
0.003703 -0.000893 -0.002495 
0.005292 -0.000450 0.007269 
0.056575 -0.019598 0.031974 
-0.103382 0.035446 -0.080742 
0.054379 -0.016645 0.051553 
-0.009121 0.007988 -0.017304 
0.547792 -0.221537 0.535474 
-0.286693 0.088373 -0.249122 
-0.296252 0.109141 -0.249875 
0.107367 -0.023321 0.087352 
-0.000563 0.000371 -0.000798 
0.000842 0.000358 -0.000029 
-0.000032 -0.000490 0.000814 
0.002444 0.000387 0.001331 
-0.000900 -0.000309 0.000226 
0.000185 -0.000617 0.000625 
-0.000058 -0.001152 -0.000907 
0.006260 0.003976 0.004102 
-0.008539 0.000234 0.006138 
0.000094 0.002434 -0.007066 
0.001436 -0.006090 -0.000272 
-0.000168 -0.000372 0.000042 
0.000132 0.000271 -0.000083 
0.000011 0.000023 -0.000032 
vibration 68
-0.000033 0.000285 0.000028 
-0.000270 -0.000448 -0.005180 
-0.009383 -0.004620 0.002776 
-0.000319 -0.002012 -0.000231 
0.000982 0.000967 -0.001214 
0.001710 0.003702 0.003441 
0.000883 -0.001070 0.000102 
-0.002744 -0.002187 0.001906 
-0.000670 -0.000554 0.000368 
0.005685 -0.000786 0.006146 
0.002241 -0.005848 0.002448 
-0.010288 0.007878 0.017782 
0.052938 -0.015784 -0.054524 
-0.101677 0.035963 0.081784 
0.058101 -0.018575 -0.031768 
0.005378 -0.000460 -0.006512 
0.542951 -0.223011 -0.534074 
0.110262 -0.025974 -0.092430 
-0.296200 0.112970 0.253570 
-0.284044 0.094661 0.252965 
0.000228 -0.000122 0.000064 
0.001643 0.000589 -0.000483 
-0.001174 -0.000064 -0.001164 
-0.000079 0.000722 0.001950 
0.000251 0.000490 -0.000343 
0.007719 -0.003411 0.006069 
-0.002182 0.002441 -0.003341 
-0.004403 0.002368 -0.001739 
0.001557 -0.000163 0.000591 
0.000266 -0.000634 -0.000801 
-0.000474 -0.001205 0.000935 
0.006141 0.004003 -0.004674 
-0.008759 0.001061 -0.005666 
0.000120 0.002371 0.006698 
-0.000255 0.000343 0.000798 
0.000394 0.000367 -0.000049 
0.000797 -0.000095 -0.000406 
0.001286 0.000321 -0.000799 
-0.000868 -0.000401 0.000265 
-0.007841 0.002789 0.000282 
-0.000001 -0.000042 0.000069 
0.000051 -0.000015 -0.000003 
-0.000013 -0.000007 0.000020 
vibration 69
-0.000051 0.000344 -0.009018 
-0.002488 0.002560 0.448138 
-0.016158 -0.096017 0.009260 
0.012211 0.077520 0.008277 
-0.038434 -0.043398 -0.003317 
-0.158306 -0.228585 -0.204239 
-0.026556 0.021631 0.050468 
0.190805 0.205016 -0.201545 
0.037913 0.043387 -0.009984 
-0.212977 -0.099869 -0.369007 
-0.006498 0.269734 -0.357613 
0.002649 0.022600 0.011656 
-0.031800 0.040964 -0.064657 
-0.002392 -0.021383 0.011700 
0.049136 0.042917 0.046063 
0.010649 -0.011298 0.002864 
0.032833 -0.030382 0.005273 
0.055502 0.019996 -0.046765 
-0.065070 0.060900 -0.034798 
0.052304 0.077648 0.028496 
-0.009014 0.006259 -0.002790 
-0.038862 -0.034184 0.035759 
0.005008 0.021314 0.011827 
0.023687 -0.032215 -0.054751 
-0.003935 -0.020416 0.012615 
-0.040471 0.034937 -0.004315 
-0.037952 -0.061183 0.025235 
0.061033 -0.052362 -0.021568 
-0.054943 -0.016622 -0.041052 
-0.016632 0.022838 -0.033372 
0.026560 0.018647 -0.005008 
0.001823 -0.014606 0.029731 
0.089157 0.016945 0.047394 
-0.044334 -0.008627 0.005553 
0.013859 -0.020235 -0.038594 
-0.016922 -0.023546 0.008955 
-0.065413 -0.000661 0.032151 
-0.058832 -0.019125 0.042305 
0.029549 0.016097 -0.020631 
0.147868 -0.123283 0.040110 
0.000214 0.000284 -0.002267 
0.001147 0.000046 -0.000927 
-0.001178 -0.000146 -0.001155 
vibration 70
0.002879 0.015581 0.000519 
-0.015918 -0.016276 -0.018195 
-0.060006 -0.323686 0.026401 
-0.054513 -0.298050 -0.024996 
-0.016110 0.002823 0.007422 
0.016389 0.018509 0.008826 
-0.001277 -0.023924 -0.000596 
-0.001298 0.001334 0.007946 
-0.017009 -0.002275 -0.007523 
0.026784 0.004147 0.020190 
0.031966 -0.026371 0.004965 
-0.001219 0.038389 -0.000250 
-0.130413 0.153999 -0.204140 
0.021889 -0.027947 0.008928 
0.178541 0.134238 0.160644 
-0.000831 -0.031272 0.047239 
-0.005938 0.002594 0.119404 
0.023551 0.047188 -0.041509 
-0.114599 0.163774 -0.228630 
0.204298 0.222665 0.105960 
0.000074 -0.029075 -0.041915 
0.165635 0.124548 -0.149987 
0.017103 -0.024529 -0.011882 
-0.118286 0.140510 0.193198 
-0.002130 0.036095 -0.000823 
0.011320 -0.004775 -0.091110 
0.176368 0.204208 -0.113887 
-0.118987 0.149345 0.206908 
0.030482 0.039322 0.043890 
0.018579 0.033464 -0.027265 
-0.007807 0.013179 -0.027626 
-0.034893 -0.041138 0.031533 
0.098304 -0.002468 0.058142 
-0.139720 -0.042722 -0.022076 
0.015248 0.032459 0.027177 
-0.005698 0.014094 0.025306 
-0.028655 -0.038447 -0.030621 
0.099851 0.000150 -0.060159 
-0.133074 -0.040291 0.018687 
-0.118542 -0.001551 -0.000321 
-0.000346 0.000402 0.000271 
0.000349 0.001454 -0.000388 
0.000738 0.001206 0.000428 
vibration 71
-0.000180 -0.000854 0.006579 
0.001028 0.000344 -0.135873 
-0.053059 -0.295825 0.021256 
0.057362 0.326476 0.025199 
0.001001 0.025701 -0.007448 
0.058115 0.064825 0.059456 
0.003119 -0.002345 0.007209 
-0.063045 -0.062273 0.058463 
0.000643 -0.025835 -0.005341 
0.038363 0.063909 0.096691 
-0.004780 -0.087738 0.098156 
-0.006267 0.025293 -0.003976 
-0.121221 0.141488 -0.190179 
0.022586 -0.010701 0.007430 
0.169357 0.117046 0.148656 
-0.011337 -0.028577 0.042169 
0.005472 0.014858 0.100487 
0.011604 0.024184 -0.030817 
-0.118418 0.142102 -0.213313 
0.180092 0.182637 0.121396 
0.011024 0.032979 0.046453 
-0.185803 -0.131161 0.166405 
-0.024132 0.009358 0.010502 
0.132845 -0.155114 -0.213361 
0.008684 -0.027020 -0.005758 
-0.015746 -0.014626 0.103705 
-0.195164 -0.199573 0.141234 
0.132106 -0.156817 -0.236741 
-0.012946 -0.022084 -0.034352 
0.025013 0.017060 -0.008508 
-0.018742 0.001835 -0.019760 
-0.033965 -0.023741 0.007113 
0.026409 -0.008886 0.016164 
-0.080943 -0.026196 -0.021181 
-0.025149 -0.020279 -0.007617 
0.015995 -0.001126 -0.026479 
0.059324 0.031739 0.007244 
-0.045046 0.008111 0.023816 
0.093622 0.025422 -0.012230 
-0.017208 0.013465 0.011371 
-0.000065 -0.000145 0.001441 
-0.002795 -0.000363 0.000216 
0.002853 0.000390 0.000287 
vibration 72
0.000430 0.000478 0.002563 
0.003015 0.003609 -0.007536 
-0.056096 -0.051823 -0.049765 
0.035847 0.032411 -0.032926 
-0.011337 -0.026342 0.004591 
0.010138 0.019334 0.008944 
0.001129 0.001383 -0.010116 
-0.012557 -0.021614 0.010296 
0.012364 0.026424 0.003821 
0.037492 0.017389 -0.018138 
-0.039776 -0.021178 -0.018458 
0.105114 0.108308 0.069829 
0.064400 -0.023183 0.081568 
-0.096382 -0.153548 -0.040830 
0.011722 0.065227 -0.010556 
-0.011510 0.016478 -0.022749 
-0.329524 -0.119491 -0.283600 
0.025766 0.440375 -0.072987 
0.129921 0.025883 0.099235 
0.001861 0.363362 -0.178604 
0.011019 -0.011231 -0.021315 
-0.011204 -0.043044 -0.001590 
0.060274 0.100849 -0.026359 
-0.036863 0.014591 0.048230 
-0.072927 -0.071949 0.052460 
0.213918 0.078035 -0.181297 
-0.008086 -0.221550 -0.105442 
-0.065595 0.000925 0.053890 
-0.027096 -0.274902 -0.038130 
-0.054236 -0.019828 -0.017192 
0.049190 -0.009628 0.028319 
-0.027621 0.029721 -0.029764 
-0.014014 0.040457 -0.006644 
0.109696 0.035395 0.057644 
0.049074 0.015648 -0.019543 
-0.043882 0.001441 0.022558 
0.011368 -0.019468 -0.011460 
-0.009164 -0.031346 0.005673 
-0.071779 -0.023106 0.041723 
0.009930 0.010267 -0.009618 
0.000118 -0.000016 -0.000556 
0.000109 -0.000007 0.000067 
-0.000217 0.000030 -0.000020 
vibration 73
0.001861 0.002370 -0.000502 
0.013167 0.016575 0.001209 
-0.034642 -0.037957 -0.029124 
-0.052653 -0.056224 0.045572 
0.005106 0.005532 0.000773 
-0.007587 -0.009676 -0.004372 
0.003887 0.005673 0.001442 
-0.002139 -0.000421 0.000606 
0.000496 -0.005408 -0.002119 
-0.017080 -0.009474 0.004626 
0.000454 0.001643 0.007398 
0.051174 0.063561 0.028312 
0.048698 -0.011613 0.059609 
-0.060791 -0.092220 -0.026593 
-0.000205 0.039082 -0.017327 
0.000311 0.008901 0.000697 
-0.206077 -0.071959 -0.182852 
-0.001942 0.279806 -0.065300 
0.126083 0.068346 0.086509 
-0.013232 0.252537 -0.131648 
-0.004812 0.014476 0.009272 
0.005281 0.060570 0.018363 
-0.089746 -0.142980 0.040675 
0.067063 -0.017026 -0.084125 
0.085463 0.099693 -0.054189 
-0.317130 -0.110525 0.277425 
-0.009639 0.363815 0.185468 
0.163124 0.079005 -0.117964 
0.013920 0.411736 0.087436 
-0.000419 -0.006611 0.006802 
0.000742 -0.015912 0.009648 
-0.022333 0.019156 -0.034162 
-0.055551 0.011824 -0.028302 
0.067277 0.020676 0.020117 
-0.021720 -0.014063 0.001706 
0.019114 -0.017489 -0.021332 
-0.023819 0.030022 0.040788 
-0.059660 0.024028 0.030372 
0.105695 0.032286 -0.037053 
0.042178 0.038211 0.001300 
-0.000023 -0.000614 0.000187 
-0.000026 0.000142 -0.000148 
-0.000035 0.000091 0.000021 
vibration 74
-0.000089 -0.000082 -0.000259 
0.001210 0.001549 -0.008342 
-0.004646 -0.056790 0.006854 
0.003745 0.060760 0.009626 
0.030094 0.064212 -0.005994 
-0.024340 -0.044582 -0.011446 
0.000418 0.000181 0.009940 
0.023035 0.043949 -0.011687 
-0.028938 -0.063607 -0.004918 
-0.104941 -0.054373 0.091803 
0.107417 0.050558 0.090532 
-0.047313 -0.002818 -0.054986 
0.052667 0.021885 0.051750 
-0.024725 -0.027787 -0.009375 
-0.035786 0.012132 -0.057423 
0.034656 0.003702 0.063874 
-0.054156 -0.029392 -0.062776 
-0.076468 0.084275 -0.093644 
0.291421 0.341133 0.155854 
-0.072164 0.229031 -0.150562 
-0.036003 -0.004075 0.066737 
0.037874 -0.013139 -0.061531 
0.025092 0.029447 -0.009297 
-0.054414 -0.024593 0.053749 
0.050018 0.004662 -0.058329 
0.054051 0.031612 -0.063761 
0.075934 -0.240794 -0.161188 
-0.309454 -0.375568 0.170917 
0.078353 -0.079985 -0.097282 
0.141746 0.035051 0.060447 
-0.115571 -0.028022 -0.034957 
0.011495 -0.008648 -0.035002 
-0.138912 -0.064379 -0.070836 
-0.061596 -0.030887 -0.081323 
-0.144879 -0.038606 0.062732 
0.116362 0.029274 -0.038978 
-0.000819 0.013272 -0.034169 
0.131377 0.065738 -0.068070 
0.070242 0.032248 -0.079316 
0.001665 0.003580 0.008250 
-0.000074 -0.000116 0.000590 
-0.000597 -0.000073 -0.000138 
0.000758 0.000180 -0.000058 
vibration 75
-0.000389 0.000163 -0.000033 
-0.041600 -0.051878 0.000927 
0.018244 -0.040812 0.032663 
0.019196 -0.038970 -0.034056 
-0.015912 -0.001013 0.010495 
0.018018 0.015026 -0.009140 
-0.016048 -0.024066 0.001500 
0.018750 0.016198 0.007265 
-0.017663 -0.004437 -0.011684 
0.038690 0.038453 -0.063676 
0.035483 0.040330 0.059314 
-0.068603 -0.030198 -0.065379 
0.041279 0.028295 0.035904 
-0.002382 -0.005915 0.008141 
-0.051434 0.005902 -0.069100 
0.045037 -0.001124 0.062386 
0.054791 -0.024017 0.035616 
-0.066673 -0.054184 -0.059053 
0.309173 0.404132 0.162040 
-0.085904 0.190943 -0.146610 
0.042983 -0.001073 -0.059745 
-0.049835 0.005541 0.067909 
-0.001397 -0.004396 -0.008849 
0.038511 0.028265 -0.033323 
-0.066351 -0.031728 0.063516 
0.058737 -0.022615 -0.038763 
-0.083258 0.181551 0.142496 
0.298779 0.404309 -0.162330 
-0.062136 -0.063633 0.053381 
0.099199 0.038696 0.027693 
-0.073774 0.007400 -0.041608 
0.043560 -0.044783 0.039192 
0.034476 -0.057514 0.024250 
-0.187563 -0.071517 -0.086500 
0.090197 0.037713 -0.025053 
-0.065456 0.007253 0.042167 
0.030405 -0.045919 -0.038959 
0.049318 -0.048424 -0.032606 
-0.186524 -0.070002 0.076425 
-0.161544 -0.150760 0.001456 
-0.000159 0.000258 0.000035 
0.000038 0.000425 -0.000227 
0.000071 0.000307 0.000202 
vibration 76
0.000061 0.000121 0.000576 
-0.001575 -0.000561 -0.036454 
-0.000356 0.003129 -0.001456 
-0.003477 -0.001346 0.003795 
0.002280 0.003685 0.019262 
-0.044231 -0.055259 0.021777 
-0.005679 -0.002573 -0.068833 
0.053777 0.055925 0.020607 
-0.002177 -0.003154 0.019723 
-0.151447 -0.148978 0.267499 
0.110071 0.226993 0.328534 
0.001983 0.003200 0.000762 
-0.001297 -0.003576 -0.000214 
0.000600 0.001425 0.000453 
0.002049 0.001584 0.002948 
0.000359 -0.006267 -0.000076 
-0.001914 0.001532 -0.008591 
0.001799 0.007899 -0.002129 
-0.016529 -0.022785 -0.005638 
0.001539 0.003799 0.002391 
-0.004772 0.009898 0.004820 
0.003729 -0.003749 -0.004104 
-0.002612 -0.002725 0.003576 
-0.000977 0.001550 0.001295 
0.004653 0.001490 -0.005416 
-0.018827 0.001710 0.006513 
0.007946 -0.032147 -0.017024 
-0.007895 -0.013948 0.008650 
0.002214 0.009758 -0.002455 
-0.009924 0.010454 0.013308 
0.023539 -0.017336 -0.041783 
-0.233734 -0.054275 -0.027065 
0.144286 0.104634 0.104770 
-0.033123 0.039904 0.101298 
0.033439 -0.024706 0.029384 
-0.054560 0.048845 -0.075577 
0.518641 0.095235 -0.102170 
-0.261892 -0.250411 0.211310 
-0.010681 -0.128077 0.259183 
-0.026887 -0.062345 -0.076704 
0.000003 0.000018 0.000180 
-0.000134 -0.000070 0.000012 
0.000125 0.000157 -0.000073 
vibration 77
-0.000437 -0.000247 0.000179 
0.006238 0.007149 -0.014132 
0.009451 -0.006449 0.013839 
0.007841 -0.005921 -0.011767 
0.002765 0.001766 0.010591 
-0.017754 -0.018812 0.008580 
0.007671 0.008436 -0.021085 
0.004637 0.013188 0.008707 
0.000224 -0.003294 0.002469 
-0.056421 -0.076673 0.130422 
0.060992 -0.000181 0.047936 
-0.014328 -0.013219 -0.011111 
0.003406 0.007760 0.000524 
0.006079 0.000388 0.010044 
-0.013664 0.005353 -0.015790 
0.007823 -0.002369 0.005137 
0.064086 -0.012972 0.056972 
-0.005311 -0.054750 0.007648 
0.057312 0.091424 0.030932 
-0.019768 0.066011 -0.048111 
0.006158 0.001079 -0.003884 
-0.011534 0.003267 0.013989 
0.004445 -0.000126 -0.007742 
0.003249 0.007480 -0.000430 
-0.011747 -0.012004 0.008908 
0.051338 -0.010574 -0.048197 
-0.016338 0.046992 0.037038 
0.051985 0.083243 -0.027762 
-0.004541 -0.046777 -0.007405 
-0.047122 0.029163 0.024070 
0.063940 -0.067873 -0.067504 
-0.575443 -0.069605 -0.135983 
0.232896 0.277228 0.200443 
0.082230 0.148670 0.287320 
-0.034676 0.017791 -0.012162 
0.039902 -0.045037 0.031798 
-0.338753 -0.030237 0.099456 
0.115017 0.175953 -0.113410 
0.087487 0.106280 -0.185659 
0.072875 0.095206 -0.023336 
-0.000026 0.000134 0.000079 
0.000004 -0.000036 -0.000112 
0.000128 -0.000043 0.000148 
vibration 78
-0.000100 -0.000164 -0.000790 
-0.000269 -0.000169 0.035573 
0.020232 -0.022181 0.032440 
-0.020724 0.024044 0.034585 
-0.017489 -0.026586 -0.014254 
0.048723 0.065588 -0.018788 
-0.000548 0.000023 0.056817 
-0.047690 -0.066317 -0.017111 
0.015683 0.026212 -0.017715 
0.183975 0.160370 -0.298934 
-0.189198 -0.152241 -0.289645 
-0.031920 -0.030727 -0.022876 
0.011976 0.024071 0.003853 
0.008058 -0.005804 0.017112 
-0.031155 0.009899 -0.039568 
0.015554 0.008173 0.009534 
0.111362 -0.029495 0.110947 
-0.011290 -0.122537 0.017782 
0.170784 0.257197 0.084582 
-0.043924 0.121364 -0.097117 
-0.014115 -0.011725 0.006418 
0.030695 -0.009680 -0.040154 
-0.007781 0.006379 0.017790 
-0.010998 -0.026208 0.001684 
0.031459 0.033175 -0.022153 
-0.116804 0.030807 0.117532 
0.043649 -0.115864 -0.094939 
-0.173652 -0.271562 0.088061 
0.010948 0.128845 0.022230 
-0.046934 0.015264 -0.005713 
0.043536 -0.035908 -0.013516 
-0.256506 -0.006523 -0.081595 
0.087705 0.139336 0.087151 
0.090215 0.081913 0.149284 
0.050552 -0.014830 -0.007878 
-0.045120 0.039635 -0.009667 
0.258386 0.000673 -0.093447 
-0.075116 -0.150451 0.085543 
-0.114528 -0.092732 0.157325 
0.001018 -0.001345 0.064216 
-0.000017 -0.000024 0.000029 
-0.000111 0.000124 -0.000073 
0.000180 -0.000140 -0.000052 
vibration 79
0.000347 -0.003223 -0.000001 
-0.002451 -0.004271 -0.003524 
-0.010600 0.032077 -0.023972 
-0.010184 0.031098 0.023479 
-0.020560 -0.010095 0.068973 
-0.009214 -0.014540 -0.025165 
0.007423 0.004297 -0.004378 
-0.005062 -0.006150 0.030422 
-0.023750 -0.013632 -0.066919 
-0.002214 -0.018140 -0.035973 
0.040378 -0.008658 0.081477 
0.005770 0.036529 -0.009427 
-0.001565 -0.038558 0.014322 
-0.002101 0.023182 -0.014711 
0.017589 -0.002150 0.021797 
0.014262 -0.061513 0.039146 
-0.119753 0.047359 -0.155305 
-0.014655 0.149382 -0.069049 
-0.130249 -0.227308 -0.049735 
0.013574 -0.015897 0.041173 
0.015925 -0.063408 -0.042136 
0.016184 -0.001375 -0.020516 
-0.002229 0.023267 0.015342 
-0.000087 -0.037644 -0.016051 
0.003896 0.036427 0.011255 
-0.124216 0.047685 0.161523 
0.011513 -0.008866 -0.036811 
-0.118550 -0.216664 0.045861 
-0.015098 0.146403 0.071351 
0.033675 0.004578 0.036666 
-0.012394 0.042110 -0.076173 
-0.065395 -0.132061 0.124350 
0.301163 0.000366 0.176073 
-0.344696 -0.088011 -0.034522 
0.033347 0.004195 -0.037123 
-0.013247 0.044567 0.075644 
-0.051183 -0.131748 -0.125400 
0.305433 0.003030 -0.181248 
-0.353962 -0.092895 0.035528 
0.147815 0.225016 -0.004873 
-0.000010 -0.000335 0.000114 
0.000101 0.000339 -0.000113 
0.000001 0.000121 0.000023 
vibration 80
0.000079 0.000093 -0.001326 
0.000900 0.001164 0.030094 
-0.023099 0.012481 -0.035403 
0.024016 -0.012908 -0.037980 
0.041238 0.058568 -0.032534 
0.016403 0.018006 -0.028952 
0.000875 0.001567 0.073233 
-0.017669 -0.019978 -0.030165 
-0.041184 -0.059165 -0.034586 
0.062853 0.071541 -0.150071 
-0.072777 -0.076323 -0.164285 
0.018670 0.022259 0.009789 
-0.010036 -0.019870 -0.003683 
-0.002365 0.005108 -0.008176 
0.018232 -0.022448 0.030902 
-0.007411 0.014493 0.001962 
-0.028297 0.013157 -0.017485 
-0.010394 0.144778 -0.047296 
-0.192746 -0.283321 -0.094166 
0.031804 -0.116156 0.073058 
0.006619 -0.014750 0.004144 
-0.017590 0.022927 0.030813 
0.002170 -0.004541 -0.007988 
0.009213 0.021301 -0.002289 
-0.018352 -0.024216 0.009071 
0.025077 -0.011897 -0.012817 
-0.031175 0.110681 0.070175 
0.199638 0.301977 -0.099845 
0.010937 -0.152749 -0.053254 
0.055295 0.045937 0.044836 
-0.033884 -0.084418 -0.006184 
-0.253776 0.048840 -0.178807 
-0.160190 0.119501 -0.042447 
0.256272 0.137336 0.143042 
-0.060695 -0.049880 0.047390 
0.037952 0.087283 -0.007231 
0.256014 -0.047990 -0.184106 
0.166346 -0.120696 -0.042653 
-0.260797 -0.142209 0.142838 
0.015350 0.016423 0.079919 
0.000048 0.000068 0.000028 
0.000081 -0.000385 -0.000155 
-0.000205 0.000364 -0.000228 
vibration 81
-0.000073 0.000142 -0.001804 
0.000274 0.000362 -0.006263 
0.004163 -0.021891 0.014671 
-0.001642 0.018687 0.010378 
0.034745 0.016900 -0.019173 
-0.030520 -0.033851 0.023663 
0.003008 0.003416 -0.013623 
0.026723 0.030970 0.018010 
-0.035057 -0.019107 -0.019417 
-0.131211 -0.126814 0.269996 
0.117682 0.100916 0.218140 
0.007788 -0.032602 0.022964 
-0.002126 0.032021 -0.016345 
0.000589 -0.027763 0.014739 
-0.013100 0.002941 -0.015018 
-0.020150 0.069754 -0.056682 
0.123398 -0.053085 0.160879 
0.027939 -0.142047 0.082227 
0.085867 0.163585 0.029240 
-0.003202 -0.019782 -0.018969 
0.018469 -0.066746 -0.052877 
0.011524 -0.001824 -0.013141 
-0.001691 0.026127 0.015812 
0.003467 -0.025913 -0.015715 
-0.008308 0.028020 0.021656 
-0.134031 0.052548 0.173418 
0.002865 0.012156 -0.020365 
-0.050329 -0.110951 0.014730 
-0.023211 0.111196 0.067856 
-0.032348 -0.004508 -0.044924 
0.011241 -0.039051 0.078247 
0.096977 0.132671 -0.114719 
-0.306044 -0.011336 -0.182967 
0.341838 0.083079 0.025576 
0.025909 -0.000959 -0.039156 
-0.008426 0.044548 0.072321 
-0.059208 -0.126842 -0.121388 
0.297918 0.002673 -0.174811 
-0.343615 -0.092782 0.037546 
0.034163 0.041252 -0.015656 
0.000053 0.000156 0.000215 
-0.000005 -0.000125 0.000284 
-0.000098 -0.000076 0.000256 
vibration 82
0.000995 -0.000352 -0.000170 
-0.012858 -0.020275 0.000877 
-0.015276 0.008298 -0.023666 
-0.014596 0.009785 0.023831 
0.011431 0.024173 -0.034039 
0.021577 0.024119 -0.026314 
-0.032616 -0.043467 0.001763 
0.023725 0.027033 0.027050 
0.004289 0.018212 0.028743 
0.109431 0.095740 -0.223573 
0.122108 0.105381 0.245968 
0.006513 0.018396 -0.001639 
-0.005025 -0.018547 0.001510 
0.000902 0.003862 -0.001921 
0.007733 -0.013549 0.014718 
0.002650 0.004777 0.012180 
0.010425 0.003528 0.018194 
-0.016333 0.128578 -0.057791 
-0.145533 -0.220349 -0.067182 
0.011786 -0.038197 0.025719 
0.005849 -0.005705 -0.020118 
0.007998 -0.011864 -0.014367 
0.000923 0.006541 0.003057 
-0.003511 -0.021394 -0.004575 
0.003979 0.021803 0.005736 
-0.002436 0.008618 -0.000414 
0.009515 -0.021064 -0.019905 
-0.143245 -0.227079 0.066364 
-0.019229 0.138198 0.067123 
0.045492 0.035319 0.030217 
-0.028460 -0.048574 -0.006005 
-0.134252 0.028710 -0.102181 
-0.093545 0.064863 -0.022342 
0.131375 0.072989 0.074806 
0.046266 0.034205 -0.034293 
-0.027719 -0.039950 0.017652 
-0.138701 0.006202 0.078940 
-0.037412 0.066794 -0.011692 
0.069796 0.055361 -0.065433 
-0.470140 -0.527307 0.001689 
0.000056 -0.000282 0.000061 
0.000036 -0.000037 -0.000115 
-0.000036 -0.000071 0.000098 
vibration 83
0.000009 0.000805 0.000455 
-0.002260 -0.003736 -0.003066 
0.000628 0.000402 0.000013 
0.007274 0.000941 -0.007463 
-0.001106 0.000630 -0.003775 
0.002693 0.002988 -0.001663 
-0.004060 -0.005102 -0.004664 
0.002195 0.004296 0.006149 
0.008417 0.009259 0.009403 
0.014162 0.010785 -0.025492 
0.025225 0.013039 0.042934 
0.001145 0.000175 0.001280 
0.000834 0.003646 -0.000393 
-0.003935 0.004548 -0.007642 
0.003609 -0.005610 0.006831 
-0.000313 -0.003997 0.002363 
-0.067497 0.017449 -0.077595 
0.002296 -0.011720 0.008982 
0.025166 0.036676 0.010059 
0.009420 -0.062655 0.035234 
-0.010367 0.001330 0.011261 
0.018187 -0.039172 -0.042429 
-0.025735 0.021602 0.048907 
0.003533 0.038228 0.011004 
0.014034 -0.016000 -0.023162 
-0.427954 0.101346 0.491001 
0.069276 -0.476074 -0.252083 
0.221406 0.343182 -0.087779 
0.034279 -0.167759 -0.115778 
0.002570 0.001206 0.004932 
-0.001025 0.000816 -0.005761 
-0.014508 -0.008061 0.003656 
0.017224 0.005349 0.011410 
-0.013886 0.000690 0.004212 
-0.003009 0.004252 -0.008665 
0.000970 -0.006980 0.006618 
-0.048219 -0.003598 0.014379 
0.005848 0.030848 -0.010932 
0.037914 0.036332 -0.037462 
-0.070067 -0.080569 -0.005143 
0.000015 0.000237 -0.000106 
-0.000162 -0.000065 -0.000025 
0.000119 -0.000043 -0.000021 
vibration 84
-0.000023 -0.000629 0.000539 
0.001701 0.002739 -0.003621 
-0.006850 0.000170 -0.007295 
0.001375 0.000036 -0.001923 
-0.007809 -0.008419 0.006720 
-0.002111 -0.003835 0.006053 
0.002903 0.003489 -0.005660 
-0.001324 -0.001078 0.000017 
0.002646 0.001432 -0.001143 
-0.020956 -0.014083 0.041132 
-0.005557 -0.004224 -0.009269 
-0.014043 0.016269 -0.022989 
-0.005029 -0.039207 0.010087 
0.027601 -0.020684 0.048533 
-0.018744 0.038254 -0.041394 
0.010102 -0.001437 0.011106 
0.431733 -0.102361 0.490331 
-0.035465 0.171974 -0.116400 
-0.229498 -0.349184 -0.089906 
-0.067235 0.470398 -0.248451 
-0.002157 0.003280 0.004536 
0.001717 -0.005532 -0.005121 
-0.003643 0.002023 0.006359 
0.000487 0.006932 0.002337 
0.002484 -0.004490 -0.004812 
-0.055942 0.012320 0.063919 
0.009576 -0.071187 -0.036056 
0.037658 0.059661 -0.014997 
0.007088 -0.034962 -0.022757 
0.003844 -0.003753 -0.008645 
-0.002002 0.006280 0.007974 
0.051714 0.006090 0.011271 
-0.013630 -0.031724 -0.015063 
-0.032208 -0.034551 -0.038137 
-0.003143 -0.000155 0.001748 
0.001347 -0.001834 -0.002406 
-0.001243 0.004410 0.004986 
-0.009248 0.003016 0.004999 
0.017725 0.007826 -0.005729 
0.047975 0.055689 -0.006232 
0.000019 -0.000144 -0.000082 
-0.000141 0.000083 -0.000055 
0.000167 0.000004 -0.000070 
vibration 85
-0.001243 -0.001279 -0.000009 
0.096954 0.120241 0.001229 
0.012575 0.006118 0.017224 
0.012969 0.006584 -0.017720 
-0.011290 -0.021612 0.025549 
-0.014209 -0.013724 -0.035982 
-0.006509 -0.012414 0.001948 
-0.016206 -0.015690 0.034553 
-0.012082 -0.021916 -0.027874 
0.165705 0.147771 -0.481295 
0.164786 0.141761 0.474043 
-0.001218 -0.007556 0.002844 
-0.000233 0.000719 -0.000028 
0.006947 0.001541 0.009357 
-0.002827 0.025420 -0.013138 
-0.006945 -0.035658 -0.008706 
0.030300 -0.004103 0.021559 
0.022454 -0.114756 0.057404 
0.077645 0.113805 0.039307 
-0.013804 0.142740 -0.069954 
-0.006012 -0.037417 0.007263 
-0.002620 0.025137 0.012920 
0.007095 0.002653 -0.009370 
-0.000699 -0.000246 0.000284 
-0.001690 -0.006978 -0.001874 
0.028651 -0.002571 -0.018067 
-0.014098 0.140722 0.068648 
0.074571 0.111868 -0.039334 
0.020906 -0.109633 -0.054987 
-0.087006 -0.051303 -0.031489 
0.047694 0.040192 0.011243 
0.070591 -0.023819 0.082053 
0.120961 -0.025374 0.053460 
-0.102811 -0.052924 -0.028423 
-0.086982 -0.049907 0.030498 
0.047875 0.036860 -0.006730 
0.049736 -0.025724 -0.074619 
0.142057 0.001662 -0.077007 
-0.108225 -0.052035 0.019365 
-0.267008 -0.300549 0.002065 
0.000094 0.000272 0.000008 
-0.000131 0.000148 0.000382 
-0.000153 0.000139 -0.000308 
vibration 86
0.001140 -0.001073 -0.000004 
0.025986 0.023218 -0.001902 
0.035942 0.010828 0.037904 
0.036546 0.010990 -0.039347 
0.000860 0.025403 -0.187084 
0.016702 0.016788 0.042726 
0.020016 0.027297 -0.002774 
0.018007 0.018695 -0.040373 
0.001827 0.027477 0.192214 
-0.133662 -0.117796 0.417779 
-0.127674 -0.121215 -0.419443 
-0.028637 0.039540 -0.048429 
-0.005932 -0.027971 0.006703 
0.020913 0.036216 0.005835 
0.006951 0.003575 0.001135 
-0.001987 -0.120304 0.071179 
-0.131344 0.068384 -0.174318 
-0.027318 0.051327 -0.058907 
-0.006353 -0.032293 0.002877 
-0.017333 0.180761 -0.071947 
-0.002011 -0.122992 -0.073042 
0.006789 0.004178 -0.000785 
0.021410 0.036897 -0.006644 
-0.006055 -0.028592 -0.006935 
-0.029391 0.040456 0.050334 
-0.131165 0.068276 0.177140 
-0.018894 0.188196 0.075876 
-0.007234 -0.034034 -0.002698 
-0.027644 0.052664 0.061715 
-0.055163 -0.024933 -0.006019 
0.038434 0.029232 0.002366 
-0.055504 -0.027429 0.039569 
0.009362 -0.033605 -0.037667 
-0.134562 -0.071061 -0.040893 
-0.056796 -0.025995 0.007313 
0.039722 0.031720 -0.005259 
-0.054253 -0.029607 -0.043196 
-0.002761 -0.049587 0.052912 
-0.128848 -0.069539 0.040273 
-0.250412 -0.318233 -0.003172 
-0.000244 -0.000415 0.000097 
-0.000157 0.000113 -0.000332 
-0.000342 -0.000190 0.000204 
vibration 87
-0.001169 -0.001681 0.000053 
0.203277 0.230304 0.001110 
-0.030872 -0.027023 -0.025141 
-0.045231 -0.026242 0.043301 
-0.195739 -0.189085 -0.187467 
-0.064535 -0.085189 0.202381 
0.131879 0.151756 0.003163 
-0.064800 -0.086554 -0.202324 
-0.198064 -0.192733 0.179142 
0.014713 0.090419 -0.141256 
0.017554 0.103406 0.167533 
-0.004717 -0.033662 0.003603 
0.014179 0.025126 0.004089 
-0.028457 -0.009802 -0.029057 
-0.011415 -0.043230 0.005750 
0.058956 0.114067 0.031301 
0.063630 -0.027535 0.093473 
-0.060915 0.215055 -0.127582 
-0.046959 -0.055586 -0.021346 
0.005737 -0.272769 0.118941 
0.062527 0.130152 -0.028115 
-0.009354 -0.048197 -0.010854 
-0.035009 -0.011263 0.036307 
0.020276 0.036164 -0.006209 
0.001258 -0.049143 -0.016774 
0.086103 -0.033897 -0.123553 
0.007660 -0.256645 -0.112674 
-0.045576 -0.051699 0.021526 
-0.052769 0.176517 0.102330 
0.101568 0.043556 0.015161 
-0.042852 -0.002768 -0.044898 
-0.009588 -0.028185 -0.000688 
0.108810 0.019331 0.083429 
0.021818 0.040778 -0.016899 
0.106593 0.040393 -0.023468 
-0.045496 -0.001122 0.049828 
-0.001245 -0.033547 -0.007953 
0.123381 0.017955 -0.091822 
0.004802 0.036826 0.019758 
0.056138 0.021003 0.003504 
0.000289 0.000495 -0.000082 
-0.000141 -0.000014 0.000675 
0.000070 0.000024 -0.000621 
vibration 88
0.000000 0.000059 -0.000620 
-0.006888 -0.007844 0.026326 
0.124274 0.005366 0.144018 
-0.120744 -0.003921 0.143489 
0.068082 0.085261 -0.090762 
0.014061 0.014615 -0.018691 
-0.004389 -0.004691 0.082391 
-0.008877 -0.007828 -0.005674 
-0.053204 -0.070574 -0.096745 
-0.087955 -0.082368 0.248905 
0.079614 0.071219 0.220233 
-0.045621 0.139241 -0.105374 
-0.049097 -0.092186 -0.012284 
0.069334 0.017251 0.067943 
-0.004722 0.055765 -0.039281 
-0.069620 -0.194430 0.026124 
-0.244327 0.077303 -0.311990 
-0.020952 0.135442 -0.118880 
0.009433 -0.014182 0.011932 
-0.030379 0.087838 -0.028216 
0.066475 0.184495 0.024323 
0.006108 -0.054282 -0.040247 
-0.067353 -0.015091 0.068078 
0.048069 0.091342 -0.012614 
0.044882 -0.137961 -0.105631 
0.233620 -0.070939 -0.301166 
0.029528 -0.064733 -0.019776 
-0.002783 0.022945 0.008683 
0.023251 -0.148281 -0.126544 
-0.069662 0.008033 -0.061365 
0.039071 -0.007766 0.051193 
-0.055356 0.065904 -0.065448 
-0.165540 -0.024075 -0.121240 
0.057177 -0.033343 -0.017672 
0.058931 -0.012657 -0.060501 
-0.034224 0.008602 0.048221 
0.058587 -0.061765 -0.065117 
0.158483 0.029196 -0.116908 
-0.070131 0.024361 -0.016992 
-0.006540 -0.006710 0.091437 
-0.000173 -0.000338 -0.000088 
-0.000765 0.000880 -0.000207 
0.001050 -0.000479 -0.000061 
vibration 89
-0.001178 -0.002663 -0.000017 
0.013999 0.021840 0.000916 
0.119284 -0.029260 0.151874 
0.114225 -0.026357 -0.147565 
-0.026091 -0.033045 0.038738 
-0.010998 -0.014798 0.018845 
0.003447 0.001162 0.000502 
-0.011201 -0.015731 -0.019249 
-0.024330 -0.030756 -0.040481 
0.038376 0.054303 -0.139080 
0.032409 0.059142 0.142252 
-0.033295 0.130201 -0.087223 
-0.056047 -0.087883 -0.023166 
0.048506 -0.038668 0.069872 
-0.025449 0.069987 -0.068043 
-0.059931 -0.029154 -0.053499 
-0.089024 -0.017895 -0.096079 
-0.043812 0.337923 -0.218679 
0.012588 0.009773 0.011662 
-0.018081 -0.346406 0.162659 
-0.061155 -0.031722 0.054953 
-0.024409 0.069393 0.066559 
0.048053 -0.037622 -0.070045 
-0.054327 -0.086889 0.022732 
-0.030747 0.128760 0.084643 
-0.088414 -0.017549 0.095975 
-0.016159 -0.327641 -0.153558 
0.009371 0.004574 -0.010107 
-0.037046 0.312081 0.203125 
0.023903 0.031553 -0.033916 
-0.018965 -0.025883 0.017070 
0.027747 0.050085 -0.061920 
-0.050834 0.002688 -0.003851 
0.175347 0.061536 0.015727 
0.025195 0.031641 0.032346 
-0.019236 -0.026629 -0.016188 
0.025442 0.051516 0.062695 
-0.048411 0.005097 0.001081 
0.169580 0.058347 -0.012353 
0.113831 0.138538 0.000620 
-0.000120 -0.000932 0.000118 
-0.000294 0.000534 -0.000007 
-0.000465 0.000284 -0.000187 
vibration 90
0.000068 0.000011 -0.000997 
0.001158 0.001277 0.018998 
-0.053757 0.037318 -0.077770 
0.055070 -0.036977 -0.080643 
0.057550 0.073980 -0.060515 
0.005591 0.006753 -0.020135 
0.001440 0.001941 0.062860 
-0.006646 -0.008643 -0.025773 
-0.061437 -0.077578 -0.055822 
-0.036866 -0.037192 0.098651 
0.030476 0.041708 0.097350 
0.017975 -0.048082 0.038808 
0.024697 0.034510 0.012528 
-0.002294 0.041008 -0.020057 
0.024868 -0.029865 0.043978 
-0.001676 -0.081615 0.043360 
-0.047599 0.054777 -0.075865 
0.061898 -0.364013 0.222823 
-0.003869 -0.008533 -0.004424 
0.000830 0.424545 -0.190080 
-0.003165 0.079064 0.046712 
-0.024736 0.032502 0.045883 
0.004310 -0.042665 -0.023005 
-0.025465 -0.037309 0.012755 
-0.017466 0.053453 0.040708 
0.041547 -0.054872 -0.071002 
-0.000784 -0.424924 -0.191852 
0.001314 0.003832 -0.003837 
-0.057771 0.357559 0.220883 
-0.035452 -0.010674 -0.000126 
0.026861 0.009223 0.011515 
-0.057281 0.001339 -0.000350 
-0.050909 -0.003187 -0.053119 
-0.107220 -0.068078 -0.022001 
0.040986 0.012852 -0.002069 
-0.029092 -0.010786 0.012582 
0.058180 0.001212 0.002030 
0.050301 0.003967 -0.054149 
0.106968 0.067794 -0.019660 
0.001948 0.001012 0.069857 
-0.000131 -0.000200 0.000471 
0.000247 -0.000253 -0.000117 
-0.000182 0.000417 -0.000059 
vibration 91
-0.000054 -0.000096 0.001266 
-0.001120 -0.000906 0.035464 
-0.005746 -0.026892 0.002720 
0.005842 0.025350 0.001974 
0.002502 -0.012091 -0.075054 
0.017219 0.022562 0.004098 
-0.001459 -0.001400 0.040515 
-0.015515 -0.020173 0.008044 
0.003225 0.015952 -0.076158 
-0.066345 -0.071988 0.243938 
0.060688 0.068444 0.231426 
-0.045230 -0.062818 -0.030079 
0.029010 0.040942 0.013925 
-0.040845 0.037817 -0.062687 
-0.014087 -0.090585 0.031021 
0.141655 0.053628 0.137082 
0.018209 0.029981 0.006226 
-0.148977 0.452358 -0.320649 
-0.044109 -0.058324 -0.022663 
0.003643 -0.148390 0.045201 
-0.128942 -0.048792 0.128836 
0.012686 0.084062 0.028881 
0.036737 -0.034150 -0.057571 
-0.027257 -0.038307 0.013770 
0.041638 0.056261 -0.029126 
-0.010695 -0.028524 -0.000450 
-0.002949 0.131760 0.040080 
0.044591 0.061118 -0.022829 
0.134843 -0.411105 -0.297010 
-0.081653 0.004051 -0.065100 
0.043597 0.018949 0.022392 
-0.038739 0.025457 -0.007035 
-0.069583 -0.006271 -0.078875 
-0.054071 -0.047342 -0.025635 
0.070556 -0.007321 -0.061074 
-0.038759 -0.017246 0.021174 
0.041022 -0.022057 -0.007599 
0.070277 0.013124 -0.079151 
0.041204 0.040332 -0.023301 
-0.001515 -0.002436 0.046627 
0.000077 0.000132 -0.000003 
-0.000731 -0.000290 -0.000216 
0.000680 0.000250 -0.000229 
vibration 92
0.000055 -0.001797 -0.000103 
-0.005097 -0.000114 -0.001432 
0.012417 -0.028455 0.027463 
0.013703 -0.032175 -0.030695 
0.038026 0.023379 0.025579 
0.008353 0.013991 -0.035581 
-0.022868 -0.024678 -0.000606 
0.009335 0.015642 0.034267 
0.034201 0.018375 -0.020929 
-0.001106 -0.019272 0.021304 
-0.001776 -0.026698 -0.039481 
-0.034377 -0.044006 -0.022881 
0.013741 0.021713 0.005025 
-0.037125 0.012431 -0.046861 
-0.015039 -0.047226 0.008660 
0.101424 0.074970 0.069062 
0.074384 -0.008275 0.083879 
-0.127252 0.457368 -0.308111 
-0.005022 -0.000145 -0.003336 
0.006725 -0.238730 0.095097 
0.110841 0.081017 -0.079189 
-0.016963 -0.052220 -0.008924 
-0.039361 0.012761 0.050702 
0.015271 0.022828 -0.006533 
-0.038062 -0.044135 0.027807 
0.072573 -0.007386 -0.083715 
0.007697 -0.264210 -0.105376 
-0.011703 -0.011092 0.006020 
-0.137731 0.500052 0.342159 
-0.085266 -0.033556 -0.035601 
0.035672 0.023399 0.011812 
-0.007723 -0.008333 0.036492 
-0.001930 -0.021684 -0.032514 
-0.049147 -0.024696 -0.008222 
-0.088284 -0.031732 0.041269 
0.036976 0.024104 -0.013250 
-0.008690 -0.006445 -0.033744 
-0.006087 -0.019800 0.035578 
-0.045067 -0.023513 0.007472 
-0.016995 -0.022831 -0.000705 
-0.000081 -0.000234 0.000076 
-0.000003 0.000313 -0.000073 
-0.000148 0.000228 0.000007 
vibration 93
-0.000415 -0.003156 -0.000049 
0.009599 0.017874 0.002053 
-0.007839 0.009322 -0.012686 
-0.007186 0.008893 0.012120 
-0.028754 -0.045578 0.051327 
0.000196 -0.001459 0.027617 
-0.030435 -0.040709 0.003069 
-0.000952 -0.004043 -0.031951 
-0.029552 -0.047449 -0.056968 
0.058157 0.071767 -0.141840 
0.048095 0.081004 0.149196 
-0.021192 -0.006547 -0.024581 
0.014465 0.022375 0.006907 
0.021572 0.038438 0.007729 
-0.006404 -0.068845 0.029311 
0.053811 -0.072374 0.105163 
-0.167517 0.078346 -0.228201 
-0.013379 -0.093495 0.022020 
-0.075518 -0.103457 -0.039385 
-0.015756 0.210050 -0.123282 
0.055116 -0.073052 -0.108578 
-0.006605 -0.071853 -0.030528 
0.022106 0.039730 -0.008343 
0.014919 0.024620 -0.006949 
-0.022572 -0.008120 0.026053 
-0.172039 0.079616 0.237835 
-0.017623 0.218529 0.128296 
-0.077475 -0.106725 0.041951 
-0.015092 -0.093043 -0.019161 
-0.006666 0.116863 -0.137655 
0.009546 -0.041719 0.059295 
0.003936 0.189599 -0.214776 
-0.189208 0.098819 -0.064212 
0.116939 -0.047535 -0.052218 
-0.006752 0.120943 0.143083 
0.008759 -0.044780 -0.060856 
-0.000326 0.204341 0.229526 
-0.183292 0.105551 0.054030 
0.126362 -0.054760 0.067207 
0.206665 0.259481 0.003540 
-0.000138 0.000327 0.000053 
0.000195 0.000437 -0.000041 
0.000118 0.000314 0.000052 
vibration 94
0.000041 0.000173 -0.004427 
-0.000989 -0.001411 -0.003045 
0.012846 -0.001674 0.018362 
-0.012400 0.001642 0.018108 
0.121074 0.148967 -0.037122 
-0.000664 0.003642 -0.053760 
0.001261 0.002027 0.069170 
0.000604 -0.004840 -0.057907 
-0.119232 -0.146217 -0.031876 
0.000730 -0.012534 -0.027365 
-0.018413 0.020015 -0.033480 
0.013206 -0.017955 0.024439 
-0.014120 -0.022644 -0.006803 
-0.035141 -0.015155 -0.033361 
0.011939 0.052141 -0.013453 
-0.025813 0.049276 -0.065170 
0.191120 -0.059244 0.243623 
-0.026854 0.235384 -0.114978 
0.105426 0.145893 0.052782 
0.024087 -0.192694 0.119383 
0.021602 -0.046960 -0.059747 
-0.010896 -0.050187 -0.013102 
0.034492 0.014410 -0.033783 
0.013452 0.023185 -0.006246 
-0.012336 0.016560 0.023072 
-0.184807 0.055993 0.238426 
-0.023925 0.192352 0.118535 
-0.101379 -0.141888 0.052821 
0.027314 -0.236177 -0.118194 
-0.058050 -0.137971 0.109687 
0.027558 0.050227 -0.033854 
-0.096109 -0.186252 0.219641 
0.079159 -0.130554 -0.041805 
-0.180484 -0.003212 0.047895 
0.059997 0.133571 0.102812 
-0.027535 -0.049328 -0.031527 
0.084909 0.185833 0.214704 
-0.070425 0.119591 -0.043572 
0.175638 -0.003572 0.060949 
0.000335 -0.002884 0.078032 
0.000133 0.000213 0.000545 
-0.000317 -0.000274 0.000343 
0.000145 0.000096 0.000277 
vibration 95
-0.000054 0.000012 0.002499 
0.001717 0.002384 0.094811 
-0.025838 0.003839 -0.034139 
0.027226 -0.004473 -0.036524 
-0.094055 -0.092534 -0.142473 
0.064227 0.072722 -0.030683 
0.001330 0.002252 0.078864 
-0.060317 -0.068802 -0.017573 
0.092879 0.091273 -0.142456 
-0.124999 -0.128236 0.494089 
0.096879 0.102141 0.429241 
0.020965 0.028738 0.012483 
-0.010091 -0.034006 0.003169 
-0.005162 -0.014682 0.000122 
0.001454 0.053871 -0.025446 
-0.008412 -0.008700 0.002491 
0.078291 -0.032345 0.103589 
0.050667 -0.123828 0.101634 
0.047250 0.042325 0.033789 
0.009630 -0.138533 0.082548 
0.009033 0.010600 0.003483 
-0.001315 -0.055526 -0.026349 
0.004112 0.014873 0.001392 
0.011404 0.036375 0.002508 
-0.022201 -0.029970 0.013676 
-0.078463 0.031940 0.104812 
-0.009673 0.144204 0.086398 
-0.049074 -0.046325 0.035929 
-0.052949 0.130823 0.109207 
0.037393 -0.003571 0.050009 
-0.028933 0.003167 -0.039772 
0.139774 -0.129930 0.146529 
0.067811 -0.004911 0.039375 
0.064311 0.150767 0.151948 
-0.044678 -0.003629 0.048131 
0.012345 -0.013052 -0.030966 
-0.003636 0.155121 0.168327 
0.011244 0.095220 -0.064586 
-0.019081 -0.113939 0.127286 
-0.016731 -0.019457 0.095506 
-0.000065 -0.000077 -0.000810 
0.000740 0.000069 -0.000320 
-0.000637 0.000027 -0.000272 
vibration 96
-0.000551 -0.001165 -0.000284 
0.038070 0.049515 -0.006042 
-0.004269 0.000512 -0.004433 
-0.011422 0.002844 0.014414 
-0.028064 -0.037703 0.051208 
0.016468 0.017668 -0.090088 
0.014049 0.018956 -0.003130 
0.025432 0.027224 0.089653 
-0.046518 -0.057678 -0.035437 
-0.116097 -0.137418 0.269198 
-0.138873 -0.143043 -0.324069 
-0.000568 0.000045 -0.001001 
0.000875 -0.000283 0.001145 
0.001653 0.001451 0.001889 
-0.002952 -0.000623 -0.001594 
0.013716 -0.008593 0.016865 
-0.004778 0.002692 -0.009071 
0.001212 -0.013584 0.006205 
-0.001564 -0.003908 -0.000054 
-0.000769 0.003239 -0.005421 
0.013705 -0.013930 -0.021491 
-0.002455 0.013520 0.007749 
0.000487 -0.000572 -0.001440 
-0.004224 -0.012222 -0.000523 
0.005876 0.006347 -0.003739 
0.019099 -0.004174 -0.020464 
0.002149 -0.041379 -0.021384 
0.017029 0.017549 -0.012178 
0.013093 -0.034250 -0.027453 
-0.018803 0.009830 -0.028472 
-0.051417 -0.024733 -0.020640 
0.393597 0.002904 0.019362 
0.186574 0.134657 0.227689 
0.244585 0.193190 0.130481 
-0.005954 0.017024 0.024896 
-0.043578 -0.020333 0.018384 
0.319976 -0.007027 -0.034013 
0.136404 0.087620 -0.165563 
0.212342 0.173019 -0.117162 
-0.187251 -0.209197 -0.004064 
0.000079 0.000195 0.000061 
0.000027 0.000192 0.000229 
0.000093 0.000180 -0.000170 
vibration 97
-0.000420 0.001516 -0.000009 
-0.020589 -0.025834 -0.003109 
0.033126 -0.032021 0.051236 
0.033034 -0.034390 -0.052865 
0.032369 0.036123 -0.020027 
-0.013130 -0.013309 0.036319 
-0.001573 -0.000480 -0.003104 
-0.008098 -0.008053 -0.034316 
0.028126 0.032014 0.030191 
0.046284 0.054516 -0.123862 
0.030744 0.051676 0.092755 
-0.043013 -0.004617 -0.045174 
0.045937 0.086584 0.014674 
0.020299 -0.016275 0.030580 
-0.016163 -0.069744 0.012482 
-0.005504 0.066455 -0.041312 
-0.199345 0.021461 -0.226304 
-0.034624 -0.078779 -0.011205 
-0.188627 -0.243053 -0.104137 
-0.034530 0.208143 -0.144059 
-0.006181 0.072379 0.045130 
-0.017768 -0.069465 -0.009885 
0.021453 -0.020069 -0.034109 
0.048667 0.091901 -0.016735 
-0.044351 -0.002623 0.048440 
-0.207550 0.017641 0.236954 
-0.035807 0.205544 0.147538 
-0.197816 -0.262197 0.112001 
-0.032239 -0.101440 -0.000143 
-0.023311 -0.035002 0.019203 
-0.031030 0.000873 -0.023922 
0.193535 -0.058071 0.078333 
0.185923 -0.001885 0.155260 
0.147314 0.122709 0.056832 
-0.021528 -0.039235 -0.024861 
-0.032079 0.000391 0.029131 
0.220840 -0.071142 -0.100772 
0.180475 0.011748 -0.152456 
0.133571 0.138141 -0.086639 
0.059520 0.056001 -0.003714 
0.000121 0.000028 -0.000010 
-0.000006 -0.000117 0.000037 
0.000056 -0.000022 -0.000033 
vibration 98
-0.000109 -0.000211 0.001076 
0.004769 0.006455 -0.005139 
-0.023291 0.021914 -0.036452 
0.019833 -0.021963 -0.033079 
-0.023877 -0.028655 0.025612 
-0.002880 -0.004343 0.001018 
0.002810 0.003747 -0.019748 
0.007917 0.009242 0.023576 
0.013389 0.014548 0.011717 
0.000152 -0.000715 -0.012811 
-0.044140 -0.029069 -0.085711 
0.030157 0.004777 0.030929 
-0.032854 -0.060986 -0.010873 
-0.012124 0.010835 -0.018848 
0.010404 0.047994 -0.009319 
0.004339 -0.045389 0.029593 
0.133570 -0.014189 0.150864 
0.025651 0.049625 0.010939 
0.129014 0.167029 0.071556 
0.022368 -0.152921 0.104248 
0.000107 0.044160 0.024525 
-0.012045 -0.042869 -0.005193 
0.012750 -0.012997 -0.021155 
0.032225 0.059146 -0.011852 
-0.028748 -0.002005 0.031175 
-0.129433 0.010175 0.148159 
-0.022578 0.131350 0.095379 
-0.125770 -0.168125 0.070771 
-0.020505 -0.068041 -0.001124 
0.028486 0.035448 -0.017330 
0.045180 0.006406 0.035261 
-0.331385 0.084855 -0.115644 
-0.215700 -0.055342 -0.203284 
-0.195859 -0.200903 -0.146087 
-0.027694 -0.030843 -0.010800 
-0.048646 -0.009578 0.036818 
0.369714 -0.083881 -0.127170 
0.212809 0.061363 -0.205817 
0.213094 0.222368 -0.166511 
-0.024405 -0.029330 -0.023111 
0.000010 0.000030 -0.000135 
0.000001 -0.000062 -0.000134 
0.000053 0.000160 -0.000199 
vibration 99
-0.000028 0.000021 0.000800 
-0.000553 -0.001006 -0.007781 
-0.003118 0.033437 -0.016274 
0.003598 -0.031655 -0.016198 
0.009716 0.013036 0.004378 
-0.003164 -0.004440 0.003159 
-0.002563 -0.003596 0.001232 
0.001029 0.003425 -0.005017 
-0.007868 -0.010719 0.009092 
0.006293 0.004775 -0.019301 
0.033550 0.001782 0.019401 
0.025032 -0.026206 0.038167 
-0.039088 -0.055382 -0.020184 
-0.015437 0.038785 -0.034998 
0.022703 0.006981 0.023980 
-0.013075 -0.063077 0.017598 
0.119254 0.020989 0.123897 
-0.011893 0.205960 -0.087704 
0.153359 0.217616 0.073447 
0.029071 0.026755 0.017531 
0.011043 0.060398 0.018670 
-0.021769 -0.005587 0.023952 
0.014969 -0.037688 -0.034234 
0.036782 0.053310 -0.019244 
-0.023781 0.024748 0.036829 
-0.113154 -0.021552 0.118721 
-0.024432 -0.028812 0.018202 
-0.143322 -0.207438 0.071308 
0.011766 -0.199094 -0.086093 
-0.007699 0.012703 -0.023599 
-0.030292 -0.038095 -0.013419 
0.398935 0.082479 -0.079458 
0.034671 0.342372 0.170343 
-0.008310 0.082892 0.169172 
0.010571 -0.013306 -0.022798 
0.039659 0.034605 -0.008947 
-0.359627 -0.113852 -0.103679 
-0.122892 -0.247796 0.220708 
-0.100084 -0.073400 0.059341 
0.011614 0.017157 0.000590 
0.000019 -0.000001 -0.000225 
0.000301 0.000044 -0.000040 
-0.000284 -0.000074 -0.000062 
vibration 100
-0.000380 -0.000776 0.000203 
0.014140 0.018645 0.001136 
-0.009682 -0.009945 -0.007619 
-0.004530 -0.021098 -0.002898 
-0.015134 -0.018842 0.024950 
0.006963 0.006373 -0.040380 
0.012779 0.015525 0.004698 
0.001022 0.002280 0.036775 
-0.015714 -0.023244 -0.034137 
-0.060533 -0.054353 0.114833 
-0.023004 -0.056411 -0.073164 
-0.003733 0.014913 -0.010449 
0.010660 0.008824 0.008465 
0.003346 -0.013400 0.010023 
-0.008523 0.009022 -0.014632 
0.017071 0.011135 0.014882 
-0.019429 -0.012066 -0.020698 
0.015028 -0.100568 0.053860 
-0.037968 -0.060587 -0.013779 
-0.016910 -0.045818 0.022698 
0.018001 0.035138 -0.001608 
-0.016813 0.006230 0.022637 
0.009546 -0.027682 -0.023792 
0.023410 0.029630 -0.014216 
-0.013424 0.022053 0.024265 
-0.063861 -0.019748 0.065975 
-0.017484 -0.059963 -0.010246 
-0.090130 -0.135007 0.041812 
0.015517 -0.158377 -0.075863 
-0.005506 0.012326 -0.003243 
-0.012839 0.033503 0.021942 
-0.333272 -0.007185 -0.002128 
0.225082 -0.474686 0.037236 
0.356302 -0.025041 -0.353984 
0.005731 0.004131 -0.000300 
0.024160 0.026502 -0.016208 
-0.305787 -0.051353 -0.037618 
-0.043591 -0.247059 0.135901 
0.014229 -0.064626 0.126646 
-0.082561 -0.094927 0.005454 
0.000009 0.000145 -0.000059 
-0.000001 0.000002 -0.000139 
-0.000020 0.000044 0.000054 
vibration 101
0.000570 0.000630 0.000179 
-0.015901 -0.020902 -0.002610 
-0.000729 0.027193 -0.011821 
0.007061 0.010979 -0.004300 
0.018729 0.028888 -0.025541 
-0.002912 -0.004724 0.032433 
-0.013834 -0.016971 0.002300 
-0.001996 -0.002049 -0.037349 
0.012730 0.017746 0.029060 
0.028999 0.054455 -0.082571 
0.035953 0.057465 0.088469 
0.019261 -0.027950 0.032205 
-0.029976 -0.038857 -0.016885 
-0.011481 0.035686 -0.029585 
0.021034 -0.007037 0.026132 
-0.015638 -0.048664 0.010956 
0.084608 0.024357 0.081530 
-0.014431 0.178859 -0.080424 
0.118623 0.173316 0.055212 
0.008189 0.077133 -0.001966 
-0.015855 -0.014169 0.011067 
0.009413 -0.008274 -0.015085 
-0.004226 0.014955 0.011765 
-0.011963 -0.012005 0.008668 
0.005352 -0.014466 -0.012274 
0.025049 0.012744 -0.026094 
0.013080 0.046955 0.017783 
0.042829 0.067690 -0.017716 
-0.012931 0.099451 0.051592 
-0.016147 0.010770 -0.003882 
-0.052754 0.005436 0.008445 
-0.002407 0.072159 -0.082963 
0.371943 -0.252633 0.262217 
0.443682 0.050732 -0.293079 
0.002676 -0.008656 -0.005218 
0.000659 -0.024264 0.015263 
0.243016 0.026408 0.014739 
-0.102857 0.304421 -0.017437 
-0.188922 0.018783 -0.199430 
0.079050 0.088844 0.002466 
-0.000054 -0.000152 -0.000032 
-0.000088 -0.000197 -0.000133 
-0.000053 0.000021 -0.000097 
vibration 102
-0.000451 -0.000355 0.000022 
0.011947 0.015700 0.000759 
-0.002414 -0.011982 0.001892 
0.001814 -0.014339 -0.008228 
-0.010329 -0.014879 0.013498 
0.002704 0.003055 -0.022533 
0.009197 0.011506 0.004026 
-0.000450 0.000848 0.017281 
-0.012677 -0.020852 -0.019955 
-0.027008 -0.036833 0.064553 
-0.010501 -0.032063 -0.036531 
-0.007449 0.014235 -0.013967 
0.013108 0.014931 0.008277 
0.004396 -0.016081 0.012432 
-0.009459 0.006480 -0.013417 
0.010359 0.018823 0.000877 
-0.031443 -0.012489 -0.029717 
0.009283 -0.088552 0.042474 
-0.049215 -0.074377 -0.021661 
-0.005232 -0.043961 0.008446 
0.007335 0.026350 0.008575 
-0.012028 0.005882 0.015206 
0.006999 -0.020315 -0.017690 
0.015013 0.020177 -0.008366 
-0.010390 0.015669 0.017821 
-0.045869 -0.014307 0.042787 
0.004157 -0.054045 0.000110 
-0.061707 -0.091913 0.030314 
0.007410 -0.093453 -0.042308 
0.003589 -0.002289 -0.000425 
0.016183 0.002879 -0.001465 
-0.035231 -0.038146 0.043228 
-0.101702 0.021231 -0.090061 
-0.101014 -0.008439 0.070426 
0.016306 -0.006788 0.003709 
0.049808 -0.020927 0.015368 
0.153743 -0.060771 -0.077470 
-0.427227 0.414534 0.247155 
-0.512732 -0.023478 -0.411850 
-0.047568 -0.052343 0.004683 
0.000081 0.000115 -0.000014 
0.000034 0.000044 0.000061 
0.000134 0.000174 -0.000165 
vibration 103
-0.000295 0.000366 0.000143 
0.002306 0.003732 -0.006758 
0.008614 0.000771 0.009899 
0.007920 -0.009306 -0.012832 
-0.000106 -0.002584 0.025087 
-0.010180 -0.011783 -0.016717 
0.026497 0.033870 -0.007729 
-0.000058 -0.000973 0.024435 
-0.003561 -0.003106 -0.000017 
-0.030180 -0.037033 0.034049 
-0.062340 -0.052446 -0.109601 
-0.002204 -0.011531 0.002436 
0.000162 0.009794 -0.004095 
0.003351 0.000281 0.003414 
0.000214 -0.011198 0.005817 
-0.010352 0.013545 -0.021914 
-0.019411 0.004913 -0.022890 
-0.011475 0.041608 -0.028182 
-0.009108 -0.001509 -0.009483 
-0.002131 0.028653 -0.017140 
-0.008535 0.032341 0.030108 
-0.004012 0.000665 0.004815 
0.000241 -0.014245 -0.006291 
0.011987 0.021639 -0.004451 
-0.007662 -0.000158 0.007816 
-0.025577 -0.011923 0.020763 
-0.004650 -0.027141 -0.008147 
-0.041479 -0.055097 0.022597 
-0.004549 -0.022892 -0.003988 
0.004335 -0.009522 0.012131 
0.004795 -0.011941 0.019196 
0.000451 0.211348 -0.241341 
0.041039 0.159772 0.099233 
-0.106228 -0.170730 -0.183309 
0.002825 -0.032678 -0.039424 
0.007126 -0.019062 -0.029326 
0.008851 0.382070 0.431695 
0.100734 0.292576 -0.199755 
-0.192723 -0.312502 0.343311 
-0.080971 -0.102804 -0.009489 
0.000063 0.000015 -0.000012 
-0.000026 -0.000028 0.000063 
0.000007 0.000106 -0.000047 
vibration 104
-0.000085 0.000172 -0.000477 
0.000841 0.001170 0.014847 
0.005947 -0.010883 0.010863 
0.003098 0.012459 0.000694 
-0.001891 0.000903 -0.021489 
0.008040 0.009271 -0.019974 
0.009511 0.011930 0.019757 
-0.013653 -0.015350 -0.006463 
-0.000056 -0.004139 -0.032187 
-0.034092 -0.038537 0.098851 
0.019877 0.006317 0.064811 
-0.008053 0.004182 -0.009651 
0.014614 0.020865 0.007489 
-0.003287 -0.016656 0.003367 
-0.003580 0.007198 -0.007429 
-0.007117 0.031109 -0.026629 
-0.015979 -0.017206 -0.006662 
-0.001087 -0.040951 0.014733 
-0.042975 -0.061004 -0.020324 
-0.003415 -0.046324 0.019770 
-0.006098 -0.016914 -0.001457 
0.004370 -0.019630 -0.014356 
0.006908 0.017649 -0.000185 
-0.015120 -0.011209 0.012694 
0.006323 -0.017488 -0.013607 
-0.003798 0.023130 0.016726 
0.001077 0.083135 0.040994 
0.034570 0.062872 -0.011021 
-0.011221 0.089858 0.047259 
-0.001270 -0.038833 0.045930 
0.001099 -0.017350 0.027513 
0.035064 0.384060 -0.436580 
0.142793 0.287415 0.232385 
-0.169077 -0.297684 -0.351737 
0.006288 0.027264 0.028757 
0.002086 0.008657 0.010360 
-0.041334 -0.193407 -0.214679 
-0.090138 -0.152497 0.134646 
0.076291 0.142546 -0.174934 
-0.027533 -0.033119 0.023995 
0.000008 -0.000039 0.000034 
0.000002 0.000112 0.000041 
-0.000051 -0.000120 -0.000018 
vibration 105
0.000509 -0.000417 -0.000038 
-0.011827 -0.014816 -0.002245 
-0.032658 -0.034910 -0.026578 
-0.028080 -0.029113 0.023771 
0.028841 0.037294 -0.050354 
0.009942 0.012378 0.038446 
-0.049183 -0.059846 0.000351 
0.012945 0.014990 -0.041601 
0.020644 0.028339 0.055764 
0.062996 0.076627 -0.098723 
0.050425 0.081334 0.085749 
-0.012116 0.086217 -0.048177 
0.041791 -0.006445 0.049373 
-0.038957 -0.040264 -0.026429 
-0.007547 0.086418 -0.048957 
0.061237 -0.013888 0.083247 
0.095019 -0.075220 0.139743 
0.060240 -0.348677 0.198656 
-0.051744 -0.151816 0.010451 
0.012727 -0.329827 0.177406 
0.050593 -0.012740 -0.071748 
-0.006335 0.074153 0.042153 
-0.032436 -0.034276 0.022403 
0.034508 -0.006022 -0.042103 
-0.009752 0.073038 0.040673 
0.080483 -0.063127 -0.120129 
0.010449 -0.278193 -0.151298 
-0.040507 -0.125048 -0.010236 
0.051920 -0.299723 -0.173580 
-0.038174 -0.024680 -0.002115 
-0.016467 -0.008257 -0.000111 
0.158779 0.117793 -0.125660 
0.128681 0.135026 0.165670 
0.026283 -0.023446 -0.072259 
-0.030596 -0.020426 0.000596 
-0.015188 -0.006696 0.004584 
0.143803 0.073098 0.069376 
0.100714 0.099154 -0.126484 
0.031234 0.004016 0.031068 
0.138684 0.162900 0.000224 
0.000018 0.000122 0.000075 
0.000127 0.000190 -0.000238 
0.000251 0.000106 0.000269 
vibration 106
0.000044 0.000004 -0.000385 
-0.000669 -0.000831 0.034089 
0.033587 0.031343 0.029515 
-0.038128 -0.036676 0.033779 
-0.044070 -0.045833 -0.042713 
0.016926 0.019707 0.003651 
-0.003559 -0.004289 0.007219 
-0.014650 -0.017307 -0.002025 
0.047129 0.049799 -0.035300 
-0.012229 -0.013915 0.091379 
0.014935 0.026924 0.101559 
0.011203 -0.081833 0.046255 
-0.037250 0.013063 -0.047066 
0.039458 0.031091 0.030577 
0.005836 -0.080492 0.043226 
-0.071378 0.034439 -0.103213 
-0.101813 0.066035 -0.139260 
-0.055739 0.320965 -0.181632 
0.035376 0.127457 -0.018950 
-0.015378 0.306392 -0.167160 
0.079212 -0.036724 -0.115912 
-0.006976 0.093471 0.050712 
-0.044646 -0.037821 0.034610 
0.043625 -0.012364 -0.055151 
-0.013298 0.093829 0.053999 
0.112551 -0.076420 -0.158391 
0.017761 -0.352760 -0.193037 
-0.043302 -0.151136 -0.019869 
0.064242 -0.377972 -0.216646 
0.042663 -0.005860 0.049224 
0.012674 0.005243 0.004414 
-0.142461 0.030193 -0.043967 
-0.030977 -0.028061 -0.046948 
-0.093412 -0.094302 -0.083342 
-0.046976 0.003188 0.050658 
-0.014709 -0.006164 0.005949 
0.164962 -0.025954 -0.044759 
0.040364 0.037434 -0.058816 
0.098398 0.101354 -0.087255 
0.009989 0.011354 0.011224 
0.000192 0.000314 -0.000654 
0.000618 -0.000139 -0.000025 
-0.000782 -0.000097 -0.000083 
vibration 107
0.000095 -0.000712 -0.000006 
0.056858 0.068193 -0.000239 
-0.059103 -0.003052 -0.067770 
-0.057231 -0.003615 0.066721 
-0.037844 -0.041796 -0.079973 
0.094841 0.113316 -0.030341 
-0.190936 -0.230161 0.000162 
0.095351 0.113757 0.029029 
-0.038536 -0.042324 0.081144 
0.077008 0.081610 0.071673 
0.071394 0.085713 -0.070450 
0.044873 -0.024097 0.059820 
-0.098303 -0.052859 -0.087484 
0.147272 -0.009212 0.171981 
-0.069256 -0.006834 -0.076820 
0.062026 0.105382 0.019733 
-0.213770 0.058717 -0.270915 
0.023282 0.122744 -0.021569 
0.019124 0.132095 -0.032766 
-0.079231 0.014494 -0.102355 
0.059987 0.103322 -0.019975 
-0.066901 -0.007067 0.075677 
0.142317 -0.007579 -0.169379 
-0.095192 -0.052835 0.086446 
0.043301 -0.022901 -0.058831 
-0.204785 0.055770 0.264291 
-0.076969 0.012804 0.099903 
0.018201 0.129117 0.032062 
0.022482 0.121670 0.022805 
-0.009270 -0.054285 0.057169 
0.003404 0.008461 -0.004804 
-0.006547 0.041744 -0.044339 
0.050945 0.031540 0.039974 
-0.069098 -0.055491 -0.062354 
-0.009125 -0.053387 -0.056528 
0.002689 0.007162 0.005264 
0.003809 0.046561 0.046123 
0.051868 0.036899 -0.043005 
-0.066828 -0.054930 0.060666 
0.272336 0.340114 0.000281 
-0.000014 0.000427 -0.000044 
0.000012 0.000116 0.000096 
0.000095 0.000235 -0.000063 
vibration 108
-0.000003 0.000026 -0.000549 
0.001292 0.001569 0.030711 
0.098403 0.024023 0.107143 
-0.097399 -0.024575 0.108075 
-0.040086 -0.036562 -0.054641 
-0.006809 -0.010106 0.061374 
-0.003956 -0.004849 -0.038867 
0.010972 0.015144 0.062719 
0.037656 0.034070 -0.051717 
0.032954 0.040846 -0.052462 
-0.032164 -0.037103 -0.056916 
-0.061754 -0.024696 -0.058414 
0.142653 0.117687 0.109879 
-0.191742 -0.003248 -0.217390 
0.096531 0.011182 0.104941 
-0.137562 -0.128756 -0.096541 
0.241441 -0.085183 0.321392 
-0.061182 -0.062902 -0.041294 
-0.059974 -0.190000 0.010778 
0.105471 0.029354 0.113612 
0.135519 0.129554 -0.097015 
-0.095579 -0.010793 0.106470 
0.189940 0.004019 -0.219965 
-0.140399 -0.117076 0.111123 
0.060808 0.023598 -0.059217 
-0.238644 0.082664 0.322232 
-0.104428 -0.032344 0.113363 
0.055752 0.186538 0.012739 
0.059903 0.064729 -0.039892 
0.037769 0.043435 -0.002981 
0.004057 -0.003516 0.005579 
-0.074199 -0.017244 0.015200 
-0.041783 -0.046997 -0.049786 
0.023459 0.001756 0.005263 
-0.037189 -0.044001 -0.004120 
-0.003600 0.003595 0.005602 
0.071743 0.017907 0.014288 
0.040115 0.045444 -0.047738 
-0.024430 -0.003073 0.006103 
0.005671 0.006914 -0.043506 
-0.000021 -0.000038 -0.000329 
0.000526 0.000344 0.000031 
-0.000494 -0.000303 0.000047 
vibration 109
0.000956 -0.000592 -0.000022 
-0.082507 -0.098843 -0.000028 
-0.075041 -0.038857 -0.074256 
-0.076647 -0.039851 0.077671 
0.087725 0.093661 0.053175 
-0.114027 -0.134450 0.061878 
0.210932 0.255182 0.000418 
-0.114481 -0.135289 -0.063006 
0.088428 0.094088 -0.052411 
-0.059990 -0.061508 -0.139402 
-0.058078 -0.062506 0.138748 
0.043623 0.090838 0.012075 
-0.108852 -0.139706 -0.062650 
0.110924 0.033426 0.111383 
-0.058383 -0.040877 -0.047064 
0.122814 0.094754 0.100230 
-0.095541 0.075758 -0.151732 
0.078500 -0.067629 0.109105 
0.097559 0.157900 0.040683 
-0.064692 0.001146 -0.080698 
0.125098 0.097115 -0.104852 
-0.059931 -0.039496 0.051131 
0.114072 0.033418 -0.117936 
-0.109941 -0.141581 0.065721 
0.043906 0.090466 -0.013387 
-0.099266 0.075532 0.158789 
-0.067555 -0.003668 0.080970 
0.095196 0.160382 -0.039738 
0.078381 -0.065295 -0.109237 
-0.037452 -0.016923 -0.030868 
-0.010903 -0.000822 -0.007400 
0.104490 -0.014585 0.016455 
0.032188 0.033979 0.045799 
0.025744 0.043509 0.034733 
-0.038144 -0.017355 0.031672 
-0.010399 0.000071 0.007689 
0.095985 -0.022966 -0.025511 
0.029189 0.026046 -0.039720 
0.025595 0.046958 -0.039135 
-0.268270 -0.347666 0.000306 
-0.000115 0.000158 0.000023 
0.000179 0.000081 -0.000385 
0.000226 0.000035 0.000422 
vibration 110
0.000007 -0.000008 0.000471 
-0.000151 -0.000120 0.090314 
-0.017111 -0.033829 -0.008609 
0.016847 0.033755 -0.008628 
0.008364 0.025746 -0.246275 
-0.070190 -0.086549 0.278509 
0.000314 -0.000064 -0.159826 
0.069072 0.086446 0.277984 
-0.007773 -0.025529 -0.245771 
0.170575 0.204231 -0.395446 
-0.164238 -0.206651 -0.392584 
0.013238 0.090270 -0.020579 
-0.040569 -0.089970 -0.007316 
0.010232 0.040952 -0.007617 
-0.004079 -0.061388 0.022653 
0.026850 0.063318 0.009289 
0.030819 0.042257 0.015712 
0.052514 -0.101990 0.094494 
0.080422 0.074839 0.053891 
-0.013424 0.075014 -0.050363 
-0.026225 -0.062756 0.009573 
0.003789 0.060904 0.022599 
-0.009873 -0.040641 -0.007628 
0.039404 0.089115 -0.007169 
-0.012724 -0.089691 -0.020852 
-0.030323 -0.041988 0.015617 
0.013489 -0.074823 -0.050220 
-0.077545 -0.073009 0.053659 
-0.051533 0.102883 0.095923 
-0.009320 -0.036926 0.041352 
-0.004773 0.007404 -0.011616 
0.030565 -0.002699 0.001502 
0.062005 0.015888 0.046741 
-0.017360 0.000303 -0.017735 
0.009073 0.036367 0.041134 
0.004721 -0.007265 -0.012684 
-0.027322 0.008375 0.011456 
-0.060979 -0.010308 0.043305 
0.014002 -0.004158 -0.013411 
0.000115 0.000074 -0.184366 
-0.000041 -0.000074 0.000032 
0.000135 0.000089 -0.000073 
-0.000102 -0.000042 -0.000061 
vibration 111
-0.001167 -0.000749 -0.000048 
0.029438 0.037365 -0.001292 
0.012528 -0.076586 0.043838 
0.011693 -0.071200 -0.041157 
-0.027825 -0.038293 0.001710 
0.035320 0.043199 -0.034583 
-0.059737 -0.071029 0.002388 
0.032951 0.040342 0.025925 
-0.027240 -0.036791 0.005954 
0.008497 0.001726 0.062881 
0.014453 0.007973 -0.049606 
0.003843 0.212478 -0.079457 
-0.041077 -0.172141 0.026595 
-0.056441 0.110242 -0.114365 
0.028758 -0.190576 0.123893 
0.013149 0.133761 -0.054038 
0.165022 0.083120 0.141722 
0.097974 -0.255714 0.197577 
0.172636 0.108420 0.137086 
0.012392 0.262521 -0.122707 
0.011592 0.124468 0.050428 
0.026908 -0.176953 -0.115841 
-0.052175 0.101808 0.107091 
-0.037073 -0.159445 -0.025151 
0.003088 0.197524 0.074863 
0.151222 0.078016 -0.131626 
0.010775 0.244511 0.114293 
0.156618 0.099178 -0.128031 
0.090017 -0.240312 -0.187574 
0.002667 -0.014419 0.018332 
0.010415 0.006170 -0.000135 
-0.052812 0.006926 -0.004543 
-0.009825 -0.005333 -0.023505 
-0.048528 -0.034653 -0.021684 
0.002531 -0.013971 -0.018319 
0.009478 0.005890 0.000187 
-0.048517 0.007566 0.006367 
-0.006487 -0.003454 0.019552 
-0.045165 -0.033292 0.021908 
0.064866 0.079846 0.002842 
0.000133 -0.000122 0.000029 
0.000051 0.000123 -0.000039 
0.000104 0.000080 0.000068 
vibration 112
0.000019 0.000000 0.001055 
0.000817 0.000997 0.031382 
-0.008829 0.069474 -0.037123 
0.008792 -0.075659 -0.039919 
0.005978 0.018595 -0.094505 
-0.026181 -0.033756 0.104971 
-0.001254 -0.001673 -0.058046 
0.027355 0.035726 0.106565 
-0.007170 -0.020721 -0.094613 
0.061863 0.078758 -0.149482 
-0.057574 -0.080400 -0.151347 
-0.003765 -0.190859 0.071338 
0.038215 0.155579 -0.022729 
0.048096 -0.098574 0.099322 
-0.023588 0.169731 -0.108730 
-0.019870 -0.117980 0.040439 
-0.144744 -0.075126 -0.121518 
-0.088011 0.229126 -0.176832 
-0.154217 -0.097702 -0.122475 
-0.010034 -0.228953 0.109421 
0.021784 0.128349 0.043126 
0.025411 -0.183495 -0.117898 
-0.051276 0.106113 0.107795 
-0.040770 -0.168825 -0.024752 
0.003754 0.207502 0.078357 
0.154488 0.082389 -0.131637 
0.009820 0.247354 0.118532 
0.163207 0.104413 -0.133479 
0.094842 -0.252643 -0.197180 
0.001085 0.003527 0.002587 
-0.009388 -0.003045 -0.002878 
0.044047 -0.004401 0.001683 
0.024428 0.006746 0.030209 
0.033549 0.025140 0.009462 
-0.001354 -0.004509 0.001806 
0.010110 0.003844 -0.003360 
-0.048543 0.005469 0.005263 
-0.024156 -0.006079 0.030664 
-0.036799 -0.028603 0.012765 
0.001421 0.001816 -0.068099 
0.000087 0.000109 -0.000234 
0.000213 -0.000368 -0.000266 
-0.000333 0.000282 -0.000300 
vibration 113
0.000020 0.000032 0.000036 
-0.000162 -0.000218 -0.000037 
-0.000125 -0.000045 -0.000259 
-0.000005 -0.000019 -0.000002 
0.001070 0.000885 -0.001122 
0.000401 0.000314 0.000781 
0.000232 0.000183 0.000048 
-0.000117 -0.000109 -0.000204 
-0.000011 0.000031 0.000165 
-0.005507 -0.006355 -0.003927 
-0.000172 -0.000219 0.000250 
-0.000074 0.000153 -0.000093 
-0.000173 -0.000237 -0.000092 
0.000284 0.000012 0.000267 
0.000795 0.000715 0.000486 
0.000599 -0.001332 0.001176 
0.000153 0.000680 -0.000093 
0.000353 0.000463 0.000389 
-0.000292 0.000548 -0.000463 
-0.008934 -0.003939 -0.008279 
-0.000014 0.000025 0.000032 
-0.000004 -0.000014 -0.000010 
-0.000013 -0.000011 0.000003 
-0.000006 -0.000005 -0.000001 
-0.000008 0.000003 0.000008 
0.000028 0.000133 0.000013 
-0.000023 0.000006 0.000027 
-0.000001 -0.000044 -0.000022 
-0.000028 0.000005 0.000012 
-0.002446 0.000123 -0.000577 
-0.021986 -0.038552 -0.034347 
-0.078918 0.650035 0.558375 
0.235842 0.085750 -0.287212 
0.122147 -0.273564 0.144157 
-0.000044 -0.000035 -0.000024 
-0.000116 -0.000185 0.000100 
-0.000504 0.002982 -0.002581 
0.001418 0.000506 0.001775 
0.000606 -0.001237 -0.000636 
-0.000048 -0.000046 0.000511 
-0.000002 -0.000004 -0.000015 
0.000011 -0.000006 -0.000000 
-0.000021 0.000001 -0.000007 
vibration 114
0.000016 0.000031 -0.000018 
-0.000085 -0.000147 0.000032 
0.000003 -0.000005 -0.000006 
-0.000088 -0.000026 0.000297 
0.000007 0.000063 -0.000163 
0.000005 0.000014 0.000187 
0.000499 0.000474 -0.000192 
-0.003334 -0.004444 0.002789 
0.001067 0.000938 0.000801 
-0.000305 -0.000319 -0.000407 
0.039341 0.035617 -0.031934 
-0.000034 -0.000006 -0.000025 
-0.000035 -0.000009 -0.000034 
-0.000044 0.000002 -0.000073 
-0.000015 0.000013 -0.000052 
-0.000019 0.000065 -0.000074 
-0.000016 0.000073 -0.000088 
-0.000059 -0.000029 -0.000045 
-0.000073 -0.000015 -0.000059 
0.000001 0.000067 -0.000059 
0.000648 -0.001279 -0.001061 
0.000979 0.000807 -0.000536 
0.000296 -0.000005 -0.000163 
-0.000138 -0.000234 0.000163 
-0.000064 0.000128 0.000140 
0.000249 0.000874 0.000236 
-0.010246 -0.005300 0.010200 
-0.000289 0.000541 0.000611 
0.000400 0.000519 -0.000400 
0.000007 0.000017 -0.000009 
0.000135 0.000214 0.000176 
0.000380 -0.003079 -0.002807 
-0.000814 -0.000269 0.000908 
-0.000646 0.001685 -0.000921 
-0.002322 0.000153 0.000644 
-0.027255 -0.031892 0.028737 
-0.089201 0.598927 -0.522327 
0.277638 0.106622 0.337602 
0.143771 -0.317415 -0.172945 
-0.000255 -0.000130 0.002689 
-0.000031 -0.000034 0.000032 
-0.000010 0.000024 -0.000008 
0.000017 -0.000019 0.000047 
vibration 115
0.000006 0.000009 0.000005 
-0.000039 -0.000016 -0.000036 
-0.000085 -0.000003 -0.000067 
-0.000020 -0.000006 0.000010 
0.000328 0.000141 0.000155 
0.000100 0.000063 0.000015 
0.000001 0.000008 0.000070 
-0.000025 -0.000033 -0.000031 
-0.000011 -0.000007 0.000040 
0.001395 -0.000633 -0.001170 
0.000107 0.000010 -0.000097 
-0.000032 0.000037 -0.000030 
-0.000048 -0.000052 -0.000035 
0.000023 0.000001 0.000057 
0.000676 0.000331 0.000563 
0.000237 -0.000210 0.000107 
0.000014 0.000177 0.000026 
0.000064 0.000160 0.000171 
0.000089 -0.000005 -0.000171 
-0.005261 -0.004730 -0.006622 
-0.000004 0.000003 0.000005 
-0.000005 -0.000001 -0.000000 
-0.000008 -0.000005 -0.000002 
-0.000014 0.000001 0.000009 
-0.000000 0.000002 -0.000001 
0.000006 0.000078 0.000003 
0.000015 0.000023 -0.000015 
0.000049 -0.000080 -0.000092 
-0.000043 -0.000068 -0.000038 
0.000215 -0.000058 -0.000094 
-0.055781 0.042772 0.054086 
0.037536 -0.361947 -0.303616 
0.462003 0.207817 -0.560547 
0.152553 -0.353268 0.220268 
-0.000008 0.000003 -0.000004 
-0.000021 0.000033 -0.000049 
0.000042 -0.000395 0.000343 
0.000186 0.000098 0.000245 
0.000019 -0.000024 -0.000026 
-0.000084 0.000070 -0.001040 
0.000001 -0.000002 -0.000002 
0.000018 -0.000000 0.000003 
-0.000005 0.000003 -0.000004 
vibration 116
-0.000017 -0.000005 -0.000011 
-0.000093 -0.000051 0.000044 
0.000021 0.000003 0.000014 
-0.000051 0.000007 -0.000002 
-0.000037 -0.000037 -0.000005 
-0.000093 -0.000113 -0.000000 
-0.000267 -0.000276 0.000291 
0.003919 0.004927 -0.003496 
0.000141 0.000126 -0.000003 
0.000245 0.000123 0.000241 
-0.042923 -0.047969 0.038485 
0.000012 -0.000006 0.000016 
0.000023 0.000018 0.000035 
0.000008 -0.000004 0.000036 
0.000002 -0.000019 0.000051 
-0.000014 -0.000010 0.000003 
0.000005 -0.000066 0.000056 
0.000055 0.000018 0.000037 
0.000027 0.000010 0.000037 
-0.000020 -0.000028 0.000032 
0.000128 -0.000068 -0.000033 
0.000472 0.000198 -0.000493 
-0.000021 0.000029 -0.000093 
-0.000035 -0.000010 -0.000029 
-0.000038 0.000002 -0.000020 
-0.000168 -0.000357 -0.000143 
-0.003212 -0.003557 0.004592 
0.000076 -0.000034 0.000107 
0.000066 0.000188 -0.000135 
-0.000022 -0.000040 0.000032 
0.000002 -0.000061 0.000002 
-0.000049 0.000187 0.000249 
-0.000292 -0.000160 0.000361 
-0.000081 0.000081 -0.000047 
0.000463 -0.000116 -0.000031 
-0.053588 0.046105 -0.056673 
0.056151 -0.427671 0.364967 
0.431512 0.200448 0.522435 
0.142104 -0.323766 -0.206043 
0.000097 0.000160 -0.004487 
0.000020 0.000016 -0.000010 
0.000000 -0.000016 0.000011 
0.000018 0.000002 -0.000034 
vibration 117
-0.000003 -0.000007 -0.000001 
0.000086 0.000184 0.000018 
0.000018 0.000011 0.000007 
0.000012 0.000043 0.000116 
0.000029 0.000021 -0.000087 
0.000008 -0.000040 0.000024 
0.000064 0.000161 -0.000545 
-0.002033 -0.002462 0.001775 
0.000024 0.000360 -0.000513 
0.000159 0.000153 0.000221 
0.021742 0.027028 -0.018716 
-0.000009 -0.000014 -0.000000 
0.000004 0.000012 0.000007 
-0.000019 -0.000010 -0.000012 
-0.000004 -0.000011 0.000011 
-0.000026 0.000021 -0.000053 
0.000037 0.000105 -0.000018 
0.000064 0.000036 0.000044 
-0.000016 0.000008 -0.000013 
0.000019 0.000019 0.000006 
-0.000251 -0.000415 0.000455 
0.001661 0.001003 -0.001598 
-0.000142 -0.000545 -0.000017 
0.000025 -0.000055 -0.000059 
-0.000040 -0.000037 0.000021 
0.002231 0.007010 0.000616 
-0.018920 -0.010006 0.019089 
-0.000340 0.000583 0.000613 
0.000462 0.000465 -0.000538 
-0.000009 -0.000052 0.000060 
0.000025 0.000046 -0.000013 
0.000019 -0.000225 -0.000243 
-0.000268 -0.000115 0.000310 
0.000062 -0.000118 0.000050 
-0.000216 -0.000199 -0.000002 
-0.001662 -0.071471 -0.060716 
-0.010811 0.048548 -0.069309 
0.338763 0.135009 0.405422 
-0.303642 0.667205 0.383014 
-0.000139 -0.000101 0.007416 
-0.000000 -0.000001 -0.000000 
0.000005 0.000003 -0.000003 
0.000001 -0.000002 0.000004 
vibration 118
0.000007 -0.000005 0.000001 
0.000090 0.000171 -0.000021 
-0.000011 0.000031 -0.000111 
-0.000005 0.000000 0.000001 
-0.000106 0.000454 0.000497 
-0.001408 -0.001711 -0.001238 
0.000028 0.000121 0.000412 
0.000000 -0.000049 -0.000031 
0.000022 0.000007 0.000085 
0.014840 0.019381 0.012915 
0.000165 0.000171 -0.000231 
-0.000035 -0.000022 -0.000017 
0.000013 -0.000055 0.000058 
-0.000165 -0.000581 0.000028 
0.001626 0.000946 0.001560 
-0.000274 -0.000390 -0.000462 
0.002393 0.007478 -0.000654 
0.000387 0.000373 0.000506 
-0.000276 0.000499 -0.000486 
-0.018657 -0.009485 -0.018455 
-0.000018 0.000009 0.000039 
-0.000001 -0.000017 -0.000015 
-0.000010 -0.000018 -0.000002 
-0.000000 0.000005 -0.000001 
0.000001 -0.000006 -0.000002 
0.000055 0.000164 0.000006 
0.000025 0.000016 -0.000019 
0.000049 -0.000055 -0.000076 
0.000013 -0.000017 -0.000047 
-0.000205 -0.000203 0.000014 
-0.001147 -0.071561 0.060558 
-0.008925 0.044238 0.065168 
0.331479 0.129206 -0.397504 
-0.302370 0.677161 -0.385642 
-0.000010 -0.000052 -0.000059 
0.000022 -0.000006 -0.000055 
0.000037 -0.000367 0.000330 
-0.000006 -0.000011 -0.000005 
-0.000197 0.000425 0.000258 
-0.000097 -0.000086 -0.005617 
0.000003 0.000002 0.000002 
-0.000002 0.000004 0.000003 
-0.000000 -0.000001 0.000000 
vibration 119
-0.000004 0.000016 0.000008 
-0.000023 -0.000018 -0.000010 
0.000134 -0.000166 0.000138 
0.000008 -0.000004 -0.000004 
0.000085 0.000119 -0.000078 
-0.000015 -0.000037 0.000042 
0.000023 0.000027 0.000222 
-0.000000 -0.000010 -0.000036 
0.000002 0.000004 0.000021 
0.000032 0.000087 0.000017 
-0.000169 -0.000238 0.000163 
0.002373 0.001581 0.002118 
-0.007600 0.013269 -0.014145 
-0.023816 -0.079389 0.008406 
0.006382 0.006161 0.005243 
-0.000112 0.000398 -0.000254 
0.277396 0.907318 -0.092104 
-0.029173 -0.019417 -0.025781 
0.107702 -0.140937 0.180845 
-0.087505 -0.052550 -0.084455 
0.000002 0.000010 0.000007 
0.000066 0.000059 -0.000053 
-0.000232 -0.000820 -0.000088 
-0.000063 0.000137 0.000131 
0.000046 0.000038 -0.000039 
0.002822 0.009343 0.000923 
-0.000801 -0.000512 0.000794 
0.001051 -0.001363 -0.001792 
-0.000512 -0.000339 0.000468 
0.000055 -0.000149 0.000190 
0.000112 0.000704 -0.000627 
0.000551 -0.001516 -0.001302 
-0.004672 -0.001893 0.005840 
0.002597 -0.006432 0.003631 
-0.000001 -0.000014 -0.000008 
0.000008 0.000005 0.000006 
0.000009 -0.000063 0.000050 
-0.000073 -0.000046 -0.000084 
0.000051 -0.000117 -0.000055 
-0.000026 -0.000000 -0.002475 
-0.000007 0.000014 0.000003 
-0.000003 0.000010 0.000000 
-0.000005 -0.000001 0.000004 
vibration 120
-0.000002 -0.000018 0.000008 
0.000020 0.000019 -0.000010 
0.000006 0.000003 0.000003 
-0.000122 0.000171 0.000139 
-0.000000 0.000002 0.000020 
-0.000007 0.000000 -0.000044 
-0.000023 -0.000027 0.000247 
-0.000022 -0.000011 0.000079 
-0.000079 -0.000118 -0.000080 
0.000271 0.000375 0.000250 
0.000393 0.000416 -0.000354 
0.000001 -0.000004 0.000003 
-0.000075 0.000132 -0.000135 
-0.000259 -0.000825 0.000079 
0.000052 0.000073 0.000044 
-0.000005 0.000008 -0.000003 
0.002863 0.009373 -0.000957 
-0.000066 -0.000042 -0.000074 
0.000990 -0.001330 0.001688 
-0.000840 -0.000496 -0.000801 
0.000112 -0.000389 -0.000248 
-0.006336 -0.006241 0.005337 
0.023409 0.079377 0.008310 
0.007686 -0.013390 -0.014542 
-0.002383 -0.001618 0.002172 
-0.272797 -0.907478 -0.090888 
0.086864 0.053519 -0.085594 
-0.108389 0.142236 0.185510 
0.029318 0.019920 -0.026435 
0.000003 0.000007 -0.000002 
-0.000016 0.000004 -0.000000 
-0.000003 0.000054 0.000047 
0.000084 0.000053 -0.000096 
0.000005 -0.000021 0.000023 
-0.000056 0.000147 0.000190 
-0.000108 -0.000714 -0.000554 
-0.000585 0.002056 -0.001825 
0.004430 0.001824 0.005502 
-0.002494 0.006118 0.003482 
0.000035 -0.000011 -0.002769 
0.000006 -0.000014 0.000004 
0.000007 0.000000 0.000002 
0.000004 -0.000011 0.000001 
vibration 121
-0.000003 -0.000001 0.000002 
0.000023 0.000030 0.000093 
0.000025 0.000010 0.000017 
-0.000012 -0.000006 0.000023 
0.000138 0.000078 -0.000291 
-0.005676 -0.007586 -0.008457 
-0.000016 0.000234 0.085736 
0.003035 0.004140 -0.006015 
-0.000128 -0.000080 -0.000455 
0.085155 0.110672 0.079458 
-0.054521 -0.072542 0.052578 
0.000003 -0.000012 0.000004 
0.000039 -0.000032 0.000058 
0.000034 0.000206 -0.000054 
-0.000035 -0.000063 0.000003 
-0.000051 0.000094 -0.000146 
-0.000688 -0.002323 0.000216 
-0.000037 -0.000033 -0.000044 
-0.000371 0.000466 -0.000603 
0.000380 0.000259 0.000336 
0.000063 -0.000100 -0.000137 
0.000076 0.000093 -0.000018 
-0.000038 -0.000218 -0.000034 
-0.000034 0.000026 0.000063 
-0.000010 0.000003 0.000017 
0.000738 0.002500 0.000267 
-0.000855 -0.000508 0.000825 
0.000299 -0.000391 -0.000495 
0.000101 0.000091 -0.000075 
-0.000101 -0.000135 0.000118 
0.000021 0.000595 -0.000605 
-0.000421 0.001082 0.000850 
-0.003088 -0.001384 0.003996 
0.002991 -0.006865 0.003799 
0.000067 0.000152 0.000156 
0.000386 -0.001596 0.000337 
-0.002307 0.011327 -0.010653 
0.001080 0.000101 0.001533 
-0.003747 0.008451 0.005077 
0.001556 -0.001223 -0.977306 
-0.000003 -0.000004 0.000006 
0.000000 0.000003 -0.000003 
0.000003 -0.000003 0.000005 
vibration 122
-0.000018 0.000003 0.000007 
-0.000003 -0.000007 -0.000011 
-0.000065 0.000092 -0.000105 
-0.000292 0.000322 0.000438 
0.000001 -0.000005 0.000011 
0.000003 -0.000001 -0.000007 
-0.000012 -0.000008 -0.000020 
0.000045 0.000058 -0.000037 
-0.000005 -0.000031 -0.000003 
-0.000019 -0.000046 -0.000027 
-0.000481 -0.000640 0.000442 
-0.004580 -0.002540 -0.004258 
0.008849 -0.010752 0.014477 
-0.002069 -0.005350 0.000058 
0.000842 0.000747 0.000698 
0.000098 0.000053 0.000109 
0.018292 0.058233 -0.005305 
0.055073 0.036158 0.049184 
-0.098326 0.124779 -0.163397 
-0.011189 -0.006790 -0.010770 
0.000378 0.000187 -0.000431 
0.003258 0.002976 -0.002749 
-0.007987 -0.021058 -0.000196 
0.033783 -0.041259 -0.056390 
-0.016692 -0.009348 0.015905 
0.070754 0.229179 0.020587 
-0.043259 -0.026884 0.042506 
-0.375669 0.478297 0.636423 
0.201091 0.134930 -0.183425 
-0.000001 0.000002 -0.000015 
0.000022 0.000080 -0.000049 
0.000077 -0.000349 -0.000284 
-0.000526 -0.000204 0.000649 
0.000225 -0.000641 0.000358 
-0.000017 0.000046 0.000050 
0.000110 0.000340 0.000216 
0.000298 -0.001398 0.001200 
-0.002403 -0.000970 -0.002897 
0.000865 -0.002405 -0.001340 
0.000016 -0.000016 0.000201 
0.000015 -0.000071 0.000014 
-0.000010 -0.000036 -0.000019 
0.000001 -0.000008 0.000001 
vibration 123
-0.000009 0.000002 -0.000013 
0.000001 -0.000005 0.000018 
-0.000308 0.000317 -0.000439 
0.000083 -0.000075 -0.000121 
-0.000003 -0.000032 0.000001 
-0.000006 -0.000006 -0.000002 
-0.000002 -0.000001 -0.000011 
-0.000007 -0.000017 0.000017 
0.000003 0.000008 -0.000009 
0.000096 0.000089 0.000073 
0.000106 0.000129 -0.000094 
-0.017079 -0.009353 -0.015926 
0.034158 -0.041594 0.055919 
-0.007993 -0.020648 0.000207 
0.003275 0.002925 0.002700 
0.000386 0.000183 0.000436 
0.070561 0.224676 -0.020455 
0.205602 0.134708 0.183721 
-0.379840 0.482099 -0.631280 
-0.043449 -0.026325 -0.041809 
-0.000097 -0.000052 0.000117 
-0.000848 -0.000776 0.000713 
0.002074 0.005453 0.000041 
-0.008803 0.010775 0.014700 
0.004195 0.002326 -0.004010 
-0.018309 -0.059315 -0.005321 
0.011265 0.006993 -0.011068 
0.097956 -0.124726 -0.165959 
-0.050644 -0.033916 0.046204 
-0.000020 0.000051 -0.000049 
0.000102 0.000325 -0.000221 
0.000278 -0.001199 -0.000990 
-0.002343 -0.000926 0.002821 
0.000851 -0.002399 0.001325 
0.000008 -0.000021 -0.000008 
-0.000024 -0.000087 -0.000052 
-0.000071 0.000329 -0.000287 
0.000595 0.000245 0.000700 
-0.000212 0.000576 0.000320 
0.000009 -0.000010 0.000145 
0.000010 -0.000045 -0.000017 
0.000008 0.000011 0.000006 
-0.000016 -0.000030 0.000013 
vibration 124
-0.000002 -0.000005 0.000008 
0.000362 0.000473 0.000239 
0.000002 -0.000017 0.000028 
-0.000007 -0.000013 -0.000021 
-0.000145 -0.000429 0.003258 
-0.046281 -0.059910 -0.041420 
0.001982 0.002256 -0.014896 
-0.002134 -0.002774 0.003061 
-0.000011 -0.000032 0.000055 
0.525578 0.680186 0.469375 
0.031354 0.041829 -0.029726 
-0.004094 -0.002905 -0.003529 
-0.000772 0.001386 -0.001457 
0.000125 0.000115 0.000114 
-0.000767 -0.000455 -0.000736 
0.000228 0.000024 0.000052 
-0.000369 -0.000998 -0.000009 
0.046302 0.031108 0.041105 
0.009744 -0.012806 0.016403 
0.008730 0.005029 0.008518 
0.000010 0.000018 -0.000053 
-0.000349 -0.000202 0.000344 
0.000002 -0.000069 -0.000045 
-0.000064 0.000104 0.000109 
-0.000351 -0.000238 0.000303 
0.000162 0.000665 0.000060 
0.003930 0.002314 -0.003952 
0.000778 -0.001041 -0.001340 
0.003881 0.002674 -0.003541 
-0.000255 0.000080 -0.000444 
-0.000317 0.001541 -0.001471 
-0.002104 0.004232 0.004626 
-0.005248 -0.002655 0.008280 
0.008517 -0.020774 0.011707 
0.000022 0.000031 0.000037 
-0.000176 0.000533 -0.000147 
0.000973 -0.004264 0.004041 
0.000008 0.000141 -0.000298 
0.001292 -0.002881 -0.001757 
-0.002013 -0.002171 0.151659 
0.000003 -0.000011 -0.000009 
-0.000001 -0.000003 -0.000001 
-0.000010 -0.000007 -0.000007 
vibration 125
-0.000032 -0.000060 -0.000007 
-0.000011 0.000008 -0.000016 
0.000230 0.000028 0.000348 
0.000173 0.000040 -0.000274 
0.000002 -0.000022 -0.000150 
0.002953 0.003832 0.002618 
-0.000135 -0.000164 0.000973 
0.000083 0.000113 -0.000126 
-0.000008 -0.000044 -0.000054 
-0.033455 -0.043303 -0.029862 
-0.001295 -0.001793 0.001254 
-0.042302 -0.030060 -0.036562 
-0.007666 0.014161 -0.014656 
0.001075 -0.000388 0.001359 
-0.014148 -0.008333 -0.013748 
0.000958 0.000744 0.000795 
0.000432 0.004858 -0.001643 
0.478872 0.321890 0.425118 
0.098427 -0.129723 0.165915 
0.162223 0.093231 0.158431 
0.000720 0.000535 -0.000590 
-0.010244 -0.006204 0.010177 
0.000820 -0.000223 -0.001021 
-0.005716 0.010623 0.011146 
-0.031789 -0.023073 0.028058 
0.000150 0.003076 0.001185 
0.117604 0.069371 -0.117277 
0.073414 -0.097045 -0.126106 
0.359803 0.247611 -0.326072 
-0.000119 -0.000059 -0.000076 
-0.000183 -0.000435 0.000452 
-0.000578 0.001503 0.000735 
0.003997 0.001938 -0.005390 
-0.001515 0.004362 -0.002357 
-0.000097 -0.000042 0.000081 
-0.000149 -0.000301 -0.000234 
-0.000539 0.001825 -0.001308 
0.002668 0.001302 0.003552 
-0.000791 0.002373 0.001266 
0.000153 0.000125 -0.009915 
0.000034 -0.000210 0.000004 
-0.000020 -0.000044 -0.000026 
-0.000030 -0.000050 0.000014 
vibration 126
-0.000008 0.000004 -0.000043 
-0.000020 -0.000022 -0.000026 
0.000199 -0.000017 0.000243 
-0.000221 0.000019 0.000320 
0.000032 0.000018 -0.000089 
0.001742 0.002262 0.001550 
-0.000080 -0.000095 0.000533 
0.000270 0.000337 -0.000297 
-0.000022 0.000021 0.000056 
-0.019865 -0.025700 -0.017747 
-0.003275 -0.004295 0.003002 
-0.031646 -0.022469 -0.027355 
-0.005565 0.010421 -0.010684 
0.000719 -0.000650 0.001086 
-0.011925 -0.006998 -0.011578 
0.000735 0.000624 0.000573 
0.001400 0.007201 -0.001621 
0.358208 0.240718 0.317918 
0.071900 -0.094910 0.121295 
0.136448 0.078406 0.133267 
-0.000983 -0.000824 0.000805 
0.015243 0.009194 -0.015141 
-0.000965 0.000797 0.001442 
0.007270 -0.013666 -0.014236 
0.041646 0.030200 -0.036783 
-0.001654 -0.009044 -0.002096 
-0.174583 -0.102963 0.174127 
-0.093888 0.124311 0.161392 
-0.471461 -0.324355 0.427211 
-0.000111 -0.000058 -0.000041 
-0.000169 -0.000346 0.000365 
-0.000526 0.001355 0.000703 
0.003316 0.001582 -0.004485 
-0.001147 0.003377 -0.001825 
0.000154 0.000062 -0.000093 
0.000262 0.000357 0.000395 
0.000649 -0.001948 0.001224 
-0.004003 -0.001957 -0.005323 
0.001004 -0.003157 -0.001663 
0.000081 0.000083 -0.005505 
-0.000001 0.000023 -0.000047 
0.000010 0.000076 0.000030 
0.000003 -0.000047 0.000012 
vibration 127
-0.000003 -0.000040 -0.000007 
0.000006 0.000001 0.000001 
-0.000258 -0.000139 -0.000281 
-0.000106 -0.000040 0.000109 
-0.000124 0.000044 -0.000030 
0.000408 0.000530 0.000358 
-0.000025 -0.000030 0.000062 
0.000242 0.000314 -0.000220 
-0.000055 0.000002 0.000010 
-0.004581 -0.005929 -0.004143 
-0.002731 -0.003519 0.002461 
-0.015720 -0.011381 -0.013489 
-0.004810 0.006396 -0.008132 
0.002668 0.013324 -0.002886 
0.050539 0.028951 0.049348 
-0.000414 -0.002577 0.000892 
-0.038878 -0.130712 0.014440 
0.176466 0.118908 0.156596 
0.050764 -0.064764 0.084426 
-0.574337 -0.329762 -0.560377 
-0.000180 -0.001046 -0.000339 
0.020125 0.011842 -0.020083 
0.001037 0.005365 0.001176 
-0.001769 0.002289 0.003025 
-0.005492 -0.004069 0.004805 
-0.015429 -0.052772 -0.005791 
-0.228765 -0.134811 0.227928 
0.018395 -0.023440 -0.031119 
0.061586 0.042498 -0.055803 
0.000329 0.000418 -0.000035 
0.000852 0.001267 -0.001277 
0.002312 -0.006842 -0.004269 
-0.013612 -0.006424 0.017812 
0.003088 -0.010344 0.005428 
0.000135 0.000173 0.000015 
0.000384 0.000534 0.000513 
0.000806 -0.002980 0.002047 
-0.005587 -0.002684 -0.007314 
0.001241 -0.004143 -0.002169 
0.000009 0.000075 -0.000685 
0.000014 -0.000061 -0.000002 
-0.000009 -0.000002 -0.000003 
-0.000004 -0.000016 0.000003 
vibration 128
-0.000004 -0.000018 0.000015 
-0.000000 0.000005 0.000003 
0.000100 0.000078 0.000118 
-0.000236 -0.000152 0.000284 
0.000038 -0.000040 0.000043 
-0.000443 -0.000562 -0.000379 
-0.000007 -0.000002 -0.000295 
0.000466 0.000604 -0.000396 
-0.000124 0.000063 0.000042 
0.004898 0.006354 0.004403 
-0.005204 -0.006672 0.004688 
0.007338 0.005288 0.006306 
0.002078 -0.002859 0.003546 
-0.001086 -0.005299 0.001118 
-0.019771 -0.011317 -0.019307 
0.000136 0.001010 -0.000379 
0.015473 0.051972 -0.005725 
-0.082421 -0.055501 -0.073137 
-0.022309 0.028581 -0.037179 
0.224680 0.129002 0.219202 
-0.000387 -0.002560 -0.000914 
0.049597 0.029177 -0.049509 
0.002638 0.013373 0.002874 
-0.004824 0.006524 0.008353 
-0.016385 -0.012104 0.014367 
-0.038468 -0.131432 -0.014340 
-0.563822 -0.332281 0.561753 
0.051229 -0.065647 -0.086887 
0.183999 0.126899 -0.166633 
-0.000126 -0.000161 0.000011 
-0.000345 -0.000491 0.000495 
-0.000916 0.002742 0.001743 
0.005356 0.002532 -0.006978 
-0.001161 0.003926 -0.002045 
0.000318 0.000414 0.000027 
0.000934 0.001348 0.001246 
0.002023 -0.007641 0.005332 
-0.013739 -0.006609 -0.017981 
0.003144 -0.010379 -0.005427 
-0.000015 0.000016 0.003096 
0.000006 -0.000025 0.000012 
0.000007 -0.000028 -0.000010 
-0.000010 0.000012 -0.000005 
vibration 129
-0.000004 -0.000006 -0.000025 
0.000287 0.000403 -0.000284 
-0.000004 -0.000026 0.000024 
-0.000040 -0.000019 -0.000058 
-0.000035 -0.000042 -0.000330 
0.002499 0.003254 0.001330 
0.001607 0.001915 0.011440 
-0.046001 -0.059379 0.041181 
-0.000254 -0.000500 -0.003263 
-0.023193 -0.029611 -0.019403 
0.521648 0.688037 -0.470759 
-0.000046 -0.000026 -0.000043 
0.000020 0.000015 0.000025 
0.000043 -0.000013 0.000083 
0.000012 -0.000019 0.000056 
-0.000003 -0.000038 0.000108 
0.000022 -0.000019 0.000105 
0.000784 0.000526 0.000696 
0.000195 -0.000162 0.000280 
-0.000029 -0.000057 0.000089 
0.000066 0.000028 0.000035 
0.000549 0.000330 -0.000712 
-0.000057 0.000102 -0.000063 
-0.000016 0.000004 -0.000087 
-0.000017 -0.000003 -0.000062 
-0.000288 -0.000904 -0.000220 
-0.006818 -0.004163 0.006771 
-0.000082 0.000116 0.000075 
0.000008 -0.000019 -0.000055 
0.000023 -0.000006 0.000023 
-0.000022 -0.000126 0.000017 
-0.000031 0.000216 0.000285 
0.000030 -0.000037 0.000096 
-0.000071 0.000130 -0.000083 
-0.000102 0.000004 0.000342 
-0.002378 0.007533 -0.003728 
0.016599 -0.070538 0.066272 
0.002064 0.003100 -0.000180 
0.012554 -0.029941 -0.019055 
-0.001330 -0.002303 -0.110942 
0.000030 0.000030 -0.000012 
-0.000013 -0.000024 0.000021 
-0.000001 0.000012 -0.000046 
[INT]
     0.000000000
     0.000000000
     0.000000000
     0.000000000
     0.000000000
     0.000000000
     7.726360000
     1.182530000
     2.443160000
     6.770260000
     2.024643000
    10.076181000
     3.237657000
    10.838776000
    19.745069000
     8.940419000
     1.197041000
     8.026111000
     9.057632000
     2.231540000
     3.286536000
     1.148707000
     2.010559000
     5.190716000
    37.387864000
     1.266852000
     0.358841000
    33.272657000
    16.494794000
   198.518485000
    96.916801000
   153.622353000
    49.304171000
    16.034377000
    37.120943000
    13.886977000
    17.635657000
    26.847213000
     6.846609000
    15.087251000
    14.877691000
    13.910900000
     8.892354000
     0.253943000
    51.498113000
     7.732801000
     7.633534000
     0.050774000
    20.863160000
     2.644862000
     7.408857000
    24.580754000
    15.954832000
    98.336257000
    27.059779000
   112.180472000
    31.377427000
   100.498237000
     7.781982000
     6.385151000
    24.739470000
     2.520054000
    93.312305000
     3.061039000
     1.053862000
     4.907035000
     1.790376000
     1.620044000
     0.117952000
     6.120268000
    54.372199000
     2.542266000
    54.565477000
     9.275424000
    77.548311000
    22.687114000
    15.525846000
     2.666937000
   209.810940000
    69.754155000
    44.772990000
    40.450807000
    28.962503000
    42.190086000
    41.957059000
   146.153247000
    10.984521000
    32.660905000
     0.579066000
     1.907676000
    15.767546000
    29.813488000
   537.674935000
   345.131432000
     7.649763000
   502.715161000
   450.934105000
   258.958712000
    53.190144000
   119.976959000
    67.439009000
    61.392470000
   111.001184000
   163.983823000
    80.712616000
   423.303282000
     8.157578000
   200.395867000
   422.734269000
   391.237658000
   235.734590000
     8.198218000
    63.943468000
    53.189079000
    16.482092000
    17.332995000
     8.857547000
    10.823207000
     7.518222000
     8.104475000
     6.725768000
     1.099844000
     1.353317000
     0.322218000
     7.599498000
     1.280424000
     0.115456000
     0.045341000
     2.134726000
