# Supplementary material for: Ultrafast and long-time excited state kinetics of an NIR-emissive vanadium(iii) complex II. Elucidating triplet-to-singlet excited-state dynamics
Source: Chem Sci. 2021 May 26;12(32):10791–801. doi: 10.1039/d1sc02149d (PMC8372553; doi:10.1039/d1sc02149d)
Supplement: SC-012-D1SC02149D-s002 [file SC-012-D1SC02149D-s002.template]

/global/patrick/vcl3ddpd/lvc/V0.txt
15 0 16
epsilon
31
  1   1  0.0000000000
  1   2  0.0000750000
  1   3  0.0028020000
  1   4  0.0032730000
  1   5  0.0047940000
  1   6  0.0638320000
  1   7  0.0660630000
  1   8  0.0689580000
  1   9  0.0726420000
  1  10  0.0811090000
  1  11  0.0843540000
  1  12  0.0878720000
  1  13  0.1050070000
  1  14  0.1063570000
  1  15  0.1083800000
  3   1 -0.0562930000
  3   2 -0.0547550000
  3   3 -0.0525290000
  3   4  0.0010720000
  3   5  0.0072250000
  3   6  0.0106370000
  3   7  0.0608790000
  3   8  0.0633480000
  3   9  0.0675640000
  3  10  0.0749120000
  3  11  0.1044810000
  3  12  0.1051520000
  3  13  0.1079200000
  3  14  0.1103340000
  3  15  0.1117440000
  3  16  0.1138290000
kappa
3767
  1   1     7  7.00393e-05
  1   1     8  5.49983e-04
  1   1     9 -5.69902e-04
  1   1    10 -1.99933e-05
  1   1    11  2.90172e-04
  1   1    12  7.00177e-05
  1   1    13  2.39899e-04
  1   1    14  4.00004e-04
  1   1    15 -7.70033e-04
  1   1    17 -1.40142e-04
  1   1    18 -1.09996e-04
  1   1    19  2.89746e-04
  1   1    20  6.30056e-04
  1   1    21  5.95397e-04
  1   1    22  1.40043e-04
  1   1    23  5.09919e-04
  1   1    24  2.36294e-03
  1   1    25  1.60092e-04
  1   1    26 -7.90035e-04
  1   1    27 -1.00146e-05
  1   1    28  9.79985e-04
  1   1    29  6.91173e-05
  1   1    30  2.00025e-05
  1   1    31 -5.16807e-05
  1   1    32 -6.31850e-04
  1   1    33  1.20971e-04
  1   1    34 -2.30002e-04
  1   1    36 -2.40022e-04
  1   1    37 -9.02288e-05
  1   1    38 -3.99834e-05
  1   1    39  2.79989e-04
  1   1    40  6.98818e-05
  1   1    41  1.70001e-04
  1   1    42  4.59976e-04
  1   1    43  1.80210e-04
  1   1    44 -7.00217e-04
  1   1    45  1.30134e-04
  1   1    46  2.00015e-04
  1   1    48 -2.39968e-04
  1   1    49 -6.03961e-05
  1   1    50  5.19948e-04
  1   1    51 -1.41000e-03
  1   1    53  1.39986e-04
  1   1    54 -1.80017e-04
  1   1    56 -3.99884e-05
  1   1    57  1.09961e-04
  1   1    58 -1.80019e-04
  1   1    59 -2.99717e-05
  1   1    60  4.00024e-05
  1   1    61  1.58002e-03
  1   1    62  1.80011e-04
  1   1    63 -3.20012e-04
  1   1    64 -4.99971e-05
  1   1    65  1.70001e-04
  1   1    66  3.20006e-04
  1   1    67  2.90004e-04
  1   1    68 -2.89994e-04
  1   1    69  1.94975e-03
  1   1    70 -1.49453e-04
  1   1    71 -1.71004e-03
  1   1    72  1.79990e-04
  1   1    73  5.00718e-05
  1   1    74 -9.19968e-04
  1   1    75 -2.59988e-04
  1   1    76  8.60001e-04
  1   1    77  2.69984e-04
  1   1    78  3.50021e-04
  1   1    79 -1.10003e-04
  1   1    80 -1.03004e-03
  1   1    81  2.30080e-04
  1   1    82 -1.69984e-04
  1   1    83  7.60015e-04
  1   1    84  1.09003e-03
  1   1    85  4.09990e-04
  1   1    86  2.80002e-04
  1   1    87  1.06001e-03
  1   1    88  3.72001e-03
  1   1    89  9.99573e-05
  1   1    90 -2.76003e-03
  1   1    91 -2.97002e-03
  1   1    92 -1.00003e-04
  1   1    93 -7.99655e-05
  1   1    94 -1.08899e-03
  1   1    95  1.04971e-03
  1   1    96 -4.00034e-05
  1   1    97 -4.00395e-05
  1   1    98  5.09960e-04
  1   1    99  1.79987e-04
  1   1   100  2.40013e-04
  1   1   101  2.49999e-04
  1   1   102  2.20002e-04
  1   1   103  1.79961e-04
  1   1   104 -2.70014e-04
  1   1   105 -2.09947e-04
  1   1   106  1.42012e-03
  1   1   107  1.70022e-04
  1   1   108  4.29993e-04
  1   1   109 -2.49909e-04
  1   1   110  8.40005e-04
  1   1   111  4.00236e-05
  1   1   112  1.20998e-03
  1   1   113 -1.24000e-03
  1   1   114  1.36000e-03
  1   1   115 -5.70001e-04
  1   1   116  3.49999e-04
  1   1   117 -8.00026e-05
  1   1   118  1.20001e-04
  1   1   119 -3.79997e-04
  1   1   120 -3.70000e-04
  1   1   121  4.10001e-04
  1   1   122  4.29998e-04
  1   1   123 -7.30000e-04
  1   1   124 -8.79997e-04
  1   1   125  2.59997e-04
  1   1   126  1.41001e-03
  1   1   127  8.70003e-04
  1   1   128 -2.05001e-03
  1   1   129  1.04000e-03
  1   2     7  8.99510e-05
  1   2     8  5.20024e-04
  1   2     9 -9.00117e-04
  1   2    10 -2.00084e-05
  1   2    11  2.39821e-04
  1   2    12  5.99460e-05
  1   2    13  3.60067e-04
  1   2    14  3.60006e-04
  1   2    15 -7.79979e-04
  1   2    16 -9.00547e-05
  1   2    17  4.02406e-05
  1   2    18 -1.60010e-04
  1   2    19  3.60214e-04
  1   2    20  5.29906e-04
  1   2    21  1.05454e-03
  1   2    22 -1.99846e-05
  1   2    23  4.90111e-04
  1   2    24  1.92719e-03
  1   2    25  1.39908e-04
  1   2    26 -8.10005e-04
  1   2    27 -4.99944e-05
  1   2    28  1.12003e-03
  1   2    29  3.50884e-04
  1   2    30  1.99989e-05
  1   2    31  7.16699e-05
  1   2    32 -1.23809e-03
  1   2    33  2.90298e-05
  1   2    34 -8.00170e-05
  1   2    35  1.10794e-04
  1   2    36 -2.89994e-04
  1   2    37 -3.97740e-05
  1   2    38 -2.00193e-05
  1   2    39  2.10004e-04
  1   2    40  1.10113e-04
  1   2    41  1.70000e-04
  1   2    42  4.20011e-04
  1   2    43  1.09791e-04
  1   2    44 -5.29786e-04
  1   2    45  6.98663e-05
  1   2    46  2.49988e-04
  1   2    47 -4.00968e-05
  1   2    48 -1.60003e-04
  1   2    49  4.03960e-05
  1   2    50  4.40003e-04
  1   2    51 -1.41000e-03
  1   2    53  1.00014e-04
  1   2    54 -1.79990e-04
  1   2    55 -2.00064e-05
  1   2    56  3.99912e-05
  1   2    57  1.10038e-04
  1   2    58 -1.59985e-04
  1   2    59 -1.00287e-05
  1   2    60  1.99991e-05
  1   2    61  1.50998e-03
  1   2    62  2.09998e-04
  1   2    63 -3.09989e-04
  1   2    64 -5.00033e-05
  1   2    65  1.70001e-04
  1   2    66  3.39998e-04
  1   2    67  2.89998e-04
  1   2    68 -3.00007e-04
  1   2    69  2.13028e-03
  1   2    70 -2.60527e-04
  1   2    71 -1.52990e-03
  1   2    72  2.40004e-04
  1   2    73 -1.00713e-05
  1   2    74 -8.60007e-04
  1   2    75 -2.70010e-04
  1   2    76  8.49999e-04
  1   2    77  2.70016e-04
  1   2    78  3.69997e-04
  1   2    79 -1.19999e-04
  1   2    80 -1.05000e-03
  1   2    81  7.98897e-05
  1   2    82 -1.90020e-04
  1   2    83  8.09994e-04
  1   2    84  1.15999e-03
  1   2    85  4.10009e-04
  1   2    86  2.69999e-04
  1   2    87  1.05999e-03
  1   2    88  3.70001e-03
  1   2    89  1.40041e-04
  1   2    90 -2.79000e-03
  1   2    91 -2.82992e-03
  1   2    92 -1.20003e-04
  1   2    93 -1.20039e-04
  1   2    94 -1.38105e-03
  1   2    95  1.25029e-03
  1   2    96 -8.00009e-05
  1   2    97 -1.99620e-05
  1   2    98  6.30043e-04
  1   2    99  1.99987e-04
  1   2   100  2.39986e-04
  1   2   101  2.69997e-04
  1   2   102  2.29999e-04
  1   2   103  2.00038e-04
  1   2   104 -2.89988e-04
  1   2   105 -2.50047e-04
  1   2   106  1.23982e-03
  1   2   107  1.29967e-04
  1   2   108  2.89971e-04
  1   2   109 -2.90099e-04
  1   2   110  8.70001e-04
  1   2   111  1.99734e-05
  1   2   112  1.17000e-03
  1   2   113 -1.23000e-03
  1   2   114  1.36000e-03
  1   2   115 -5.70000e-04
  1   2   116  3.50001e-04
  1   2   117 -8.99981e-05
  1   2   118  1.20000e-04
  1   2   119 -3.80002e-04
  1   2   120 -3.70000e-04
  1   2   121  4.09999e-04
  1   2   122  4.20002e-04
  1   2   123 -7.19999e-04
  1   2   124 -8.80002e-04
  1   2   125  2.60004e-04
  1   2   126  1.42000e-03
  1   2   127  8.79999e-04
  1   2   128 -2.07000e-03
  1   2   129  1.03000e-03
  1   3     7  1.49973e-04
  1   3     8  5.09996e-04
  1   3     9 -1.37024e-03
  1   3    10  3.00004e-05
  1   3    11  5.00083e-04
  1   3    12  2.09991e-04
  1   3    13  5.00018e-04
  1   3    14  2.79998e-04
  1   3    15 -7.29993e-04
  1   3    16 -2.00048e-05
  1   3    17 -4.99792e-05
  1   3    18 -1.50004e-04
  1   3    19  3.10027e-04
  1   3    20  5.40005e-04
  1   3    21  1.31000e-03
  1   3    22 -7.00113e-05
  1   3    23  4.19983e-04
  1   3    24  1.47989e-03
  1   3    25  2.00005e-04
  1   3    26 -8.00005e-04
  1   3    27 -3.00043e-05
  1   3    28  1.29000e-03
  1   3    29  5.10010e-04
  1   3    30  4.00063e-05
  1   3    31 -5.02662e-05
  1   3    32 -1.35012e-03
  1   3    33  1.40100e-04
  1   3    34 -8.99693e-05
  1   3    35  2.99872e-05
  1   3    36 -1.80023e-04
  1   3    37 -8.00062e-05
  1   3    38  2.99944e-05
  1   3    39  7.99860e-05
  1   3    40  5.00028e-05
  1   3    41  1.69999e-04
  1   3    42  5.69979e-04
  1   3    43  1.49986e-04
  1   3    44 -4.49988e-04
  1   3    45  1.19997e-04
  1   3    46  3.19988e-04
  1   3    47 -2.99981e-05
  1   3    48 -2.69985e-04
  1   3    49 -3.00100e-05
  1   3    50  4.69980e-04
  1   3    51 -1.42000e-03
  1   3    52  2.99944e-05
  1   3    54 -1.90002e-04
  1   3    55 -3.00021e-05
  1   3    56  1.40007e-04
  1   3    57  9.00025e-05
  1   3    58 -1.69999e-04
  1   3    59  3.99979e-05
  1   3    60 -1.00008e-05
  1   3    61  1.51000e-03
  1   3    62  2.00005e-04
  1   3    63 -3.19998e-04
  1   3    64 -4.00013e-05
  1   3    65  1.30001e-04
  1   3    66  3.50000e-04
  1   3    67  2.80000e-04
  1   3    68 -2.90000e-04
  1   3    69  2.28000e-03
  1   3    70 -1.79963e-04
  1   3    71 -1.60997e-03
  1   3    72  2.40004e-04
  1   3    73  2.99934e-05
  1   3    74 -8.69989e-04
  1   3    75 -2.60001e-04
  1   3    76  8.40003e-04
  1   3    77  2.60000e-04
  1   3    78  3.80005e-04
  1   3    79 -1.10001e-04
  1   3    80 -1.04002e-03
  1   3    81  2.99739e-05
  1   3    82 -1.80005e-04
  1   3    83  8.00007e-04
  1   3    84  1.15002e-03
  1   3    85  4.00001e-04
  1   3    86  2.80000e-04
  1   3    87  1.06000e-03
  1   3    88  3.60001e-03
  1   3    89  1.19993e-04
  1   3    90 -2.80001e-03
  1   3    91 -2.84998e-03
  1   3    92 -1.20002e-04
  1   3    93 -9.00088e-05
  1   3    94 -1.56001e-03
  1   3    95  1.38001e-03
  1   3    96 -1.10005e-04
  1   3    97 -3.99970e-05
  1   3    98  7.00009e-04
  1   3    99  1.99995e-04
  1   3   100  2.39999e-04
  1   3   101  2.60002e-04
  1   3   102  2.30000e-04
  1   3   103  1.90003e-04
  1   3   104 -3.10001e-04
  1   3   105 -2.10014e-04
  1   3   106  1.24997e-03
  1   3   107  1.39996e-04
  1   3   108  2.79962e-04
  1   3   109 -2.29993e-04
  1   3   110  8.80003e-04
  1   3   111  1.00015e-05
  1   3   112  1.15999e-03
  1   3   113 -1.23000e-03
  1   3   114  1.36000e-03
  1   3   115 -5.70000e-04
  1   3   116  3.40000e-04
  1   3   117 -9.00005e-05
  1   3   118  1.20001e-04
  1   3   119 -3.80000e-04
  1   3   120 -3.70000e-04
  1   3   121  4.20000e-04
  1   3   122  4.20000e-04
  1   3   123 -7.20000e-04
  1   3   124 -8.80000e-04
  1   3   125  2.50001e-04
  1   3   126  1.42000e-03
  1   3   127  8.80001e-04
  1   3   128 -2.06000e-03
  1   3   129  1.03000e-03
  1   4     7  5.99866e-05
  1   4     8  6.20000e-04
  1   4     9 -4.59764e-04
  1   4    10 -3.99995e-05
  1   4    11  1.69917e-04
  1   4    12  1.00222e-05
  1   4    13  1.89994e-04
  1   4    14  4.10003e-04
  1   4    15 -7.80005e-04
  1   4    16 -4.99968e-05
  1   4    17  5.99524e-05
  1   4    18 -1.39997e-04
  1   4    19  2.79989e-04
  1   4    20  4.50006e-04
  1   4    21  5.90027e-04
  1   4    22  3.89982e-04
  1   4    23  7.10002e-04
  1   4    24  2.81003e-03
  1   4    25  1.39993e-04
  1   4    26 -9.49978e-04
  1   4    27 -1.99956e-05
  1   4    28  1.01001e-03
  1   4    29  1.10001e-04
  1   4    30  2.00023e-05
  1   4    31  1.10261e-04
  1   4    32 -2.39936e-04
  1   4    33 -3.00933e-05
  1   4    34 -4.40006e-04
  1   4    35  9.00177e-05
  1   4    36 -1.49986e-04
  1   4    37 -2.99947e-05
  1   4    38 -5.99965e-05
  1   4    39  3.10010e-04
  1   4    40  1.10001e-04
  1   4    41  1.79999e-04
  1   4    42  5.60016e-04
  1   4    43  1.40010e-04
  1   4    44 -8.19995e-04
  1   4    45  7.00019e-05
  1   4    46  3.50003e-04
  1   4    47 -6.00004e-05
  1   4    48 -2.40021e-04
  1   4    49  2.00085e-05
  1   4    50  4.30026e-04
  1   4    51 -1.44000e-03
  1   4    53  1.39995e-04
  1   4    54 -1.89998e-04
  1   4    56 -3.99932e-05
  1   4    57  1.19998e-04
  1   4    58 -1.79999e-04
  1   4    59 -1.99961e-05
  1   4    60  3.99991e-05
  1   4    61  1.59000e-03
  1   4    62  1.89995e-04
  1   4    63 -3.20001e-04
  1   4    64 -5.99986e-05
  1   4    65  1.69998e-04
  1   4    66  3.49999e-04
  1   4    67  2.89999e-04
  1   4    68 -3.00000e-04
  1   4    69  2.22999e-03
  1   4    70 -2.50047e-04
  1   4    71 -1.69004e-03
  1   4    72  7.00031e-05
  1   4    73  3.00044e-05
  1   4    74 -8.60014e-04
  1   4    75 -2.69997e-04
  1   4    76  8.49999e-04
  1   4    77  2.70000e-04
  1   4    78  4.79993e-04
  1   4    79 -1.19998e-04
  1   4    80 -1.06998e-03
  1   4    81  2.20010e-04
  1   4    82 -1.79996e-04
  1   4    83  7.69996e-04
  1   4    84  1.09999e-03
  1   4    85  4.10000e-04
  1   4    86  2.69998e-04
  1   4    87  1.07000e-03
  1   4    88  3.72998e-03
  1   4    89  1.50010e-04
  1   4    90 -2.86999e-03
  1   4    91 -2.84003e-03
  1   4    92 -1.19998e-04
  1   4    93 -1.19989e-04
  1   4    94 -1.24998e-03
  1   4    95  1.09000e-03
  1   4    96 -5.99963e-05
  1   4    97 -2.00018e-05
  1   4    98  4.90001e-04
  1   4    99  7.00152e-05
  1   4   100  2.10003e-04
  1   4   101  2.30002e-04
  1   4   102  2.20000e-04
  1   4   103  1.89998e-04
  1   4   104 -2.50001e-04
  1   4   105 -2.49992e-04
  1   4   106  1.36003e-03
  1   4   107  1.30013e-04
  1   4   108  4.50018e-04
  1   4   109 -2.69994e-04
  1   4   110  8.89998e-04
  1   4   112  1.13001e-03
  1   4   113 -1.24000e-03
  1   4   114  1.37000e-03
  1   4   115 -5.69999e-04
  1   4   116  3.50000e-04
  1   4   117 -8.99997e-05
  1   4   118  1.10000e-04
  1   4   119 -3.70000e-04
  1   4   120 -3.70000e-04
  1   4   121  4.10000e-04
  1   4   122  4.20000e-04
  1   4   123 -7.20001e-04
  1   4   124 -8.80000e-04
  1   4   125  2.59999e-04
  1   4   126  1.43000e-03
  1   4   127  8.79999e-04
  1   4   128 -2.06000e-03
  1   4   129  1.03000e-03
  1   5     7  5.99936e-05
  1   5     8  6.20004e-04
  1   5     9 -2.49976e-04
  1   5    10 -4.99989e-05
  1   5    11  1.70007e-04
  1   5    12 -7.99778e-05
  1   5    13  1.80013e-04
  1   5    14  3.89998e-04
  1   5    15 -7.89997e-04
  1   5    16 -1.09982e-04
  1   5    17  2.19938e-04
  1   5    18 -1.39994e-04
  1   5    19  1.80021e-04
  1   5    20  3.10020e-04
  1   5    21  6.50032e-04
  1   5    22  4.99976e-04
  1   5    23  7.49989e-04
  1   5    24  2.86996e-03
  1   5    25  1.49998e-04
  1   5    26 -9.69978e-04
  1   5    27 -1.99912e-05
  1   5    28  9.69987e-04
  1   5    29  1.09984e-04
  1   5    30  2.00001e-05
  1   5    31  7.00134e-05
  1   5    32 -1.99981e-04
  1   5    33 -2.00074e-05
  1   5    34 -5.20006e-04
  1   5    35  6.99985e-05
  1   5    36 -1.89977e-04
  1   5    37 -4.99971e-05
  1   5    38 -4.00020e-05
  1   5    39  2.90008e-04
  1   5    40  9.00008e-05
  1   5    41  1.80001e-04
  1   5    42  5.20022e-04
  1   5    43  1.60002e-04
  1   5    44 -8.60015e-04
  1   5    45  8.99991e-05
  1   5    46  3.50005e-04
  1   5    47 -6.00001e-05
  1   5    48 -1.40023e-04
  1   5    50  3.60040e-04
  1   5    51 -1.47000e-03
  1   5    52  1.00005e-05
  1   5    53  1.40001e-04
  1   5    54 -1.99993e-04
  1   5    56 -4.00148e-05
  1   5    57  1.10001e-04
  1   5    58 -1.79997e-04
  1   5    59 -2.99997e-05
  1   5    60  3.99991e-05
  1   5    61  1.57000e-03
  1   5    62  2.09991e-04
  1   5    63 -3.20000e-04
  1   5    64 -5.99994e-05
  1   5    65  1.79998e-04
  1   5    66  3.59997e-04
  1   5    67  2.89999e-04
  1   5    68 -3.00000e-04
  1   5    69  2.30999e-03
  1   5    70 -2.30005e-04
  1   5    71 -1.55006e-03
  1   5    72  5.99962e-05
  1   5    73  4.00018e-05
  1   5    74 -8.20021e-04
  1   5    75 -2.70001e-04
  1   5    76  8.49998e-04
  1   5    77  2.70000e-04
  1   5    78  5.49986e-04
  1   5    79 -1.19999e-04
  1   5    80 -1.12997e-03
  1   5    81  2.00045e-04
  1   5    82 -1.89995e-04
  1   5    83  7.89989e-04
  1   5    84  1.12998e-03
  1   5    85  4.10002e-04
  1   5    86  2.70000e-04
  1   5    87  1.07000e-03
  1   5    88  3.80998e-03
  1   5    89  1.40000e-04
  1   5    90 -2.94998e-03
  1   5    91 -2.73005e-03
  1   5    92 -1.29995e-04
  1   5    93 -9.99977e-05
  1   5    94 -1.31997e-03
  1   5    95  1.08998e-03
  1   5    96 -5.99937e-05
  1   5    97 -2.99997e-05
  1   5    98  4.89986e-04
  1   5    99  2.00137e-05
  1   5   100  2.00000e-04
  1   5   101  2.20000e-04
  1   5   102  2.19999e-04
  1   5   103  1.80000e-04
  1   5   104 -2.39997e-04
  1   5   105 -2.30002e-04
  1   5   106  1.26005e-03
  1   5   107  1.30003e-04
  1   5   108  4.20057e-04
  1   5   109 -2.60000e-04
  1   5   110  9.09996e-04
  1   5   111  2.00009e-05
  1   5   112  1.09001e-03
  1   5   113 -1.24000e-03
  1   5   114  1.38000e-03
  1   5   115 -5.69999e-04
  1   5   116  3.50000e-04
  1   5   117 -7.99991e-05
  1   5   118  1.09999e-04
  1   5   119 -3.80000e-04
  1   5   120 -3.80000e-04
  1   5   121  4.09999e-04
  1   5   122  4.20000e-04
  1   5   123 -7.20000e-04
  1   5   124 -8.80001e-04
  1   5   125  2.59999e-04
  1   5   126  1.44999e-03
  1   5   127  8.79998e-04
  1   5   128 -2.07000e-03
  1   5   129  1.03000e-03
  1   6     7  4.00047e-05
  1   6     8  5.00002e-04
  1   6     9 -5.80003e-04
  1   6    10  1.00002e-05
  1   6    11  3.29999e-04
  1   6    12  4.99923e-05
  1   6    13  1.59999e-04
  1   6    14  4.40003e-04
  1   6    15 -7.30005e-04
  1   6    16  3.99979e-05
  1   6    17  1.70049e-04
  1   6    18 -7.00032e-05
  1   6    19  1.09985e-04
  1   6    20  2.99970e-04
  1   6    21  1.09887e-04
  1   6    22  1.07002e-03
  1   6    23  1.06000e-03
  1   6    24  4.76001e-03
  1   6    25  1.20004e-04
  1   6    26 -1.81002e-03
  1   6    27 -4.00005e-04
  1   6    28  2.36001e-03
  1   6    29  6.00023e-04
  1   6    30  3.00006e-05
  1   6    31  1.99926e-05
  1   6    32 -1.40999e-03
  1   6    33  5.00015e-05
  1   6    34 -2.20014e-04
  1   6    35  8.00020e-05
  1   6    36  2.20006e-04
  1   6    37 -2.99991e-05
  1   6    38 -8.99949e-05
  1   6    39  4.29982e-04
  1   6    40  8.99982e-05
  1   6    41  1.80000e-04
  1   6    42  5.89991e-04
  1   6    43  1.40001e-04
  1   6    44 -6.80001e-04
  1   6    45  1.00001e-04
  1   6    46  5.40025e-04
  1   6    47 -8.00052e-05
  1   6    48 -5.29980e-04
  1   6    49 -1.99988e-05
  1   6    50  4.69980e-04
  1   6    51 -1.76000e-03
  1   6    53  1.99987e-04
  1   6    54 -2.20004e-04
  1   6    55 -2.00026e-05
  1   6    56  2.00103e-05
  1   6    57  1.10000e-04
  1   6    58 -1.80001e-04
  1   6    59 -1.99979e-05
  1   6    60  3.99984e-05
  1   6    61  1.52000e-03
  1   6    62  1.80001e-04
  1   6    63 -3.20000e-04
  1   6    64 -8.00000e-05
  1   6    65  2.20000e-04
  1   6    66  3.90003e-04
  1   6    67  3.00001e-04
  1   6    68 -3.00000e-04
  1   6    69  2.52002e-03
  1   6    70 -2.39999e-04
  1   6    71 -1.92997e-03
  1   6    72  1.40004e-04
  1   6    73  1.99988e-05
  1   6    74 -9.49990e-04
  1   6    75 -2.60000e-04
  1   6    76  7.99993e-04
  1   6    77  2.39998e-04
  1   6    78  4.40005e-04
  1   6    79 -1.20000e-04
  1   6    80 -9.70004e-04
  1   6    81  1.99908e-05
  1   6    82 -1.80001e-04
  1   6    83  8.10002e-04
  1   6    84  1.16000e-03
  1   6    85  4.20000e-04
  1   6    86  2.70000e-04
  1   6    87  1.07000e-03
  1   6    88  3.80000e-03
  1   6    89  1.29998e-04
  1   6    90 -2.80000e-03
  1   6    91 -2.79998e-03
  1   6    92 -1.30001e-04
  1   6    93 -1.00001e-04
  1   6    94 -1.39000e-03
  1   6    95  1.32000e-03
  1   6    96 -9.00021e-05
  1   6    97 -3.00011e-05
  1   6    98  6.70002e-04
  1   6    99  1.79993e-04
  1   6   100  2.49999e-04
  1   6   101  2.69999e-04
  1   6   102  2.40000e-04
  1   6   103  1.89998e-04
  1   6   104 -2.89999e-04
  1   6   105 -2.20000e-04
  1   6   106  1.30999e-03
  1   6   107  1.39997e-04
  1   6   108  3.09987e-04
  1   6   109 -2.60003e-04
  1   6   110  9.10004e-04
  1   6   111  1.00001e-05
  1   6   112  1.17000e-03
  1   6   113 -1.24000e-03
  1   6   114  1.37000e-03
  1   6   115 -5.80000e-04
  1   6   116  3.50000e-04
  1   6   117 -9.00002e-05
  1   6   118  1.10000e-04
  1   6   119 -3.70000e-04
  1   6   120 -3.70000e-04
  1   6   121  4.10000e-04
  1   6   122  4.20000e-04
  1   6   123 -7.20000e-04
  1   6   124 -8.80000e-04
  1   6   125  2.60000e-04
  1   6   126  1.42000e-03
  1   6   127  8.80001e-04
  1   6   128 -2.06000e-03
  1   6   129  1.03000e-03
  1   7     7  5.99976e-05
  1   7     8  6.20000e-04
  1   7     9 -4.89998e-04
  1   7    10 -4.00005e-05
  1   7    11  3.50003e-04
  1   7    12 -9.99997e-05
  1   7    13  3.70005e-04
  1   7    14  3.59999e-04
  1   7    15 -8.59998e-04
  1   7    16 -1.30005e-04
  1   7    17 -4.00046e-05
  1   7    18 -1.40000e-04
  1   7    19  1.89998e-04
  1   7    20  3.40007e-04
  1   7    21  9.09991e-04
  1   7    22  3.19998e-04
  1   7    23  6.30002e-04
  1   7    24  2.99997e-03
  1   7    25  1.40000e-04
  1   7    26 -1.09000e-03
  1   7    27 -1.10000e-04
  1   7    28  1.33001e-03
  1   7    29  2.50002e-04
  1   7    30  1.00004e-05
  1   7    31  5.00046e-05
  1   7    32 -4.30013e-04
  1   7    34 -4.80005e-04
  1   7    35  6.00003e-05
  1   7    36  7.00017e-05
  1   7    37 -3.99992e-05
  1   7    38 -8.00003e-05
  1   7    39  3.99998e-04
  1   7    40  9.99994e-05
  1   7    41  1.80000e-04
  1   7    42  6.40001e-04
  1   7    43  1.60000e-04
  1   7    44 -8.40000e-04
  1   7    45  9.00000e-05
  1   7    46  4.30001e-04
  1   7    47 -6.00001e-05
  1   7    48 -3.60000e-04
  1   7    49 -2.00000e-05
  1   7    50  4.00001e-04
  1   7    51 -1.67000e-03
  1   7    52  1.00002e-05
  1   7    53  1.79999e-04
  1   7    54 -2.00000e-04
  1   7    55 -1.99997e-05
  1   7    56 -3.00004e-05
  1   7    57  1.10001e-04
  1   7    58 -1.80000e-04
  1   7    59 -1.99999e-05
  1   7    60  3.99999e-05
  1   7    61  1.57000e-03
  1   7    62  1.99999e-04
  1   7    63 -3.20001e-04
  1   7    64 -5.99999e-05
  1   7    65  1.90000e-04
  1   7    66  3.80000e-04
  1   7    67  3.10000e-04
  1   7    68 -3.00000e-04
  1   7    69  2.40999e-03
  1   7    70 -2.30001e-04
  1   7    71 -1.80000e-03
  1   7    72  6.99992e-05
  1   7    73  4.00004e-05
  1   7    74 -9.10001e-04
  1   7    75 -2.70000e-04
  1   7    76  8.09999e-04
  1   7    77  2.50000e-04
  1   7    78  5.09997e-04
  1   7    79 -1.20000e-04
  1   7    80 -1.09000e-03
  1   7    81  1.40003e-04
  1   7    82 -1.89999e-04
  1   7    83  7.89999e-04
  1   7    84  1.14000e-03
  1   7    85  4.00001e-04
  1   7    86  2.70000e-04
  1   7    87  1.06000e-03
  1   7    88  3.83000e-03
  1   7    89  1.30000e-04
  1   7    90 -2.91000e-03
  1   7    91 -2.80000e-03
  1   7    92 -1.20000e-04
  1   7    93 -9.99995e-05
  1   7    94 -1.35000e-03
  1   7    95  1.20000e-03
  1   7    96 -7.99989e-05
  1   7    97 -3.00002e-05
  1   7    98  5.49999e-04
  1   7    99  1.20000e-04
  1   7   100  2.20000e-04
  1   7   101  2.29999e-04
  1   7   102  2.20000e-04
  1   7   103  1.80000e-04
  1   7   104 -2.59999e-04
  1   7   105 -2.30000e-04
  1   7   106  1.36000e-03
  1   7   107  1.29998e-04
  1   7   108  4.10004e-04
  1   7   109 -2.49994e-04
  1   7   110  8.70001e-04
  1   7   111  2.00000e-05
  1   7   112  1.13000e-03
  1   7   113 -1.23000e-03
  1   7   114  1.36000e-03
  1   7   115 -5.70000e-04
  1   7   116  3.50000e-04
  1   7   117 -8.99999e-05
  1   7   118  1.10000e-04
  1   7   119 -3.70000e-04
  1   7   120 -3.70000e-04
  1   7   121  4.10000e-04
  1   7   122  4.20000e-04
  1   7   123 -7.20000e-04
  1   7   124 -8.80000e-04
  1   7   125  2.60000e-04
  1   7   126  1.43000e-03
  1   7   127  8.80000e-04
  1   7   128 -2.07000e-03
  1   7   129  1.03000e-03
  1   8     7  2.00075e-05
  1   8     8  7.79998e-04
  1   8     9  4.00017e-05
  1   8    10 -7.99997e-05
  1   8    11  2.90001e-04
  1   8    12 -4.99996e-04
  1   8    13  3.50001e-04
  1   8    14  3.90003e-04
  1   8    15 -1.16999e-03
  1   8    16 -4.10003e-04
  1   8    17  6.60025e-04
  1   8    18 -2.19997e-04
  1   8    19 -2.90007e-04
  1   8    20 -5.80016e-04
  1   8    21  2.03998e-03
  1   8    22  8.90046e-04
  1   8    23  9.30016e-04
  1   8    24  4.74012e-03
  1   8    25  1.39997e-04
  1   8    26 -2.02001e-03
  1   8    27 -4.50000e-04
  1   8    28  2.14000e-03
  1   8    29  1.10999e-03
  1   8    30  7.00046e-05
  1   8    31  9.00036e-05
  1   8    32 -5.60055e-04
  1   8    33 -7.99993e-05
  1   8    34 -1.09000e-03
  1   8    35  1.09997e-04
  1   8    36  8.89988e-04
  1   8    37  3.99977e-05
  1   8    38 -1.39995e-04
  1   8    39  5.79990e-04
  1   8    40  1.09996e-04
  1   8    41  1.90000e-04
  1   8    42  6.39990e-04
  1   8    43  1.99999e-04
  1   8    44 -1.32000e-03
  1   8    45  8.99994e-05
  1   8    46  1.40999e-03
  1   8    47 -2.39998e-04
  1   8    48 -1.29989e-04
  1   8    49  2.00005e-05
  1   8    50  4.00029e-05
  1   8    51 -2.42000e-03
  1   8    52  1.00020e-05
  1   8    53  2.59989e-04
  1   8    54 -2.79998e-04
  1   8    55 -2.00001e-05
  1   8    56 -1.39989e-04
  1   8    57  1.30000e-04
  1   8    58 -2.10000e-04
  1   8    59 -4.00004e-05
  1   8    60  6.00005e-05
  1   8    61  1.36000e-03
  1   8    62  1.90000e-04
  1   8    63 -3.20001e-04
  1   8    64 -7.99997e-05
  1   8    65  2.40000e-04
  1   8    66  5.49999e-04
  1   8    67  3.49999e-04
  1   8    68 -3.39999e-04
  1   8    69  3.75000e-03
  1   8    70 -2.69995e-04
  1   8    71 -1.85998e-03
  1   8    72  6.00020e-05
  1   8    73  3.99990e-05
  1   8    74 -8.59993e-04
  1   8    75 -2.49998e-04
  1   8    76  6.10005e-04
  1   8    77  1.70001e-04
  1   8    78  8.30001e-04
  1   8    79 -1.40000e-04
  1   8    80 -1.07000e-03
  1   8    81  5.00035e-05
  1   8    82 -1.89999e-04
  1   8    83  8.10000e-04
  1   8    84  1.16000e-03
  1   8    85  4.10001e-04
  1   8    86  2.70000e-04
  1   8    87  1.08000e-03
  1   8    88  3.93000e-03
  1   8    89  1.50002e-04
  1   8    90 -3.03000e-03
  1   8    91 -2.47000e-03
  1   8    92 -1.50000e-04
  1   8    93 -9.99995e-05
  1   8    94 -1.52999e-03
  1   8    95  1.56998e-03
  1   8    96 -1.10000e-04
  1   8    97 -4.99994e-05
  1   8    98  5.10000e-04
  1   8    99 -5.00019e-05
  1   8   100  2.00000e-04
  1   8   101  2.00000e-04
  1   8   102  2.20001e-04
  1   8   103  1.40000e-04
  1   8   104 -1.70000e-04
  1   8   105 -2.29999e-04
  1   8   106  1.35999e-03
  1   8   107  1.30001e-04
  1   8   108  4.29992e-04
  1   8   109 -2.59995e-04
  1   8   110  1.03000e-03
  1   8   111  1.99989e-05
  1   8   112  1.09000e-03
  1   8   113 -1.24000e-03
  1   8   114  1.38000e-03
  1   8   115 -5.80000e-04
  1   8   116  3.50000e-04
  1   8   117 -9.00000e-05
  1   8   118  1.20000e-04
  1   8   119 -3.80000e-04
  1   8   120 -3.80000e-04
  1   8   121  4.10000e-04
  1   8   122  4.20000e-04
  1   8   123 -7.20000e-04
  1   8   124 -8.80000e-04
  1   8   125  2.60000e-04
  1   8   126  1.47000e-03
  1   8   127  8.90000e-04
  1   8   128 -2.08000e-03
  1   8   129  1.03000e-03
  1   9     7 -2.99982e-05
  1   9     8  6.69990e-04
  1   9     9  2.10008e-04
  1   9    10 -8.99998e-05
  1   9    11  3.19986e-04
  1   9    12 -1.59992e-04
  1   9    13  3.89908e-04
  1   9    14  5.39992e-04
  1   9    15 -1.14995e-03
  1   9    16 -1.99624e-05
  1   9    17 -1.07999e-03
  1   9    18 -3.99955e-05
  1   9    19  6.69970e-04
  1   9    20  1.33001e-03
  1   9    21 -2.20506e-04
  1   9    22 -1.29895e-04
  1   9    23  4.90064e-04
  1   9    24  5.39024e-03
  1   9    25 -1.99928e-05
  1   9    26 -1.31004e-03
  1   9    27 -2.50007e-04
  1   9    28  1.78002e-03
  1   9    29 -6.89984e-04
  1   9    30 -1.09998e-04
  1   9    31  1.09998e-04
  1   9    32  4.79892e-04
  1   9    33 -2.00006e-05
  1   9    34 -4.39983e-04
  1   9    35  5.00023e-05
  1   9    36  5.29948e-04
  1   9    37 -2.00046e-05
  1   9    38 -4.39975e-04
  1   9    39  1.60997e-03
  1   9    40  2.29990e-04
  1   9    41  1.90000e-04
  1   9    42  1.07997e-03
  1   9    43  1.49998e-04
  1   9    44 -9.99987e-04
  1   9    45  9.00003e-05
  1   9    46 -1.00003e-04
  1   9    47  4.00007e-05
  1   9    48 -1.63998e-03
  1   9    49 -6.99960e-05
  1   9    50  7.19988e-04
  1   9    51 -1.86999e-03
  1   9    52 -7.99909e-05
  1   9    53  7.79950e-04
  1   9    54 -2.19999e-04
  1   9    55  3.99969e-05
  1   9    56 -3.99954e-04
  1   9    57  1.29999e-04
  1   9    58 -1.89999e-04
  1   9    59 -1.10000e-04
  1   9    60  1.19999e-04
  1   9    61  1.90999e-03
  1   9    62  1.80002e-04
  1   9    63 -3.20000e-04
  1   9    64 -9.00000e-05
  1   9    65  2.90000e-04
  1   9    66  3.19999e-04
  1   9    67  2.99999e-04
  1   9    68 -3.09999e-04
  1   9    69  1.80000e-03
  1   9    70 -2.89999e-04
  1   9    71 -3.13998e-03
  1   9    72 -2.99992e-04
  1   9    73  1.29997e-04
  1   9    74 -1.35997e-03
  1   9    75 -2.69999e-04
  1   9    76  8.70007e-04
  1   9    77  2.70002e-04
  1   9    78  3.40003e-04
  1   9    79 -1.10000e-04
  1   9    80 -1.04001e-03
  1   9    81  1.30000e-04
  1   9    82 -1.80001e-04
  1   9    83  7.70003e-04
  1   9    84  1.12001e-03
  1   9    85  4.10000e-04
  1   9    86  2.70000e-04
  1   9    87  1.08000e-03
  1   9    88  4.10000e-03
  1   9    89  1.30000e-04
  1   9    90 -2.88000e-03
  1   9    91 -3.05998e-03
  1   9    92 -1.00001e-04
  1   9    93 -9.99999e-05
  1   9    94 -1.09001e-03
  1   9    95  9.49988e-04
  1   9    96 -3.99997e-05
  1   9    97 -1.99999e-05
  1   9    98  5.70000e-04
  1   9    99  3.39983e-04
  1   9   100  2.39998e-04
  1   9   101  2.79999e-04
  1   9   102  2.20001e-04
  1   9   103  2.39999e-04
  1   9   104 -3.59999e-04
  1   9   105 -2.69997e-04
  1   9   106  1.77996e-03
  1   9   107  1.29999e-04
  1   9   108  6.29965e-04
  1   9   109 -2.60000e-04
  1   9   110  7.50005e-04
  1   9   111  2.00003e-05
  1   9   112  1.30999e-03
  1   9   113 -1.24000e-03
  1   9   114  1.37000e-03
  1   9   115 -5.80000e-04
  1   9   116  3.50000e-04
  1   9   117 -8.00000e-05
  1   9   118  1.20000e-04
  1   9   119 -3.80000e-04
  1   9   120 -3.70000e-04
  1   9   121  4.10000e-04
  1   9   122  4.39999e-04
  1   9   123 -7.39999e-04
  1   9   124 -8.80000e-04
  1   9   125  2.50001e-04
  1   9   126  1.35000e-03
  1   9   127  8.70001e-04
  1   9   128 -2.03000e-03
  1   9   129  1.03000e-03
  1  10     7  5.00117e-05
  1  10     8  8.00008e-04
  1  10     9 -1.90006e-04
  1  10    10 -8.99999e-05
  1  10    11  5.40011e-04
  1  10    12 -7.00018e-04
  1  10    13  7.40080e-04
  1  10    14  2.80001e-04
  1  10    15 -1.41004e-03
  1  10    16 -6.70035e-04
  1  10    17  6.90035e-04
  1  10    18 -3.00006e-04
  1  10    19 -3.29996e-04
  1  10    20 -7.00047e-04
  1  10    21  3.38052e-03
  1  10    22  2.79972e-04
  1  10    23  5.89954e-04
  1  10    24  3.99976e-03
  1  10    25  1.39998e-04
  1  10    26 -1.97997e-03
  1  10    27 -4.89994e-04
  1  10    28  2.31999e-03
  1  10    29  1.44000e-03
  1  10    30  6.99946e-05
  1  10    31  4.00005e-05
  1  10    32 -9.59894e-04
  1  10    33 -3.00018e-05
  1  10    34 -1.16003e-03
  1  10    35  1.00001e-04
  1  10    36  1.15005e-03
  1  10    37  5.00051e-05
  1  10    38 -1.80018e-04
  1  10    39  7.60011e-04
  1  10    40  1.00008e-04
  1  10    41  1.90000e-04
  1  10    42  8.00035e-04
  1  10    43  2.20003e-04
  1  10    44 -1.22002e-03
  1  10    45  9.00003e-05
  1  10    46  1.53002e-03
  1  10    47 -2.60004e-04
  1  10    48 -2.80002e-04
  1  10    49 -1.00025e-05
  1  10    50 -1.40001e-04
  1  10    51 -2.71001e-03
  1  10    52  1.99954e-05
  1  10    53  3.30034e-04
  1  10    54 -3.30003e-04
  1  10    55 -4.99987e-05
  1  10    56 -1.10033e-04
  1  10    57  1.30001e-04
  1  10    58 -2.30001e-04
  1  10    59 -1.99987e-05
  1  10    60  3.99990e-05
  1  10    61  1.30000e-03
  1  10    62  2.39999e-04
  1  10    63 -3.20000e-04
  1  10    64 -8.00000e-05
  1  10    65  2.50000e-04
  1  10    66  6.10004e-04
  1  10    67  3.50001e-04
  1  10    68 -3.40001e-04
  1  10    69  4.27002e-03
  1  10    70 -2.70004e-04
  1  10    71 -1.88999e-03
  1  10    72  3.99913e-05
  1  10    73  5.00024e-05
  1  10    74 -9.00019e-04
  1  10    75 -2.50000e-04
  1  10    76  5.69990e-04
  1  10    77  1.49998e-04
  1  10    78  9.80003e-04
  1  10    79 -1.60000e-04
  1  10    80 -1.18000e-03
  1  10    81 -2.50003e-04
  1  10    82 -2.20001e-04
  1  10    83  8.89998e-04
  1  10    84  1.28000e-03
  1  10    85  3.90000e-04
  1  10    86  2.70000e-04
  1  10    87  1.09000e-03
  1  10    88  4.07000e-03
  1  10    89  1.59999e-04
  1  10    90 -3.23000e-03
  1  10    91 -2.17001e-03
  1  10    92 -1.80000e-04
  1  10    93 -9.99999e-05
  1  10    94 -2.11000e-03
  1  10    95  1.96002e-03
  1  10    96 -1.80000e-04
  1  10    97 -5.00001e-05
  1  10    98  6.89999e-04
  1  10    99 -3.99923e-05
  1  10   100  2.20000e-04
  1  10   101  2.10000e-04
  1  10   102  2.19999e-04
  1  10   103  1.40000e-04
  1  10   104 -2.20000e-04
  1  10   105 -2.20002e-04
  1  10   106  1.16003e-03
  1  10   107  1.09999e-04
  1  10   108  2.80030e-04
  1  10   109 -2.09999e-04
  1  10   110  1.05000e-03
  1  10   112  1.01001e-03
  1  10   113 -1.24000e-03
  1  10   114  1.38000e-03
  1  10   115 -5.80000e-04
  1  10   116  3.50000e-04
  1  10   117 -1.00000e-04
  1  10   118  1.20000e-04
  1  10   119 -3.70000e-04
  1  10   120 -3.80000e-04
  1  10   121  4.30000e-04
  1  10   122  4.30000e-04
  1  10   123 -7.20001e-04
  1  10   124 -8.60000e-04
  1  10   125  2.60000e-04
  1  10   126  1.47000e-03
  1  10   127  8.89999e-04
  1  10   128 -2.09000e-03
  1  10   129  1.02000e-03
  1  11     7 -3.99838e-05
  1  11     8  7.99999e-04
  1  11     9  2.20000e-04
  1  11    10 -1.10000e-04
  1  11    11  3.80006e-04
  1  11    12 -1.60004e-04
  1  11    13  5.80018e-04
  1  11    14  6.09997e-04
  1  11    15 -1.39001e-03
  1  11    16 -2.00025e-05
  1  11    17 -1.97003e-03
  1  11    18 -2.00003e-05
  1  11    19  9.70024e-04
  1  11    20  1.79001e-03
  1  11    21 -3.99577e-05
  1  11    22 -9.10062e-04
  1  11    23  1.09978e-04
  1  11    24  5.29990e-03
  1  11    25 -7.99992e-05
  1  11    26 -9.99989e-04
  1  11    27 -1.59999e-04
  1  11    28  1.44999e-03
  1  11    29 -1.20999e-03
  1  11    30 -1.60006e-04
  1  11    31  1.79995e-04
  1  11    32  1.57005e-03
  1  11    33 -8.99999e-05
  1  11    34 -6.50002e-04
  1  11    35  3.99990e-05
  1  11    36  9.50013e-04
  1  11    37  3.00017e-05
  1  11    38 -5.90002e-04
  1  11    39  2.06001e-03
  1  11    40  2.80003e-04
  1  11    41  2.00001e-04
  1  11    42  1.33001e-03
  1  11    43  1.90001e-04
  1  11    44 -1.36000e-03
  1  11    45  8.00015e-05
  1  11    46 -8.99918e-05
  1  11    47  3.99983e-05
  1  11    48 -2.10001e-03
  1  11    49 -8.00010e-05
  1  11    50  9.89999e-04
  1  11    51 -2.04000e-03
  1  11    52 -1.20002e-04
  1  11    53  9.90013e-04
  1  11    54 -1.90001e-04
  1  11    55  9.00003e-05
  1  11    56 -6.40012e-04
  1  11    57  1.40000e-04
  1  11    58 -1.70000e-04
  1  11    59 -1.40000e-04
  1  11    60  1.50000e-04
  1  11    61  2.09000e-03
  1  11    62  9.99996e-05
  1  11    63 -3.20000e-04
  1  11    64 -1.00000e-04
  1  11    65  3.10000e-04
  1  11    66  3.00001e-04
  1  11    67  3.00000e-04
  1  11    68 -3.20000e-04
  1  11    69  1.49001e-03
  1  11    70 -3.29998e-04
  1  11    71 -3.99002e-03
  1  11    72 -4.40000e-04
  1  11    73  1.60001e-04
  1  11    74 -1.65001e-03
  1  11    75 -2.90002e-04
  1  11    76  8.39996e-04
  1  11    77  2.69999e-04
  1  11    78  1.70000e-04
  1  11    79 -8.99995e-05
  1  11    80 -8.89998e-04
  1  11    81  4.29996e-04
  1  11    82 -1.50000e-04
  1  11    83  6.49999e-04
  1  11    84  9.49999e-04
  1  11    85  4.30000e-04
  1  11    86  2.50000e-04
  1  11    87  1.07000e-03
  1  11    88  3.99000e-03
  1  11    89  9.99987e-05
  1  11    90 -2.67000e-03
  1  11    91 -3.56000e-03
  1  11    92 -5.99998e-05
  1  11    93 -1.00001e-04
  1  11    94 -4.20006e-04
  1  11    95  6.90017e-04
  1  11    96  2.99996e-05
  1  11    97 -1.00009e-05
  1  11    98  3.70002e-04
  1  11    99  4.90003e-04
  1  11   100  2.50000e-04
  1  11   101  2.70000e-04
  1  11   102  2.09999e-04
  1  11   103  2.40000e-04
  1  11   104 -3.10000e-04
  1  11   105 -3.10000e-04
  1  11   106  2.42001e-03
  1  11   107  1.49995e-04
  1  11   108  9.80006e-04
  1  11   109 -2.90006e-04
  1  11   110  6.40000e-04
  1  11   111  2.00003e-05
  1  11   112  1.53000e-03
  1  11   113 -1.23000e-03
  1  11   114  1.36000e-03
  1  11   115 -5.70000e-04
  1  11   116  3.50000e-04
  1  11   117 -8.00001e-05
  1  11   118  1.10000e-04
  1  11   119 -3.80000e-04
  1  11   120 -3.50000e-04
  1  11   121  4.00000e-04
  1  11   122  4.40000e-04
  1  11   123 -7.50000e-04
  1  11   124 -8.90000e-04
  1  11   125  2.40000e-04
  1  11   126  1.27000e-03
  1  11   127  8.50000e-04
  1  11   128 -2.00000e-03
  1  11   129  1.04000e-03
  1  12     7  1.30015e-04
  1  12     8  8.89997e-04
  1  12     9 -1.44000e-03
  1  12    10 -4.99997e-05
  1  12    11  1.12000e-03
  1  12    12 -2.79983e-04
  1  12    13  1.61000e-03
  1  12    14  2.49996e-04
  1  12    15 -1.71000e-03
  1  12    16 -4.89988e-04
  1  12    17 -1.76010e-03
  1  12    18 -2.19998e-04
  1  12    19  6.60028e-04
  1  12    20  9.60068e-04
  1  12    21  3.75010e-03
  1  12    22 -2.07008e-03
  1  12    23 -5.50021e-04
  1  12    24  2.43999e-03
  1  12    25  2.99972e-05
  1  12    26 -9.89967e-04
  1  12    27 -2.49994e-04
  1  12    28  2.03997e-03
  1  12    29  3.49967e-04
  1  12    30 -8.00061e-05
  1  12    31  7.00079e-05
  1  12    32  2.39986e-04
  1  12    33  1.00002e-05
  1  12    34 -9.09974e-04
  1  12    35  7.00017e-05
  1  12    36  1.77999e-03
  1  12    37  8.99995e-05
  1  12    38 -4.60008e-04
  1  12    39  1.69004e-03
  1  12    40  2.00006e-04
  1  12    41  1.79998e-04
  1  12    42  1.60001e-03
  1  12    43  2.09998e-04
  1  12    44 -1.26000e-03
  1  12    45  8.99992e-05
  1  12    46  9.39963e-04
  1  12    47 -1.39992e-04
  1  12    48 -1.88004e-03
  1  12    49 -9.00001e-05
  1  12    50  6.40032e-04
  1  12    51 -2.78000e-03
  1  12    52 -4.00083e-05
  1  12    53  7.40031e-04
  1  12    54 -2.79996e-04
  1  12    55  2.00045e-05
  1  12    56 -3.70025e-04
  1  12    57  1.30001e-04
  1  12    58 -1.89999e-04
  1  12    59 -1.00050e-05
  1  12    60  2.00041e-05
  1  12    61  1.76000e-03
  1  12    62  1.19998e-04
  1  12    63 -3.20001e-04
  1  12    64 -6.00001e-05
  1  12    65  2.10001e-04
  1  12    66  5.09994e-04
  1  12    67  3.29999e-04
  1  12    68 -3.39999e-04
  1  12    69  3.17997e-03
  1  12    70 -3.30009e-04
  1  12    71 -3.89006e-03
  1  12    72 -2.20003e-04
  1  12    73  1.30001e-04
  1  12    74 -1.61002e-03
  1  12    75 -2.80001e-04
  1  12    76  6.10010e-04
  1  12    77  1.70002e-04
  1  12    78  4.29989e-04
  1  12    79 -1.19999e-04
  1  12    80 -8.89988e-04
  1  12    82 -1.89998e-04
  1  12    83  7.19997e-04
  1  12    84  1.03999e-03
  1  12    85  4.00001e-04
  1  12    86  2.60000e-04
  1  12    87  1.06000e-03
  1  12    88  3.76000e-03
  1  12    89  1.00000e-04
  1  12    90 -2.81999e-03
  1  12    91 -3.21003e-03
  1  12    92 -9.99976e-05
  1  12    93 -8.99986e-05
  1  12    94 -1.37998e-03
  1  12    95  1.69999e-03
  1  12    96 -1.19997e-04
  1  12    97 -3.99988e-05
  1  12    98  6.50000e-04
  1  12    99  5.00018e-04
  1  12   100  2.80002e-04
  1  12   101  2.80003e-04
  1  12   102  2.00000e-04
  1  12   103  2.00003e-04
  1  12   104 -3.10001e-04
  1  12   105 -2.90000e-04
  1  12   106  2.28002e-03
  1  12   107  1.10002e-04
  1  12   108  7.90016e-04
  1  12   109 -2.19995e-04
  1  12   110  7.59995e-04
  1  12   111  1.00007e-05
  1  12   112  1.49001e-03
  1  12   113 -1.22000e-03
  1  12   114  1.34000e-03
  1  12   115 -5.60000e-04
  1  12   116  3.40000e-04
  1  12   117 -7.99998e-05
  1  12   118  1.20000e-04
  1  12   119 -3.80000e-04
  1  12   120 -3.60000e-04
  1  12   121  4.09999e-04
  1  12   122  4.40000e-04
  1  12   123 -7.50001e-04
  1  12   124 -8.80001e-04
  1  12   125  2.39999e-04
  1  12   126  1.30000e-03
  1  12   127  8.49999e-04
  1  12   128 -2.01000e-03
  1  12   129  1.02000e-03
  1  13     7 -3.99725e-05
  1  13     8  3.80005e-04
  1  13     9 -5.19973e-04
  1  13    10  1.79997e-04
  1  13    11  5.00010e-04
  1  13    12  1.79969e-04
  1  13    13  4.59987e-04
  1  13    14  3.19999e-04
  1  13    15 -5.80022e-04
  1  13    16 -1.39981e-04
  1  13    17 -1.39970e-04
  1  13    18 -1.00007e-04
  1  13    19  4.99979e-04
  1  13    20  3.59979e-04
  1  13    21  9.09969e-04
  1  13    22  1.70038e-04
  1  13    23 -3.99943e-05
  1  13    24  2.46007e-03
  1  13    25 -1.59962e-04
  1  13    26 -1.16001e-03
  1  13    27 -5.20005e-04
  1  13    28  2.00999e-03
  1  13    29  8.89983e-04
  1  13    30 -9.00306e-05
  1  13    31  3.59931e-04
  1  13    32  1.60055e-04
  1  13    33  1.99984e-05
  1  13    35 -1.30013e-04
  1  13    36  1.29994e-04
  1  13    37 -3.00014e-04
  1  13    38 -8.99871e-05
  1  13    39  2.80005e-04
  1  13    41  2.59989e-04
  1  13    42  2.49997e-04
  1  13    43 -2.49987e-04
  1  13    44 -1.16001e-03
  1  13    45 -6.29987e-04
  1  13    46 -1.37001e-03
  1  13    47 -9.49989e-04
  1  13    48 -3.29988e-04
  1  13    49  1.00043e-05
  1  13    50 -5.00145e-05
  1  13    51  1.82000e-03
  1  13    52  1.20002e-04
  1  13    53  1.10005e-04
  1  13    54 -1.90001e-04
  1  13    55 -3.90004e-04
  1  13    56 -5.00011e-04
  1  13    57 -1.41000e-03
  1  13    58  3.10005e-04
  1  13    59 -7.00032e-05
  1  13    60 -4.99964e-05
  1  13    61  4.38000e-03
  1  13    62  2.50002e-04
  1  13    63  9.99991e-04
  1  13    64 -4.99925e-05
  1  13    65 -2.99947e-05
  1  13    66  3.39999e-04
  1  13    67  1.30001e-04
  1  13    68 -1.30001e-04
  1  13    69 -2.57999e-03
  1  13    70  2.00389e-05
  1  13    71 -4.39977e-04
  1  13    72  2.89994e-04
  1  13    73 -1.79994e-04
  1  13    74 -1.05999e-03
  1  13    75 -3.99959e-05
  1  13    76  4.80004e-04
  1  13    77  8.60000e-04
  1  13    78  4.70007e-04
  1  13    79  1.10001e-03
  1  13    80 -2.40021e-04
  1  13    81  2.24000e-03
  1  13    82 -2.96000e-03
  1  13    83  3.00001e-04
  1  13    84  1.26001e-03
  1  13    85 -4.55999e-03
  1  13    86 -1.61000e-03
  1  13    87 -1.43999e-03
  1  13    88  5.95002e-03
  1  13    89  9.99827e-05
  1  13    90 -1.00002e-03
  1  13    91 -8.39946e-04
  1  13    92 -4.50008e-04
  1  13    93 -7.69995e-04
  1  13    94 -1.80013e-04
  1  13    95  3.92001e-03
  1  13    96 -3.75998e-03
  1  13    97  1.71999e-03
  1  13    98 -5.70004e-04
  1  13    99 -1.30015e-04
  1  13   100 -5.59992e-04
  1  13   101  1.35999e-03
  1  13   102 -2.99996e-04
  1  13   103  7.19986e-04
  1  13   104  9.29999e-04
  1  13   105 -1.22995e-03
  1  13   106  2.23001e-03
  1  13   107 -8.95007e-03
  1  13   108  1.87001e-03
  1  13   109  1.03200e-02
  1  13   110  8.99009e-03
  1  13   111 -3.69000e-03
  1  13   112  4.27000e-03
  1  13   113 -1.11000e-03
  1  13   114  1.56000e-03
  1  13   115 -5.50000e-04
  1  13   116  2.20000e-04
  1  13   118  5.99999e-05
  1  13   119 -3.50000e-04
  1  13   120 -3.50000e-04
  1  13   121  7.89993e-04
  1  13   122  4.30001e-04
  1  13   123 -7.39999e-04
  1  13   124 -9.30001e-04
  1  13   125  2.50001e-04
  1  13   126  1.42000e-03
  1  13   127  8.70002e-04
  1  13   128 -2.05000e-03
  1  13   129  2.51000e-03
  1  14     7  2.99686e-05
  1  14     8  3.49999e-04
  1  14     9 -8.70005e-04
  1  14    10  1.70000e-04
  1  14    11  5.90012e-04
  1  14    12  2.30001e-04
  1  14    13  5.20000e-04
  1  14    14  3.00006e-04
  1  14    15 -6.19983e-04
  1  14    16 -1.40031e-04
  1  14    17  1.10000e-04
  1  14    18 -1.59996e-04
  1  14    19  5.20001e-04
  1  14    20  3.50005e-04
  1  14    21  1.40000e-03
  1  14    22  4.00009e-05
  1  14    23 -6.99999e-05
  1  14    24  2.06999e-03
  1  14    25 -1.40034e-04
  1  14    26 -1.21000e-03
  1  14    27 -5.49996e-04
  1  14    28  2.23001e-03
  1  14    29  1.13000e-03
  1  14    30 -1.19968e-04
  1  14    31  2.70033e-04
  1  14    32 -5.20014e-04
  1  14    33  1.30016e-04
  1  14    34  9.00029e-05
  1  14    35 -1.90004e-04
  1  14    36  1.09996e-04
  1  14    37 -3.69993e-04
  1  14    38 -2.00115e-05
  1  14    39  2.59995e-04
  1  14    40 -2.99890e-05
  1  14    41  3.10010e-04
  1  14    42  2.69998e-04
  1  14    43 -2.50009e-04
  1  14    44 -8.69998e-04
  1  14    45 -6.90009e-04
  1  14    46 -1.29000e-03
  1  14    47 -1.04000e-03
  1  14    48 -3.49999e-04
  1  14    50 -1.20000e-04
  1  14    51  1.79000e-03
  1  14    52  1.59996e-04
  1  14    53  5.99994e-05
  1  14    54 -2.19996e-04
  1  14    55 -4.19994e-04
  1  14    56 -3.39997e-04
  1  14    57 -1.55999e-03
  1  14    58  3.29995e-04
  1  14    59 -3.99989e-05
  1  14    60 -8.00004e-05
  1  14    61  4.32000e-03
  1  14    62  2.80002e-04
  1  14    63  1.05000e-03
  1  14    64 -4.00070e-05
  1  14    65 -4.00017e-05
  1  14    66  3.89999e-04
  1  14    67  1.20000e-04
  1  14    68 -1.19999e-04
  1  14    69 -2.35000e-03
  1  14    70  1.99945e-05
  1  14    71 -2.49996e-04
  1  14    72  2.99999e-04
  1  14    73 -1.70002e-04
  1  14    74 -9.29998e-04
  1  14    75 -9.00007e-05
  1  14    76  4.29998e-04
  1  14    77  8.60001e-04
  1  14    78  5.20001e-04
  1  14    79  1.06999e-03
  1  14    80 -2.19999e-04
  1  14    81  1.95000e-03
  1  14    82 -3.19000e-03
  1  14    83  3.70002e-04
  1  14    84  1.34000e-03
  1  14    85 -4.92001e-03
  1  14    86 -1.61999e-03
  1  14    87 -1.59000e-03
  1  14    88  5.90000e-03
  1  14    89  4.00160e-05
  1  14    90 -1.09000e-03
  1  14    91 -7.90006e-04
  1  14    92 -4.79994e-04
  1  14    93 -9.10005e-04
  1  14    94 -4.69999e-04
  1  14    95  3.82999e-03
  1  14    96 -4.12001e-03
  1  14    97  1.90000e-03
  1  14    98 -4.40000e-04
  1  14    99 -1.09999e-04
  1  14   100 -6.50006e-04
  1  14   101  1.47000e-03
  1  14   102 -3.70002e-04
  1  14   103  8.00010e-04
  1  14   104  8.50001e-04
  1  14   105 -1.23004e-03
  1  14   106  1.77997e-03
  1  14   107 -9.56994e-03
  1  14   108  1.51999e-03
  1  14   109  1.10900e-02
  1  14   110  8.21993e-03
  1  14   111 -3.89999e-03
  1  14   112  3.88000e-03
  1  14   113 -1.10000e-03
  1  14   114  1.55000e-03
  1  14   115 -5.40000e-04
  1  14   116  2.30000e-04
  1  14   118  7.00001e-05
  1  14   119 -3.40000e-04
  1  14   120 -3.60000e-04
  1  14   121  8.70006e-04
  1  14   122  4.30000e-04
  1  14   123 -7.50000e-04
  1  14   124 -8.89999e-04
  1  14   125  2.49999e-04
  1  14   126  1.46000e-03
  1  14   127  8.70000e-04
  1  14   128 -2.06000e-03
  1  14   129  2.48000e-03
  1  15     7 -3.99948e-05
  1  15     8  4.69995e-04
  1  15     9 -1.50022e-04
  1  15    10  1.40002e-04
  1  15    11  2.89978e-04
  1  15    12  1.20030e-04
  1  15    13  2.30013e-04
  1  15    14  4.39995e-04
  1  15    15 -7.09993e-04
  1  15    16 -1.49987e-04
  1  15    17  1.89970e-04
  1  15    18 -1.39997e-04
  1  15    19  4.90020e-04
  1  15    20  3.20017e-04
  1  15    21  9.50024e-04
  1  15    22  3.19961e-04
  1  15    23  7.99944e-05
  1  15    24  3.08994e-03
  1  15    25 -1.90005e-04
  1  15    26 -1.30999e-03
  1  15    27 -5.29999e-04
  1  15    28  1.88001e-03
  1  15    29  8.70016e-04
  1  15    30 -1.10001e-04
  1  15    31  3.90036e-04
  1  15    32  5.59956e-04
  1  15    34 -2.39982e-04
  1  15    35 -1.79983e-04
  1  15    36  1.80009e-04
  1  15    37 -3.29993e-04
  1  15    38 -1.20001e-04
  1  15    39  4.99999e-04
  1  15    40  1.00082e-05
  1  15    41  3.00003e-04
  1  15    42  2.40005e-04
  1  15    43 -2.40004e-04
  1  15    44 -1.23999e-03
  1  15    45 -7.00005e-04
  1  15    46 -1.20000e-03
  1  15    47 -1.06001e-03
  1  15    48 -3.10013e-04
  1  15    50 -1.49986e-04
  1  15    51  1.76001e-03
  1  15    52  1.30002e-04
  1  15    53  1.89996e-04
  1  15    54 -2.20002e-04
  1  15    55 -4.00002e-04
  1  15    56 -5.29992e-04
  1  15    57 -1.54000e-03
  1  15    58  3.40000e-04
  1  15    59 -8.99978e-05
  1  15    60 -3.00032e-05
  1  15    61  4.36000e-03
  1  15    62  2.59996e-04
  1  15    63  1.10001e-03
  1  15    64 -6.00007e-05
  1  15    65 -1.00039e-05
  1  15    66  4.00002e-04
  1  15    67  1.29999e-04
  1  15    68 -1.39999e-04
  1  15    69 -2.33001e-03
  1  15    71 -3.80026e-04
  1  15    72  1.70006e-04
  1  15    73 -1.70004e-04
  1  15    74 -9.50008e-04
  1  15    75 -6.00047e-05
  1  15    76  4.19998e-04
  1  15    77  8.50000e-04
  1  15    78  5.99992e-04
  1  15    79  1.09000e-03
  1  15    80 -2.39979e-04
  1  15    81  2.15000e-03
  1  15    82 -3.14000e-03
  1  15    83  3.19997e-04
  1  15    84  1.27999e-03
  1  15    85 -4.93001e-03
  1  15    86 -1.64000e-03
  1  15    87 -1.64001e-03
  1  15    88  5.96998e-03
  1  15    89  6.00013e-05
  1  15    90 -1.09998e-03
  1  15    91 -8.30049e-04
  1  15    92 -4.59998e-04
  1  15    93 -8.80001e-04
  1  15    94 -1.69987e-04
  1  15    95  3.61000e-03
  1  15    96 -4.07001e-03
  1  15    97  1.90000e-03
  1  15    98 -6.19997e-04
  1  15    99 -2.09986e-04
  1  15   100 -6.90002e-04
  1  15   101  1.44001e-03
  1  15   102 -3.80003e-04
  1  15   103  7.80004e-04
  1  15   104  9.10000e-04
  1  15   105 -1.23001e-03
  1  15   106  1.94002e-03
  1  15   107 -9.53998e-03
  1  15   108  1.69000e-03
  1  15   109  1.10400e-02
  1  15   110  8.27997e-03
  1  15   111 -3.89000e-03
  1  15   112  3.91000e-03
  1  15   113 -1.11000e-03
  1  15   114  1.57000e-03
  1  15   115 -5.49999e-04
  1  15   116  2.20000e-04
  1  15   117  1.00004e-05
  1  15   118  7.00000e-05
  1  15   119 -3.50000e-04
  1  15   120 -3.60000e-04
  1  15   121  8.70002e-04
  1  15   122  4.30000e-04
  1  15   123 -7.40000e-04
  1  15   124 -9.00000e-04
  1  15   125  2.59999e-04
  1  15   126  1.46000e-03
  1  15   127  8.59999e-04
  1  15   128 -2.06000e-03
  1  15   129  2.48000e-03
  3   1     7  1.69998e-04
  3   1     8  5.79989e-04
  3   1     9 -7.30081e-04
  3   1    11  3.30011e-04
  3   1    12  7.99791e-05
  3   1    13  4.20007e-04
  3   1    14  3.29998e-04
  3   1    15 -7.50004e-04
  3   1    16 -5.99852e-05
  3   1    17 -1.90000e-04
  3   1    18 -1.40002e-04
  3   1    19  3.10007e-04
  3   1    20  4.30008e-04
  3   1    21  6.00007e-04
  3   1    22  2.30003e-04
  3   1    23  5.60004e-04
  3   1    24  2.45998e-03
  3   1    25  1.30007e-04
  3   1    26 -8.60001e-04
  3   1    27 -7.00020e-05
  3   1    28  1.25000e-03
  3   1    29  7.00040e-05
  3   1    30 -9.00043e-05
  3   1    31  3.99550e-05
  3   1    32 -7.40001e-04
  3   1    33  9.00037e-05
  3   1    34 -2.69990e-04
  3   1    35  3.99882e-05
  3   1    36 -2.99991e-05
  3   1    37  9.99721e-05
  3   1    38 -3.99882e-05
  3   1    39  2.10002e-04
  3   1    40  1.99935e-05
  3   1    41  1.99998e-04
  3   1    42  5.90002e-04
  3   1    43  7.00014e-05
  3   1    44 -7.59996e-04
  3   1    45  4.00031e-05
  3   1    46  2.90001e-04
  3   1    48 -3.79996e-04
  3   1    49  5.00006e-05
  3   1    50  6.09989e-04
  3   1    51 -1.51999e-03
  3   1    52  5.00027e-05
  3   1    53  1.60000e-04
  3   1    54 -1.40001e-04
  3   1    55 -6.00038e-05
  3   1    56  1.99991e-05
  3   1    57  1.29999e-04
  3   1    58 -1.09998e-04
  3   1    59 -1.00008e-05
  3   1    60  3.99997e-05
  3   1    61  1.57000e-03
  3   1    62  1.60000e-04
  3   1    63 -2.90001e-04
  3   1    64 -5.99977e-05
  3   1    65  1.29998e-04
  3   1    66  2.90000e-04
  3   1    67  2.90000e-04
  3   1    68 -2.70000e-04
  3   1    69  1.93000e-03
  3   1    70 -2.89945e-04
  3   1    71 -1.82998e-03
  3   1    72 -2.30000e-04
  3   1    73 -1.59999e-04
  3   1    74 -6.59996e-04
  3   1    75  3.40000e-04
  3   1    76  7.70000e-04
  3   1    77  2.30000e-04
  3   1    78  1.04001e-03
  3   1    79 -8.60000e-04
  3   1    80 -1.31002e-03
  3   1    81  5.19999e-04
  3   1    82 -4.60000e-04
  3   1    83  8.80000e-04
  3   1    84  1.57999e-03
  3   1    85  4.10001e-04
  3   1    86 -1.00008e-05
  3   1    87  1.11001e-03
  3   1    88  3.99999e-03
  3   1    89  6.50014e-04
  3   1    90 -3.03000e-03
  3   1    91 -3.63001e-03
  3   1    92 -2.00032e-04
  3   1    93 -2.60001e-04
  3   1    94 -8.80002e-04
  3   1    95  9.10000e-04
  3   1    96 -1.19999e-04
  3   1    97  4.89987e-04
  3   1    98  1.70000e-04
  3   1    99 -3.00026e-05
  3   1   100  1.70004e-04
  3   1   101  1.99999e-04
  3   1   102  3.10001e-04
  3   1   103  2.59995e-04
  3   1   104 -7.00021e-05
  3   1   105 -3.10004e-04
  3   1   106  1.65997e-03
  3   1   107 -6.00690e-05
  3   1   108  7.19983e-04
  3   1   109 -7.09980e-04
  3   1   110  1.70000e-04
  3   1   111 -1.85999e-03
  3   1   112  2.80000e-03
  3   1   113 -1.16000e-03
  3   1   114  1.36000e-03
  3   1   115 -5.60000e-04
  3   1   116  3.50000e-04
  3   1   117 -9.00000e-05
  3   1   118  1.20000e-04
  3   1   119 -3.10000e-04
  3   1   120 -3.50000e-04
  3   1   121  3.80000e-04
  3   1   122  4.60000e-04
  3   1   123 -6.80000e-04
  3   1   124 -7.90000e-04
  3   1   125  5.30000e-04
  3   1   126  1.55000e-03
  3   1   127  9.90000e-04
  3   1   128 -2.07000e-03
  3   1   129  9.90000e-04
  3   2     7  2.00006e-04
  3   2     8  5.60002e-04
  3   2     9 -1.09999e-03
  3   2    10  1.99950e-05
  3   2    11  4.10014e-04
  3   2    12  1.20008e-04
  3   2    13  5.00035e-04
  3   2    14  3.00003e-04
  3   2    15 -7.79997e-04
  3   2    16 -1.00014e-04
  3   2    17  4.99963e-05
  3   2    18 -1.89997e-04
  3   2    19  3.39993e-04
  3   2    20  4.30004e-04
  3   2    21  1.09999e-03
  3   2    22  8.99780e-05
  3   2    23  5.09992e-04
  3   2    24  2.10000e-03
  3   2    25  1.49982e-04
  3   2    26 -9.19999e-04
  3   2    27 -9.99981e-05
  3   2    28  1.46000e-03
  3   2    29  3.79998e-04
  3   2    30 -6.00205e-05
  3   2    31  2.00709e-05
  3   2    32 -1.31000e-03
  3   2    33  1.29997e-04
  3   2    34 -1.39998e-04
  3   2    35  4.99836e-05
  3   2    36 -5.99993e-05
  3   2    37  1.10035e-04
  3   2    38 -3.00290e-05
  3   2    39  2.00005e-04
  3   2    41  1.89999e-04
  3   2    42  6.10000e-04
  3   2    43  4.00047e-05
  3   2    44 -5.40002e-04
  3   2    45  3.99907e-05
  3   2    46  3.39999e-04
  3   2    47 -2.00045e-05
  3   2    48 -4.00001e-04
  3   2    49  5.00063e-05
  3   2    50  5.00001e-04
  3   2    51 -1.52000e-03
  3   2    52  6.99983e-05
  3   2    53  1.20000e-04
  3   2    54 -1.59998e-04
  3   2    55 -7.99959e-05
  3   2    56  1.50000e-04
  3   2    57  1.40012e-04
  3   2    58 -1.10003e-04
  3   2    61  1.49000e-03
  3   2    62  1.89999e-04
  3   2    63 -2.89989e-04
  3   2    64 -6.00013e-05
  3   2    65  1.40000e-04
  3   2    66  3.29999e-04
  3   2    67  2.90000e-04
  3   2    68 -2.79999e-04
  3   2    69  2.22000e-03
  3   2    70 -2.70024e-04
  3   2    71 -1.66000e-03
  3   2    72 -2.29999e-04
  3   2    73 -2.00002e-04
  3   2    74 -6.00001e-04
  3   2    75  3.80001e-04
  3   2    76  7.80000e-04
  3   2    77  2.30000e-04
  3   2    78  1.15000e-03
  3   2    79 -9.10000e-04
  3   2    80 -1.39000e-03
  3   2    81  3.10000e-04
  3   2    82 -5.00001e-04
  3   2    83  9.30002e-04
  3   2    84  1.75000e-03
  3   2    85  4.10000e-04
  3   2    86 -1.99980e-05
  3   2    87  1.13001e-03
  3   2    88  4.04000e-03
  3   2    89  7.59982e-04
  3   2    90 -3.17000e-03
  3   2    91 -3.47000e-03
  3   2    92 -2.39970e-04
  3   2    93 -2.70001e-04
  3   2    94 -1.37000e-03
  3   2    95  1.20000e-03
  3   2    96 -1.90001e-04
  3   2    97  4.90006e-04
  3   2    98  3.40000e-04
  3   2    99 -6.99993e-05
  3   2   100  1.69995e-04
  3   2   101  2.00005e-04
  3   2   102  3.19997e-04
  3   2   103  2.60018e-04
  3   2   104 -1.19999e-04
  3   2   105 -3.00016e-04
  3   2   106  1.39000e-03
  3   2   107  1.00055e-05
  3   2   108  4.70002e-04
  3   2   109 -6.70007e-04
  3   2   110  2.19999e-04
  3   2   111 -1.99001e-03
  3   2   112  2.82000e-03
  3   2   113 -1.17000e-03
  3   2   114  1.36000e-03
  3   2   115 -5.50001e-04
  3   2   116  3.40000e-04
  3   2   117 -1.00000e-04
  3   2   118  1.20000e-04
  3   2   119 -3.00000e-04
  3   2   120 -3.50000e-04
  3   2   121  3.90000e-04
  3   2   122  4.60000e-04
  3   2   123 -6.80000e-04
  3   2   124 -7.80000e-04
  3   2   125  5.40000e-04
  3   2   126  1.57000e-03
  3   2   127  9.79999e-04
  3   2   128 -2.09000e-03
  3   2   129  9.80000e-04
  3   3     7  1.39994e-04
  3   3     8  6.69989e-04
  3   3     9 -3.69899e-04
  3   3    10 -3.00091e-05
  3   3    11  1.09965e-04
  3   3    12  1.00244e-05
  3   3    13  2.09967e-04
  3   3    14  4.49997e-04
  3   3    15 -8.99995e-04
  3   3    16 -8.00038e-05
  3   3    17  1.40000e-04
  3   3    18 -1.70001e-04
  3   3    19  3.10004e-04
  3   3    20  3.99995e-04
  3   3    21  7.10011e-04
  3   3    22  3.50014e-04
  3   3    23  6.70011e-04
  3   3    24  3.11003e-03
  3   3    25  1.30010e-04
  3   3    26 -1.04000e-03
  3   3    27 -8.00000e-05
  3   3    28  1.11000e-03
  3   3    29  1.19994e-04
  3   3    30 -6.99770e-05
  3   3    31  8.99755e-05
  3   3    32 -2.90005e-04
  3   3    33  2.99972e-05
  3   3    34 -5.00008e-04
  3   3    35  5.00267e-05
  3   3    36  5.99989e-05
  3   3    37  1.19996e-04
  3   3    38 -1.09994e-04
  3   3    39  4.50007e-04
  3   3    40  4.99750e-05
  3   3    41  2.10002e-04
  3   3    42  6.10000e-04
  3   3    43  7.99945e-05
  3   3    44 -8.79999e-04
  3   3    45  4.00032e-05
  3   3    46  4.40000e-04
  3   3    47 -4.00011e-05
  3   3    48 -3.59999e-04
  3   3    49  5.99929e-05
  3   3    50  4.80009e-04
  3   3    51 -1.56000e-03
  3   3    52  2.99979e-05
  3   3    53  2.40000e-04
  3   3    54 -1.69999e-04
  3   3    55 -5.99998e-05
  3   3    56 -3.00008e-05
  3   3    57  1.49990e-04
  3   3    58 -1.20000e-04
  3   3    59 -2.99999e-05
  3   3    60  5.00000e-05
  3   3    61  1.54000e-03
  3   3    62  1.80001e-04
  3   3    63 -3.00010e-04
  3   3    64 -7.00014e-05
  3   3    65  1.50003e-04
  3   3    66  3.30001e-04
  3   3    67  2.99999e-04
  3   3    68 -2.70001e-04
  3   3    69  2.24000e-03
  3   3    70 -2.90035e-04
  3   3    71 -1.80001e-03
  3   3    72 -3.29998e-04
  3   3    73 -1.69999e-04
  3   3    74 -6.00005e-04
  3   3    75  3.59999e-04
  3   3    76  7.60000e-04
  3   3    77  2.30000e-04
  3   3    78  1.18999e-03
  3   3    79 -8.80000e-04
  3   3    80 -1.37998e-03
  3   3    81  4.80000e-04
  3   3    82 -4.80000e-04
  3   3    83  8.89998e-04
  3   3    84  1.64001e-03
  3   3    85  4.00001e-04
  3   3    86 -2.00023e-05
  3   3    87  1.12999e-03
  3   3    88  4.05000e-03
  3   3    89  6.99997e-04
  3   3    90 -3.16000e-03
  3   3    91 -3.48000e-03
  3   3    92 -2.20000e-04
  3   3    93 -2.59997e-04
  3   3    94 -1.08000e-03
  3   3    95  9.70002e-04
  3   3    96 -1.49999e-04
  3   3    97  4.90006e-04
  3   3    98  1.70001e-04
  3   3    99 -1.49998e-04
  3   3   100  1.50001e-04
  3   3   101  1.79996e-04
  3   3   102  3.10001e-04
  3   3   103  2.49989e-04
  3   3   104 -6.99995e-05
  3   3   105 -3.09981e-04
  3   3   106  1.54003e-03
  3   3   107 -5.99421e-05
  3   3   108  6.80009e-04
  3   3   109 -6.90010e-04
  3   3   110  2.20001e-04
  3   3   111 -1.91000e-03
  3   3   112  2.76000e-03
  3   3   113 -1.17000e-03
  3   3   114  1.36000e-03
  3   3   115 -5.49999e-04
  3   3   116  3.40000e-04
  3   3   117 -1.00000e-04
  3   3   118  1.10000e-04
  3   3   119 -3.00001e-04
  3   3   120 -3.60000e-04
  3   3   121  3.80000e-04
  3   3   122  4.60000e-04
  3   3   123 -6.80000e-04
  3   3   124 -7.80001e-04
  3   3   125  5.40000e-04
  3   3   126  1.57000e-03
  3   3   127  9.80001e-04
  3   3   128 -2.08000e-03
  3   3   129  9.90000e-04
  3   4     7  1.30003e-04
  3   4     8  5.30003e-04
  3   4     9 -6.29997e-04
  3   4    10  3.00060e-05
  3   4    11  3.49989e-04
  3   4    12  9.99902e-05
  3   4    13  2.30000e-04
  3   4    14  4.40000e-04
  3   4    15 -7.49997e-04
  3   4    16  7.00038e-05
  3   4    17 -1.00040e-05
  3   4    18 -6.99982e-05
  3   4    19  2.00004e-04
  3   4    20  3.60011e-04
  3   4    21 -1.59996e-04
  3   4    22  1.10000e-03
  3   4    23  1.07000e-03
  3   4    24  5.26000e-03
  3   4    25  8.99991e-05
  3   4    26 -1.90000e-03
  3   4    27 -4.79999e-04
  3   4    28  2.66000e-03
  3   4    29  4.50005e-04
  3   4    30 -8.00046e-05
  3   4    31  3.00019e-05
  3   4    32 -1.44000e-03
  3   4    33  1.00001e-04
  3   4    34 -1.79995e-04
  3   4    35  5.99919e-05
  3   4    36  4.19999e-04
  3   4    37  1.30003e-04
  3   4    38 -1.30005e-04
  3   4    39  5.39998e-04
  3   4    40  3.00027e-05
  3   4    41  2.10001e-04
  3   4    42  7.20001e-04
  3   4    43  5.00017e-05
  3   4    44 -7.10001e-04
  3   4    45  3.99985e-05
  3   4    46  5.19991e-04
  3   4    47 -3.99987e-05
  3   4    48 -8.29959e-04
  3   4    49  4.00004e-05
  3   4    50  6.19999e-04
  3   4    51 -1.82999e-03
  3   4    52  3.99994e-05
  3   4    53  3.00003e-04
  3   4    54 -1.79999e-04
  3   4    55 -6.99996e-05
  3   4    56  4.99977e-05
  3   4    57  1.50002e-04
  3   4    58 -1.20000e-04
  3   4    59 -2.00011e-05
  3   4    60  5.00004e-05
  3   4    61  1.54000e-03
  3   4    62  1.49999e-04
  3   4    63 -2.89999e-04
  3   4    64 -8.99998e-05
  3   4    65  2.10001e-04
  3   4    66  3.49999e-04
  3   4    67  3.10000e-04
  3   4    68 -2.80000e-04
  3   4    69  2.33000e-03
  3   4    70 -3.09990e-04
  3   4    71 -2.20999e-03
  3   4    72 -3.30002e-04
  3   4    73 -1.69999e-04
  3   4    74 -7.40002e-04
  3   4    75  3.80000e-04
  3   4    76  7.30001e-04
  3   4    77  2.09999e-04
  3   4    78  1.12000e-03
  3   4    79 -9.10000e-04
  3   4    80 -1.26000e-03
  3   4    81  3.29999e-04
  3   4    82 -4.90000e-04
  3   4    83  9.20000e-04
  3   4    84  1.71999e-03
  3   4    85  4.20000e-04
  3   4    86 -1.99996e-05
  3   4    87  1.13000e-03
  3   4    88  4.14000e-03
  3   4    89  7.49999e-04
  3   4    90 -3.08000e-03
  3   4    91 -3.58001e-03
  3   4    92 -2.40002e-04
  3   4    93 -2.70001e-04
  3   4    94 -1.12000e-03
  3   4    95  1.12000e-03
  3   4    96 -1.59999e-04
  3   4    97  4.89998e-04
  3   4    98  3.30000e-04
  3   4   100  1.90000e-04
  3   4   101  2.10000e-04
  3   4   102  3.30000e-04
  3   4   103  2.60002e-04
  3   4   104 -1.20001e-04
  3   4   105 -3.10005e-04
  3   4   106  1.56998e-03
  3   4   107  1.99890e-05
  3   4   108  5.39993e-04
  3   4   109 -6.89995e-04
  3   4   110  2.09999e-04
  3   4   111 -1.98000e-03
  3   4   112  2.88000e-03
  3   4   113 -1.17000e-03
  3   4   114  1.38000e-03
  3   4   115 -5.60000e-04
  3   4   116  3.50000e-04
  3   4   117 -9.00000e-05
  3   4   118  1.20000e-04
  3   4   119 -3.00000e-04
  3   4   120 -3.50000e-04
  3   4   121  3.80000e-04
  3   4   122  4.70000e-04
  3   4   123 -6.90000e-04
  3   4   124 -7.80000e-04
  3   4   125  5.50000e-04
  3   4   126  1.55000e-03
  3   4   127  9.80000e-04
  3   4   128 -2.08000e-03
  3   4   129  9.90000e-04
  3   5     7  1.39995e-04
  3   5     8  9.59992e-04
  3   5     9 -1.89990e-04
  3   5    10 -8.99984e-05
  3   5    11  5.10003e-04
  3   5    12 -6.30003e-04
  3   5    13  8.40005e-04
  3   5    14  3.40000e-04
  3   5    15 -1.54000e-03
  3   5    16 -6.30004e-04
  3   5    17  1.59992e-04
  3   5    18 -3.00001e-04
  3   5    19 -1.49997e-04
  3   5    20 -5.69994e-04
  3   5    21  3.24002e-03
  3   5    22  3.99958e-05
  3   5    23  4.80005e-04
  3   5    24  4.44999e-03
  3   5    25  7.99984e-05
  3   5    26 -1.94000e-03
  3   5    27 -5.00000e-04
  3   5    28  2.30000e-03
  3   5    29  1.12999e-03
  3   5    30 -3.99953e-05
  3   5    31  1.20003e-04
  3   5    32 -1.70006e-04
  3   5    33 -6.00013e-05
  3   5    34 -1.36000e-03
  3   5    35  1.00005e-04
  3   5    36  1.60000e-03
  3   5    37  2.59998e-04
  3   5    38 -2.80005e-04
  3   5    39  1.00001e-03
  3   5    40  5.99996e-05
  3   5    41  2.20000e-04
  3   5    42  1.00000e-03
  3   5    43  1.59999e-04
  3   5    44 -1.58000e-03
  3   5    45  2.99990e-05
  3   5    46  1.66000e-03
  3   5    47 -2.50000e-04
  3   5    48 -6.09970e-04
  3   5    49  5.99994e-05
  3   5    50  1.39999e-04
  3   5    51 -2.88001e-03
  3   5    52  3.99995e-05
  3   5    53  4.70001e-04
  3   5    54 -2.70000e-04
  3   5    55 -5.99996e-05
  3   5    56 -2.30002e-04
  3   5    57  1.69999e-04
  3   5    58 -1.60000e-04
  3   5    59 -4.00006e-05
  3   5    60  6.00002e-05
  3   5    61  1.37000e-03
  3   5    62  1.60000e-04
  3   5    63 -3.00002e-04
  3   5    64 -9.00001e-05
  3   5    65  2.10001e-04
  3   5    66  5.60000e-04
  3   5    67  3.70000e-04
  3   5    68 -3.20000e-04
  3   5    69  4.00000e-03
  3   5    70 -3.80007e-04
  3   5    71 -2.49999e-03
  3   5    72 -4.49999e-04
  3   5    73 -1.50000e-04
  3   5    74 -7.90000e-04
  3   5    75  3.59999e-04
  3   5    76  4.80000e-04
  3   5    77  1.10001e-04
  3   5    78  1.56000e-03
  3   5    79 -9.20000e-04
  3   5    80 -1.37000e-03
  3   5    81  3.10000e-04
  3   5    82 -4.90000e-04
  3   5    83  9.09999e-04
  3   5    84  1.68000e-03
  3   5    85  4.10000e-04
  3   5    86 -2.00007e-05
  3   5    87  1.15000e-03
  3   5    88  4.26000e-03
  3   5    89  7.29996e-04
  3   5    90 -3.36000e-03
  3   5    91 -3.24001e-03
  3   5    92 -2.50000e-04
  3   5    93 -2.49999e-04
  3   5    94 -1.36000e-03
  3   5    95  1.56000e-03
  3   5    96 -2.10000e-04
  3   5    97  4.70001e-04
  3   5    98  1.70001e-04
  3   5    99 -1.89999e-04
  3   5   100  1.50001e-04
  3   5   101  1.39999e-04
  3   5   102  3.10000e-04
  3   5   103  2.10000e-04
  3   5   105 -3.29998e-04
  3   5   106  1.80998e-03
  3   5   107  1.00046e-05
  3   5   108  7.89995e-04
  3   5   109 -6.90003e-04
  3   5   110  3.00000e-04
  3   5   111 -1.94000e-03
  3   5   112  2.81000e-03
  3   5   113 -1.17000e-03
  3   5   114  1.38000e-03
  3   5   115 -5.60000e-04
  3   5   116  3.40000e-04
  3   5   117 -1.00000e-04
  3   5   118  1.10000e-04
  3   5   119 -3.00000e-04
  3   5   120 -3.50000e-04
  3   5   121  3.80000e-04
  3   5   122  4.70000e-04
  3   5   123 -6.80000e-04
  3   5   124 -7.80000e-04
  3   5   125  5.40000e-04
  3   5   126  1.57000e-03
  3   5   127  9.80000e-04
  3   5   128 -2.09000e-03
  3   5   129  9.90000e-04
  3   6     7  8.00018e-05
  3   6     8  8.80008e-04
  3   6     9 -8.00193e-05
  3   6    10 -1.00004e-04
  3   6    11  6.00010e-04
  3   6    12 -2.69997e-04
  3   6    13  9.59997e-04
  3   6    14  4.90000e-04
  3   6    15 -1.55000e-03
  3   6    16 -2.39998e-04
  3   6    17 -1.71000e-03
  3   6    18 -1.19999e-04
  3   6    19  8.69999e-04
  3   6    20  1.46000e-03
  3   6    21  1.03003e-03
  3   6    22 -1.15999e-03
  3   6    23 -4.00024e-05
  3   6    24  4.93000e-03
  3   6    25 -6.99988e-05
  3   6    26 -1.14000e-03
  3   6    27 -2.80000e-04
  3   6    28  1.89000e-03
  3   6    29 -7.59995e-04
  3   6    30 -2.49997e-04
  3   6    31  1.29998e-04
  3   6    32  9.40002e-04
  3   6    34 -7.20003e-04
  3   6    35  2.99988e-05
  3   6    36  1.28000e-03
  3   6    37  1.79998e-04
  3   6    38 -5.89996e-04
  3   6    39  2.03999e-03
  3   6    40  1.79998e-04
  3   6    41  2.20000e-04
  3   6    42  1.51000e-03
  3   6    43  1.10000e-04
  3   6    44 -1.26000e-03
  3   6    45  3.00009e-05
  3   6    46  1.20000e-04
  3   6    47  3.00003e-05
  3   6    48 -2.22000e-03
  3   6    49 -5.00009e-05
  3   6    50  8.40000e-04
  3   6    51 -2.34001e-03
  3   6    52 -5.99993e-05
  3   6    53  9.99999e-04
  3   6    54 -2.10000e-04
  3   6    56 -4.79999e-04
  3   6    57  1.59999e-04
  3   6    58 -1.40000e-04
  3   6    59 -9.99989e-05
  3   6    60  1.10000e-04
  3   6    61  1.98000e-03
  3   6    62  1.30000e-04
  3   6    63 -2.80000e-04
  3   6    64 -9.99998e-05
  3   6    65  2.69999e-04
  3   6    66  3.40000e-04
  3   6    67  3.10000e-04
  3   6    68 -3.00000e-04
  3   6    69  2.04000e-03
  3   6    70 -3.69990e-04
  3   6    71 -3.88000e-03
  3   6    72 -7.90002e-04
  3   6    73 -5.00002e-05
  3   6    74 -1.32000e-03
  3   6    75  3.40001e-04
  3   6    76  7.20000e-04
  3   6    77  2.10000e-04
  3   6    78  1.05000e-03
  3   6    79 -8.80001e-04
  3   6    80 -1.32000e-03
  3   6    81  4.20000e-04
  3   6    82 -4.80000e-04
  3   6    83  8.70000e-04
  3   6    84  1.62000e-03
  3   6    85  4.00000e-04
  3   6    86 -1.99994e-05
  3   6    87  1.14000e-03
  3   6    88  4.42000e-03
  3   6    89  6.89999e-04
  3   6    90 -3.20000e-03
  3   6    91 -3.85000e-03
  3   6    92 -2.10001e-04
  3   6    93 -2.60000e-04
  3   6    94 -8.89999e-04
  3   6    95  9.50002e-04
  3   6    96 -1.30000e-04
  3   6    97  5.00000e-04
  3   6    98  2.20000e-04
  3   6    99  2.20000e-04
  3   6   100  1.90000e-04
  3   6   101  2.40000e-04
  3   6   102  3.00000e-04
  3   6   103  3.19999e-04
  3   6   104 -1.70000e-04
  3   6   105 -3.50000e-04
  3   6   106  2.32000e-03
  3   6   107 -5.00049e-05
  3   6   108  1.02000e-03
  3   6   109 -6.89999e-04
  3   6   110  3.99999e-05
  3   6   111 -1.94000e-03
  3   6   112  3.04000e-03
  3   6   113 -1.16000e-03
  3   6   114  1.36000e-03
  3   6   115 -5.70000e-04
  3   6   116  3.50000e-04
  3   6   117 -9.00000e-05
  3   6   118  1.10000e-04
  3   6   119 -3.10000e-04
  3   6   120 -3.60000e-04
  3   6   121  3.80000e-04
  3   6   122  4.80000e-04
  3   6   123 -7.20000e-04
  3   6   124 -7.80000e-04
  3   6   125  5.20000e-04
  3   6   126  1.45000e-03
  3   6   127  9.70000e-04
  3   6   128 -2.03000e-03
  3   6   129  9.90000e-04
  3   7     7  1.20003e-04
  3   7     8  7.40003e-04
  3   7     9 -2.00187e-05
  3   7    10 -5.99993e-05
  3   7    11  2.29964e-04
  3   7    12 -5.10035e-04
  3   7    13  3.29990e-04
  3   7    14  3.79999e-04
  3   7    15 -1.15999e-03
  3   7    16 -4.50028e-04
  3   7    17  1.10000e-03
  3   7    18 -2.79999e-04
  3   7    19 -3.19968e-04
  3   7    20 -7.60068e-04
  3   7    21  2.04999e-03
  3   7    22  1.08016e-03
  3   7    23  1.02003e-03
  3   7    24  4.83000e-03
  3   7    25  1.49990e-04
  3   7    26 -2.15000e-03
  3   7    27 -5.49998e-04
  3   7    28  2.40000e-03
  3   7    29  1.32999e-03
  3   7    30  1.00290e-05
  3   7    31  6.00065e-05
  3   7    32 -1.32000e-03
  3   7    33  1.00068e-05
  3   7    34 -8.99987e-04
  3   7    35  8.99825e-05
  3   7    36  7.90001e-04
  3   7    37  1.99990e-04
  3   7    38 -1.20048e-04
  3   7    39  5.09987e-04
  3   7    40  1.00008e-05
  3   7    41  1.99993e-04
  3   7    42  5.79999e-04
  3   7    43  1.00001e-04
  3   7    44 -1.08000e-03
  3   7    45  3.99936e-05
  3   7    46  1.37000e-03
  3   7    47 -1.89995e-04
  3   7    48 -7.99457e-05
  3   7    49  9.99969e-05
  3   7    50 -2.00104e-05
  3   7    51 -2.36999e-03
  3   7    52  6.99996e-05
  3   7    53  2.50006e-04
  3   7    54 -2.69995e-04
  3   7    55 -1.09999e-04
  3   7    56  2.99971e-05
  3   7    57  1.70000e-04
  3   7    58 -1.50003e-04
  3   7    59 -3.00007e-05
  3   7    60  5.00018e-05
  3   7    61  1.22000e-03
  3   7    62  2.30000e-04
  3   7    63 -2.90003e-04
  3   7    64 -8.99985e-05
  3   7    65  2.00006e-04
  3   7    66  5.29999e-04
  3   7    67  3.60000e-04
  3   7    68 -3.20000e-04
  3   7    69  3.79001e-03
  3   7    70 -2.89949e-04
  3   7    71 -1.46994e-03
  3   7    72 -3.39998e-04
  3   7    73 -2.30000e-04
  3   7    74 -4.59994e-04
  3   7    75  4.30008e-04
  3   7    76  5.70000e-04
  3   7    77  1.40003e-04
  3   7    78  1.67001e-03
  3   7    79 -1.00000e-03
  3   7    80 -1.51002e-03
  3   7    81  1.10001e-04
  3   7    82 -5.50001e-04
  3   7    83  1.02000e-03
  3   7    84  1.95999e-03
  3   7    85  4.20001e-04
  3   7    86 -3.00032e-05
  3   7    87  1.16000e-03
  3   7    88  4.44999e-03
  3   7    89  8.79977e-04
  3   7    90 -3.53000e-03
  3   7    91 -2.96002e-03
  3   7    92 -3.09990e-04
  3   7    93 -2.90000e-04
  3   7    94 -1.81000e-03
  3   7    95  1.63000e-03
  3   7    96 -2.40001e-04
  3   7    97  4.80003e-04
  3   7    98  3.30001e-04
  3   7    99 -3.39999e-04
  3   7   100  1.60005e-04
  3   7   101  1.39998e-04
  3   7   102  3.30001e-04
  3   7   103  1.90006e-04
  3   7   104 -4.00011e-05
  3   7   105 -2.90000e-04
  3   7   106  1.10996e-03
  3   7   107  9.00008e-05
  3   7   108  2.99990e-04
  3   7   109 -6.30000e-04
  3   7   110  3.70001e-04
  3   7   111 -2.15000e-03
  3   7   112  2.77001e-03
  3   7   113 -1.18000e-03
  3   7   114  1.39000e-03
  3   7   115 -5.40001e-04
  3   7   116  3.50000e-04
  3   7   117 -9.00000e-05
  3   7   118  1.20000e-04
  3   7   119 -2.90000e-04
  3   7   120 -3.50000e-04
  3   7   121  3.90000e-04
  3   7   122  4.50000e-04
  3   7   123 -6.70000e-04
  3   7   124 -7.60000e-04
  3   7   125  5.69999e-04
  3   7   126  1.65000e-03
  3   7   127  9.90000e-04
  3   7   128 -2.12000e-03
  3   7   129  9.80000e-04
  3   8     7  1.99923e-05
  3   8     8  6.99997e-04
  3   8     9  3.30012e-04
  3   8    10 -7.00010e-05
  3   8    11  2.00019e-04
  3   8    12  2.00080e-05
  3   8    13  2.50013e-04
  3   8    14  6.40007e-04
  3   8    15 -1.11999e-03
  3   8    16  1.10037e-04
  3   8    17 -1.40999e-03
  3   8    19  8.30004e-04
  3   8    20  1.57007e-03
  3   8    21 -9.90067e-04
  3   8    22 -6.00286e-05
  3   8    23  5.19989e-04
  3   8    24  5.84000e-03
  3   8    25 -5.99902e-05
  3   8    26 -1.22000e-03
  3   8    27 -2.30000e-04
  3   8    28  1.60000e-03
  3   8    29 -1.10000e-03
  3   8    30 -2.20028e-04
  3   8    31  1.39994e-04
  3   8    32  1.03001e-03
  3   8    33 -1.00102e-05
  3   8    34 -4.79996e-04
  3   8    36  6.39994e-04
  3   8    37  1.10004e-04
  3   8    38 -4.79949e-04
  3   8    39  1.67001e-03
  3   8    40  1.60004e-04
  3   8    41  2.30011e-04
  3   8    42  1.14000e-03
  3   8    43  1.00004e-04
  3   8    44 -1.18000e-03
  3   8    45  3.00035e-05
  3   8    46 -1.60000e-04
  3   8    47  6.99953e-05
  3   8    48 -1.81005e-03
  3   8    49 -3.99955e-05
  3   8    50  1.03000e-03
  3   8    51 -1.77999e-03
  3   8    52 -6.00022e-05
  3   8    53  8.50003e-04
  3   8    54 -1.40001e-04
  3   8    55  1.99994e-05
  3   8    56 -4.39998e-04
  3   8    57  1.40004e-04
  3   8    58 -1.19998e-04
  3   8    59 -1.30001e-04
  3   8    60  1.49998e-04
  3   8    61  2.00000e-03
  3   8    62  1.00000e-04
  3   8    63 -2.79996e-04
  3   8    64 -1.00002e-04
  3   8    65  2.59996e-04
  3   8    66  2.39999e-04
  3   8    67  2.90000e-04
  3   8    68 -2.70000e-04
  3   8    69  1.27000e-03
  3   8    70 -3.30035e-04
  3   8    71 -3.47001e-03
  3   8    72 -6.79997e-04
  3   8    73 -4.00002e-05
  3   8    74 -1.18000e-03
  3   8    75  3.09997e-04
  3   8    76  8.20000e-04
  3   8    77  2.59996e-04
  3   8    78  8.20002e-04
  3   8    79 -8.09999e-04
  3   8    80 -1.20000e-03
  3   8    81  6.80002e-04
  3   8    82 -4.39998e-04
  3   8    83  8.00001e-04
  3   8    84  1.44000e-03
  3   8    85  3.99994e-04
  3   8    87  1.11999e-03
  3   8    88  4.22000e-03
  3   8    89  5.90018e-04
  3   8    90 -2.93000e-03
  3   8    91 -4.02999e-03
  3   8    92 -1.50013e-04
  3   8    93 -2.40001e-04
  3   8    94 -3.00000e-04
  3   8    95  4.59998e-04
  3   8    96 -6.00013e-05
  3   8    97  4.89996e-04
  3   8    98  5.99984e-05
  3   8    99  1.99999e-04
  3   8   100  1.79996e-04
  3   8   101  2.50001e-04
  3   8   102  3.09999e-04
  3   8   103  3.19997e-04
  3   8   104 -1.30001e-04
  3   8   105 -3.40007e-04
  3   8   106  2.31003e-03
  3   8   107 -1.30015e-04
  3   8   108  1.12001e-03
  3   8   109 -7.19986e-04
  3   8   110 -1.00006e-05
  3   8   111 -1.78999e-03
  3   8   112  2.94000e-03
  3   8   113 -1.16000e-03
  3   8   114  1.35000e-03
  3   8   115 -5.70000e-04
  3   8   116  3.50000e-04
  3   8   117 -9.00001e-05
  3   8   118  1.20000e-04
  3   8   119 -3.10000e-04
  3   8   120 -3.60000e-04
  3   8   121  3.70000e-04
  3   8   122  4.80000e-04
  3   8   123 -7.10000e-04
  3   8   124 -8.00000e-04
  3   8   125  5.20001e-04
  3   8   126  1.45000e-03
  3   8   127  9.80000e-04
  3   8   128 -2.03000e-03
  3   8   129  9.90000e-04
  3   9     7  2.20009e-04
  3   9     8  9.20007e-04
  3   9     9 -1.41000e-03
  3   9    10 -3.99959e-05
  3   9    11  1.08999e-03
  3   9    12 -2.79975e-04
  3   9    13  1.64001e-03
  3   9    14  2.19992e-04
  3   9    15 -1.68000e-03
  3   9    16 -5.30016e-04
  3   9    17 -1.58000e-03
  3   9    18 -2.50006e-04
  3   9    19  6.09958e-04
  3   9    20  7.20000e-04
  3   9    21  3.66001e-03
  3   9    22 -1.87010e-03
  3   9    23 -4.60017e-04
  3   9    24  2.50999e-03
  3   9    26 -1.03000e-03
  3   9    27 -2.80003e-04
  3   9    28  2.08000e-03
  3   9    29  3.69999e-04
  3   9    30 -1.89983e-04
  3   9    31  1.00007e-04
  3   9    32  2.00003e-04
  3   9    33  1.00054e-05
  3   9    34 -9.70018e-04
  3   9    35  8.00131e-05
  3   9    36  1.81000e-03
  3   9    37  2.39996e-04
  3   9    38 -4.40015e-04
  3   9    39  1.56001e-03
  3   9    40  1.09992e-04
  3   9    41  2.09992e-04
  3   9    42  1.60000e-03
  3   9    43  1.39997e-04
  3   9    44 -1.31000e-03
  3   9    45  2.99896e-05
  3   9    46  1.01001e-03
  3   9    47 -1.29998e-04
  3   9    48 -1.80008e-03
  3   9    50  6.60009e-04
  3   9    51 -2.82001e-03
  3   9    52  1.00039e-05
  3   9    53  7.19990e-04
  3   9    54 -2.50002e-04
  3   9    55 -4.00007e-05
  3   9    56 -2.89995e-04
  3   9    57  1.49995e-04
  3   9    58 -1.40000e-04
  3   9    60  1.99991e-05
  3   9    61  1.72000e-03
  3   9    62  1.10001e-04
  3   9    63 -2.70006e-04
  3   9    64 -6.99994e-05
  3   9    65  2.19995e-04
  3   9    66  4.70002e-04
  3   9    67  3.40000e-04
  3   9    68 -3.10000e-04
  3   9    69  3.13999e-03
  3   9    70 -4.00010e-04
  3   9    71 -3.75006e-03
  3   9    72 -5.90002e-04
  3   9    73 -9.00004e-05
  3   9    74 -1.27001e-03
  3   9    75  3.19998e-04
  3   9    76  5.39999e-04
  3   9    77  1.30002e-04
  3   9    78  1.14999e-03
  3   9    79 -8.80000e-04
  3   9    80 -1.22998e-03
  3   9    81  3.00000e-04
  3   9    82 -4.80002e-04
  3   9    83  8.50000e-04
  3   9    84  1.56001e-03
  3   9    85  3.90005e-04
  3   9    86 -2.00049e-05
  3   9    87  1.12001e-03
  3   9    88  4.07001e-03
  3   9    89  6.60004e-04
  3   9    90 -3.12000e-03
  3   9    91 -3.79998e-03
  3   9    92 -2.09991e-04
  3   9    93 -2.49999e-04
  3   9    94 -1.19000e-03
  3   9    95  1.54000e-03
  3   9    96 -2.10000e-04
  3   9    97  4.70001e-04
  3   9    98  2.90001e-04
  3   9    99  2.29998e-04
  3   9   100  2.00000e-04
  3   9   101  2.30002e-04
  3   9   102  2.99999e-04
  3   9   103  2.70004e-04
  3   9   104 -9.99963e-05
  3   9   105 -3.59993e-04
  3   9   106  2.40006e-03
  3   9   107 -4.99881e-05
  3   9   108  1.02001e-03
  3   9   109 -6.80013e-04
  3   9   110  1.30000e-04
  3   9   111 -1.89002e-03
  3   9   112  3.03999e-03
  3   9   113 -1.15000e-03
  3   9   114  1.34000e-03
  3   9   115 -5.59999e-04
  3   9   116  3.40000e-04
  3   9   117 -9.99999e-05
  3   9   118  1.10000e-04
  3   9   119 -3.00000e-04
  3   9   120 -3.60000e-04
  3   9   121  3.80000e-04
  3   9   122  4.70000e-04
  3   9   123 -7.10000e-04
  3   9   124 -7.90000e-04
  3   9   125  5.10000e-04
  3   9   126  1.46000e-03
  3   9   127  9.80000e-04
  3   9   128 -2.04000e-03
  3   9   129  9.80000e-04
  3  10     7  5.99980e-05
  3  10     8  1.03001e-03
  3  10     9  7.99881e-05
  3  10    10 -1.09997e-04
  3  10    11  8.20033e-04
  3  10    12 -6.60000e-04
  3  10    13  1.13997e-03
  3  10    14  4.50004e-04
  3  10    15 -1.83003e-03
  3  10    16 -5.19992e-04
  3  10    17 -1.29000e-03
  3  10    18 -1.79998e-04
  3  10    19  3.29996e-04
  3  10    20  4.39981e-04
  3  10    21  2.20999e-03
  3  10    22 -4.60033e-04
  3  10    23  2.89984e-04
  3  10    24  7.07000e-03
  3  10    25 -8.99854e-05
  3  10    26 -2.33000e-03
  3  10    27 -7.40001e-04
  3  10    28  3.32000e-03
  3  10    29  2.80006e-04
  3  10    30 -1.90020e-04
  3  10    31  1.59988e-04
  3  10    32  5.59998e-04
  3  10    33 -7.00026e-05
  3  10    34 -1.31000e-03
  3  10    35  7.00076e-05
  3  10    36  2.39000e-03
  3  10    37  2.80008e-04
  3  10    38 -6.49971e-04
  3  10    39  2.19998e-03
  3  10    40  1.70000e-04
  3  10    41  2.30004e-04
  3  10    42  1.69000e-03
  3  10    43  1.49997e-04
  3  10    44 -1.72000e-03
  3  10    45  3.00183e-05
  3  10    46  1.20000e-03
  3  10    47 -1.60002e-04
  3  10    48 -2.23000e-03
  3  10    49 -2.99983e-05
  3  10    50  5.50001e-04
  3  10    51 -3.29000e-03
  3  10    52 -3.99999e-05
  3  10    53  1.04000e-03
  3  10    54 -2.90003e-04
  3  10    55 -2.00005e-05
  3  10    56 -5.30000e-04
  3  10    57  1.79998e-04
  3  10    58 -1.69998e-04
  3  10    59 -8.99990e-05
  3  10    60  9.99999e-05
  3  10    61  1.78000e-03
  3  10    62  1.10000e-04
  3  10    63 -2.99994e-04
  3  10    64 -1.20001e-04
  3  10    65  3.20000e-04
  3  10    66  5.30000e-04
  3  10    67  3.70000e-04
  3  10    68 -3.40000e-04
  3  10    69  3.49000e-03
  3  10    70 -4.30009e-04
  3  10    71 -4.18000e-03
  3  10    72 -8.40003e-04
  3  10    73 -6.00002e-05
  3  10    74 -1.35000e-03
  3  10    75  3.59998e-04
  3  10    76  5.00000e-04
  3  10    77  1.09999e-04
  3  10    78  1.35000e-03
  3  10    79 -9.30000e-04
  3  10    80 -1.27000e-03
  3  10    81  2.69998e-04
  3  10    82 -5.00000e-04
  3  10    83  8.90000e-04
  3  10    84  1.67000e-03
  3  10    85  4.09999e-04
  3  10    86 -1.99969e-05
  3  10    87  1.15000e-03
  3  10    88  4.54000e-03
  3  10    89  7.30006e-04
  3  10    90 -3.34000e-03
  3  10    91 -3.62000e-03
  3  10    92 -2.30007e-04
  3  10    93 -2.50000e-04
  3  10    94 -1.13000e-03
  3  10    95  1.41000e-03
  3  10    96 -1.79999e-04
  3  10    97  4.79999e-04
  3  10    98  2.40001e-04
  3  10    99  1.20000e-04
  3  10   100  1.99997e-04
  3  10   101  2.00000e-04
  3  10   102  3.10002e-04
  3  10   103  2.79991e-04
  3  10   104 -9.00006e-05
  3  10   105 -3.69998e-04
  3  10   106  2.39000e-03
  3  10   107  1.99926e-05
  3  10   108  1.01000e-03
  3  10   109 -6.79998e-04
  3  10   110  1.40000e-04
  3  10   111 -1.96999e-03
  3  10   112  3.03000e-03
  3  10   113 -1.17000e-03
  3  10   114  1.37000e-03
  3  10   115 -5.70000e-04
  3  10   116  3.50000e-04
  3  10   117 -9.00000e-05
  3  10   118  1.20000e-04
  3  10   119 -3.00000e-04
  3  10   120 -3.50000e-04
  3  10   121  3.80000e-04
  3  10   122  4.80000e-04
  3  10   123 -7.10000e-04
  3  10   124 -7.80000e-04
  3  10   125  5.30000e-04
  3  10   126  1.48000e-03
  3  10   127  9.70000e-04
  3  10   128 -2.05000e-03
  3  10   129  9.80000e-04
  3  11     7 -4.50054e-04
  3  11     8  1.00008e-04
  3  11     9 -3.00809e-05
  3  11    10 -1.89992e-04
  3  11    11  5.70015e-04
  3  11    12 -2.10036e-04
  3  11    13  1.00260e-05
  3  11    14  5.50002e-04
  3  11    15 -7.49999e-04
  3  11    16 -2.99612e-05
  3  11    17 -3.39964e-04
  3  11    18  7.99936e-05
  3  11    19  1.99898e-05
  3  11    20  8.69987e-04
  3  11    21  9.00018e-04
  3  11    22  8.99796e-05
  3  11    23  3.69997e-04
  3  11    24  2.73001e-03
  3  11    25  4.30017e-04
  3  11    26 -9.90008e-04
  3  11    27  1.99950e-05
  3  11    28  1.45000e-03
  3  11    29  1.80023e-04
  3  11    30  4.09994e-04
  3  11    31 -3.50281e-04
  3  11    32 -8.80005e-04
  3  11    33 -2.39988e-04
  3  11    34 -4.99976e-05
  3  11    35  2.79954e-04
  3  11    36 -3.10009e-04
  3  11    37 -5.50117e-04
  3  11    38  2.39999e-04
  3  11    39  2.30013e-04
  3  11    40  3.60019e-04
  3  11    41  3.99929e-05
  3  11    42 -2.30001e-04
  3  11    43  1.05001e-03
  3  11    44 -6.50007e-04
  3  11    45  3.00010e-04
  3  11    46  2.00103e-05
  3  11    47 -4.09985e-04
  3  11    48  2.65012e-03
  3  11    49 -2.67002e-03
  3  11    50 -8.00237e-05
  3  11    51 -9.60015e-04
  3  11    52 -1.99949e-05
  3  11    53  2.50001e-04
  3  11    55 -7.10004e-04
  3  11    56  1.39996e-04
  3  11    57 -1.20002e-03
  3  11    58 -2.89996e-04
  3  11    59 -9.00018e-05
  3  11    60 -3.79996e-04
  3  11    61 -1.30019e-04
  3  11    62  2.90000e-04
  3  11    63 -2.04001e-03
  3  11    64  1.00002e-04
  3  11    65  2.09995e-04
  3  11    66  3.10006e-04
  3  11    67  3.00004e-04
  3  11    68  1.29994e-04
  3  11    69  2.54999e-03
  3  11    70  3.60139e-04
  3  11    71 -1.26992e-03
  3  11    72  2.45000e-03
  3  11    73  1.95001e-03
  3  11    74  8.09996e-04
  3  11    75  2.69982e-04
  3  11    76  9.30000e-04
  3  11    77  5.39997e-04
  3  11    78 -1.68994e-03
  3  11    79  3.00999e-03
  3  11    80 -1.06996e-03
  3  11    81 -1.61995e-03
  3  11    82 -3.10000e-04
  3  11    83  1.23000e-03
  3  11    84 -8.78033e-03
  3  11    85 -2.39998e-04
  3  11    86  1.41997e-03
  3  11    87  1.76000e-03
  3  11    88 -1.74016e-03
  3  11    89 -8.92030e-03
  3  11    90  1.88994e-03
  3  11    91  6.86010e-03
  3  11    92  5.21989e-03
  3  11    93  3.24008e-03
  3  11    94 -2.27999e-03
  3  11    95 -1.13991e-03
  3  11    96  2.19979e-04
  3  11    97  1.58997e-03
  3  11    98 -1.13999e-03
  3  11    99  4.29959e-04
  3  11   100  3.00073e-05
  3  11   101  6.19985e-04
  3  11   102 -4.19992e-04
  3  11   103  4.19984e-04
  3  11   104 -3.80007e-04
  3  11   105  2.10003e-04
  3  11   106  2.99695e-05
  3  11   107 -1.02407e-02
  3  11   108  1.36198e-02
  3  11   109 -7.56075e-03
  3  11   110 -2.30347e-04
  3  11   111  8.16029e-03
  3  11   112 -5.63029e-03
  3  11   113 -1.74000e-03
  3  11   114  1.37000e-03
  3  11   115 -7.00000e-04
  3  11   116  3.59999e-04
  3  11   117 -6.99988e-05
  3  11   118  1.19997e-04
  3  11   119 -1.43000e-03
  3  11   120 -4.80001e-04
  3  11   121  6.79999e-04
  3  11   122  5.80000e-04
  3  11   123  4.09996e-04
  3  11   124 -1.22000e-03
  3  11   125  2.29996e-04
  3  11   126  1.72001e-03
  3  11   127  1.94000e-03
  3  11   128 -2.60000e-03
  3  11   129  1.02997e-03
  3  12     7 -4.79945e-04
  3  12     8  4.99876e-05
  3  12     9 -5.49970e-04
  3  12    10 -1.59995e-04
  3  12    11  6.00007e-04
  3  12    12 -1.20001e-04
  3  12    13  9.00187e-05
  3  12    14  5.60000e-04
  3  12    15 -7.20000e-04
  3  12    16 -1.30038e-04
  3  12    17 -1.70021e-04
  3  12    18  8.00059e-05
  3  12    19  6.99971e-05
  3  12    20  9.20005e-04
  3  12    21  1.38998e-03
  3  12    22 -1.00005e-04
  3  12    23  3.30014e-04
  3  12    24  2.29001e-03
  3  12    25  3.39967e-04
  3  12    26 -1.01000e-03
  3  12    27  1.00018e-05
  3  12    28  1.66000e-03
  3  12    29  4.79982e-04
  3  12    30  5.89991e-04
  3  12    31 -1.49729e-04
  3  12    32 -1.50996e-03
  3  12    33 -1.80012e-04
  3  12    34  1.29999e-04
  3  12    35  2.80023e-04
  3  12    36 -3.50002e-04
  3  12    37 -4.59891e-04
  3  12    38  2.29990e-04
  3  12    39  1.60010e-04
  3  12    40  4.20002e-04
  3  12    41  7.00084e-05
  3  12    42 -2.20002e-04
  3  12    43  9.99992e-04
  3  12    44 -4.30002e-04
  3  12    45  2.59987e-04
  3  12    46  6.99954e-05
  3  12    47 -4.20025e-04
  3  12    48  2.63000e-03
  3  12    49 -2.71001e-03
  3  12    50 -1.49993e-04
  3  12    51 -9.50018e-04
  3  12    52 -5.00026e-05
  3  12    53  1.79998e-04
  3  12    55 -7.39994e-04
  3  12    56  2.89997e-04
  3  12    57 -1.12998e-03
  3  12    58 -3.10001e-04
  3  12    59 -5.99989e-05
  3  12    60 -4.29995e-04
  3  12    61 -1.90020e-04
  3  12    62  3.20001e-04
  3  12    63 -2.03000e-03
  3  12    64  9.99966e-05
  3  12    65  1.99999e-04
  3  12    66  3.39996e-04
  3  12    67  3.00000e-04
  3  12    68  1.19997e-04
  3  12    69  2.76996e-03
  3  12    70  3.49684e-04
  3  12    71 -1.14002e-03
  3  12    72  2.45999e-03
  3  12    73  1.89999e-03
  3  12    74  8.69993e-04
  3  12    75  3.09981e-04
  3  12    76  9.30000e-04
  3  12    77  5.30003e-04
  3  12    78 -1.61001e-03
  3  12    79  2.93000e-03
  3  12    80 -1.09992e-03
  3  12    81 -1.79993e-03
  3  12    82 -3.50002e-04
  3  12    83  1.28000e-03
  3  12    84 -8.62029e-03
  3  12    85 -2.49997e-04
  3  12    86  1.38999e-03
  3  12    87  1.78996e-03
  3  12    88 -1.82014e-03
  3  12    89 -8.83028e-03
  3  12    90  1.82001e-03
  3  12    91  6.99006e-03
  3  12    92  5.25997e-03
  3  12    93  3.22003e-03
  3  12    94 -2.72001e-03
  3  12    95 -8.59939e-04
  3  12    96  1.59976e-04
  3  12    97  1.64003e-03
  3  12    98 -9.70013e-04
  3  12    99  4.09999e-04
  3  12   100  4.99921e-05
  3  12   101  6.30006e-04
  3  12   102 -4.20007e-04
  3  12   103  4.30034e-04
  3  12   104 -4.19999e-04
  3  12   105  1.70004e-04
  3  12   106 -1.99904e-04
  3  12   107 -1.01403e-02
  3  12   108  1.32701e-02
  3  12   109 -7.50089e-03
  3  12   110 -1.80264e-04
  3  12   111  8.03027e-03
  3  12   112 -5.59023e-03
  3  12   113 -1.74000e-03
  3  12   114  1.37000e-03
  3  12   115 -7.00001e-04
  3  12   116  3.59999e-04
  3  12   117 -6.99989e-05
  3  12   118  1.09998e-04
  3  12   119 -1.42000e-03
  3  12   120 -4.80001e-04
  3  12   121  6.89999e-04
  3  12   122  5.70000e-04
  3  12   123  4.09998e-04
  3  12   124 -1.20000e-03
  3  12   125  2.29996e-04
  3  12   126  1.73001e-03
  3  12   127  1.91001e-03
  3  12   128 -2.60000e-03
  3  12   129  1.01998e-03
  3  13     7 -5.20012e-04
  3  13     8  1.79998e-04
  3  13     9  4.00587e-05
  3  13    10 -1.99998e-04
  3  13    11  2.99983e-04
  3  13    12 -1.89959e-04
  3  13    13 -1.30045e-04
  3  13    14  6.79998e-04
  3  13    15 -8.60001e-04
  3  13    16 -5.99979e-05
  3  13    17 -1.30016e-04
  3  13    18  7.00023e-05
  3  13    19  9.00158e-05
  3  13    20  9.20006e-04
  3  13    21  1.04000e-03
  3  13    22  5.00262e-05
  3  13    23  4.99997e-04
  3  13    24  3.17002e-03
  3  13    25  3.50006e-04
  3  13    26 -1.12000e-03
  3  13    27  1.99980e-05
  3  13    28  1.34001e-03
  3  13    29  2.60009e-04
  3  13    30  4.50015e-04
  3  13    31 -1.20004e-04
  3  13    32 -5.40067e-04
  3  13    33 -3.29992e-04
  3  13    34 -2.00004e-04
  3  13    35  3.60004e-04
  3  13    36 -2.00002e-04
  3  13    37 -4.40012e-04
  3  13    38  1.60008e-04
  3  13    39  4.20000e-04
  3  13    40  4.49978e-04
  3  13    41  7.00029e-05
  3  13    42 -2.10001e-04
  3  13    43  1.02999e-03
  3  13    44 -7.40009e-04
  3  13    45  2.60001e-04
  3  13    46  1.80005e-04
  3  13    47 -4.70006e-04
  3  13    48  2.63008e-03
  3  13    49 -2.63002e-03
  3  13    50 -1.49967e-04
  3  13    51 -9.80035e-04
  3  13    52 -4.99999e-05
  3  13    53  3.29992e-04
  3  13    55 -7.09998e-04
  3  13    56  1.20000e-04
  3  13    57 -1.16001e-03
  3  13    58 -2.99998e-04
  3  13    59 -9.99992e-05
  3  13    60 -3.79997e-04
  3  13    61 -1.40046e-04
  3  13    62  3.10000e-04
  3  13    63 -2.02003e-03
  3  13    64  1.09998e-04
  3  13    65  2.40004e-04
  3  13    66  3.50001e-04
  3  13    67  2.99999e-04
  3  13    68  1.09996e-04
  3  13    69  2.78996e-03
  3  13    70  2.69924e-04
  3  13    71 -1.31006e-03
  3  13    72  2.37000e-03
  3  13    73  1.91999e-03
  3  13    74  8.39976e-04
  3  13    75  2.79974e-04
  3  13    76  9.20000e-04
  3  13    77  5.39999e-04
  3  13    78 -1.59002e-03
  3  13    79  2.97999e-03
  3  13    80 -1.07984e-03
  3  13    81 -1.63991e-03
  3  13    82 -3.20003e-04
  3  13    83  1.23000e-03
  3  13    84 -8.74063e-03
  3  13    85 -2.59996e-04
  3  13    86  1.40998e-03
  3  13    87  1.75994e-03
  3  13    88 -1.79032e-03
  3  13    89 -8.85058e-03
  3  13    90  1.83001e-03
  3  13    91  6.94021e-03
  3  13    92  5.22984e-03
  3  13    93  3.22008e-03
  3  13    94 -2.42000e-03
  3  13    95 -1.06990e-03
  3  13    96  1.89964e-04
  3  13    97  1.62000e-03
  3  13    98 -1.13000e-03
  3  13    99  3.39999e-04
  3  13   101  6.19993e-04
  3  13   102 -4.30000e-04
  3  13   103  4.19995e-04
  3  13   104 -3.60005e-04
  3  13   105  1.70022e-04
  3  13   106 -3.98379e-05
  3  13   107 -1.02405e-02
  3  13   108  1.35601e-02
  3  13   109 -7.54169e-03
  3  13   110 -1.80450e-04
  3  13   111  8.11081e-03
  3  13   112 -5.64057e-03
  3  13   113 -1.75000e-03
  3  13   114  1.37000e-03
  3  13   115 -6.90000e-04
  3  13   116  3.69997e-04
  3  13   117 -5.99983e-05
  3  13   118  1.19997e-04
  3  13   119 -1.42000e-03
  3  13   120 -4.90001e-04
  3  13   121  6.80000e-04
  3  13   122  5.70000e-04
  3  13   123  4.09997e-04
  3  13   124 -1.20000e-03
  3  13   125  2.19994e-04
  3  13   126  1.73001e-03
  3  13   127  1.92002e-03
  3  13   128 -2.59000e-03
  3  13   129  1.02996e-03
  3  14     7 -1.09981e-04
  3  14     8  4.09999e-04
  3  14     9 -6.10063e-04
  3  14    10  1.79997e-04
  3  14    11  4.70031e-04
  3  14    12  1.79979e-04
  3  14    13  5.00002e-04
  3  14    14  3.19994e-04
  3  14    15 -5.40020e-04
  3  14    16 -1.29942e-04
  3  14    17 -1.69988e-04
  3  14    18 -1.10014e-04
  3  14    19  4.09996e-04
  3  14    20  3.40006e-04
  3  14    21  7.89992e-04
  3  14    22  1.20016e-04
  3  14    23 -1.00033e-05
  3  14    24  2.44995e-03
  3  14    25 -1.69964e-04
  3  14    26 -1.16000e-03
  3  14    27 -5.40005e-04
  3  14    28  2.01998e-03
  3  14    29  9.49995e-04
  3  14    30 -2.90073e-04
  3  14    31  4.49833e-04
  3  14    32  1.00039e-04
  3  14    33  7.00028e-05
  3  14    34  5.00042e-05
  3  14    35 -5.00167e-05
  3  14    36  2.30011e-04
  3  14    37 -2.40002e-04
  3  14    38 -1.39972e-04
  3  14    39  3.29993e-04
  3  14    40 -7.00325e-05
  3  14    41  2.09987e-04
  3  14    42  3.70004e-04
  3  14    43 -3.19985e-04
  3  14    44 -1.26000e-03
  3  14    45 -6.69975e-04
  3  14    46 -1.35000e-03
  3  14    47 -8.69960e-04
  3  14    48 -4.60078e-04
  3  14    49  7.00286e-05
  3  14    50 -5.00163e-05
  3  14    51  1.78003e-03
  3  14    52  9.00061e-05
  3  14    53  1.70006e-04
  3  14    54 -1.90004e-04
  3  14    55 -3.90010e-04
  3  14    56 -4.20004e-04
  3  14    57 -1.39000e-03
  3  14    58  3.10005e-04
  3  14    59 -1.10001e-04
  3  14    60 -5.00035e-05
  3  14    61  4.37005e-03
  3  14    62  2.49997e-04
  3  14    63  1.06000e-03
  3  14    64 -6.99932e-05
  3  14    65  4.99996e-05
  3  14    66  3.79998e-04
  3  14    67  6.99991e-05
  3  14    68 -4.99973e-05
  3  14    69 -2.73996e-03
  3  14    70  1.10171e-04
  3  14    71 -3.79992e-04
  3  14    72  1.00103e-05
  3  14    73 -3.29995e-04
  3  14    74 -7.29981e-04
  3  14    75  4.30024e-04
  3  14    76  3.50000e-04
  3  14    77  9.09998e-04
  3  14    78  1.35999e-03
  3  14    79  3.20013e-04
  3  14    80 -6.10150e-04
  3  14    81  2.60992e-03
  3  14    82 -3.41000e-03
  3  14    83  4.99995e-04
  3  14    84  1.72062e-03
  3  14    85 -4.44001e-03
  3  14    86 -1.70997e-03
  3  14    87 -1.18993e-03
  3  14    88  6.13029e-03
  3  14    89  6.30596e-04
  3  14    90 -1.11998e-03
  3  14    91 -1.51022e-03
  3  14    92 -5.09851e-04
  3  14    93 -9.50099e-04
  3  14    94 -2.70003e-04
  3  14    95  3.84993e-03
  3  14    96 -3.93997e-03
  3  14    97  2.18998e-03
  3  14    98 -9.50000e-04
  3  14    99 -3.59993e-04
  3  14   100 -5.89982e-04
  3  14   101  1.31000e-03
  3  14   102 -1.99992e-04
  3  14   103  7.69977e-04
  3  14   104  1.18000e-03
  3  14   105 -1.14996e-03
  3  14   106  2.52989e-03
  3  14   107 -8.93993e-03
  3  14   108  2.00993e-03
  3  14   109  9.82174e-03
  3  14   110  8.73050e-03
  3  14   111 -5.84084e-03
  3  14   112  5.86059e-03
  3  14   113 -1.00000e-03
  3  14   114  1.57000e-03
  3  14   115 -5.40000e-04
  3  14   116  2.30002e-04
  3  14   118  6.00032e-05
  3  14   119 -1.50002e-04
  3  14   120 -3.19999e-04
  3  14   121  6.79995e-04
  3  14   122  5.00001e-04
  3  14   123 -7.39995e-04
  3  14   124 -7.89998e-04
  3  14   125  4.50005e-04
  3  14   126  1.41999e-03
  3  14   127  1.03999e-03
  3  14   128 -2.10000e-03
  3  14   129  2.65004e-03
  3  15     7 -4.00101e-05
  3  15     8  3.80004e-04
  3  15     9 -9.50006e-04
  3  15    10  1.79999e-04
  3  15    11  5.50014e-04
  3  15    12  2.10001e-04
  3  15    13  5.70031e-04
  3  15    14  3.00010e-04
  3  15    15 -5.89985e-04
  3  15    16 -1.30062e-04
  3  15    17  6.99979e-05
  3  15    18 -1.69989e-04
  3  15    19  4.39992e-04
  3  15    20  3.30002e-04
  3  15    21  1.26000e-03
  3  15    22 -2.00281e-05
  3  15    23 -4.00135e-05
  3  15    24  2.08999e-03
  3  15    25 -1.00038e-04
  3  15    26 -1.22999e-03
  3  15    27 -5.79993e-04
  3  15    28  2.23001e-03
  3  15    29  1.22000e-03
  3  15    30 -2.99947e-04
  3  15    31  3.50195e-04
  3  15    32 -5.10004e-04
  3  15    33  1.60002e-04
  3  15    34  1.50006e-04
  3  15    35 -6.00133e-05
  3  15    36  2.29996e-04
  3  15    37 -3.09984e-04
  3  15    38 -9.00350e-05
  3  15    39  3.19998e-04
  3  15    40 -8.99417e-05
  3  15    41  2.40006e-04
  3  15    42  3.79998e-04
  3  15    43 -3.10002e-04
  3  15    44 -1.02999e-03
  3  15    45 -6.60027e-04
  3  15    46 -1.27000e-03
  3  15    47 -9.20021e-04
  3  15    48 -4.60052e-04
  3  15    49  8.00076e-05
  3  15    50 -1.30004e-04
  3  15    51  1.76001e-03
  3  15    52  1.19995e-04
  3  15    53  1.30002e-04
  3  15    54 -2.09994e-04
  3  15    55 -4.09992e-04
  3  15    56 -2.89992e-04
  3  15    57 -1.43999e-03
  3  15    58  3.19991e-04
  3  15    59 -7.00006e-05
  3  15    60 -8.00037e-05
  3  15    61  4.31001e-03
  3  15    62  2.60002e-04
  3  15    63  1.00003e-03
  3  15    64 -6.00034e-05
  3  15    65  2.99996e-05
  3  15    66  4.40000e-04
  3  15    67  6.99994e-05
  3  15    68 -4.99938e-05
  3  15    69 -2.54997e-03
  3  15    70  1.10056e-04
  3  15    71 -1.89988e-04
  3  15    72 -1.00005e-05
  3  15    73 -3.40001e-04
  3  15    74 -6.39987e-04
  3  15    75  3.80017e-04
  3  15    76  3.20000e-04
  3  15    77  9.10003e-04
  3  15    78  1.49000e-03
  3  15    79  2.30003e-04
  3  15    80 -6.50065e-04
  3  15    81  2.35993e-03
  3  15    82 -3.57000e-03
  3  15    83  5.60004e-04
  3  15    84  1.92025e-03
  3  15    85 -4.49000e-03
  3  15    86 -1.64998e-03
  3  15    87 -1.09998e-03
  3  15    88  6.16013e-03
  3  15    89  7.10225e-04
  3  15    90 -1.24000e-03
  3  15    91 -1.44006e-03
  3  15    92 -5.99933e-04
  3  15    93 -1.05004e-03
  3  15    94 -6.79996e-04
  3  15    95  3.97990e-03
  3  15    96 -4.11998e-03
  3  15    97  2.25001e-03
  3  15    98 -7.99999e-04
  3  15    99 -3.69986e-04
  3  15   100 -6.00019e-04
  3  15   101  1.33002e-03
  3  15   102 -2.00009e-04
  3  15   103  8.10027e-04
  3  15   104  1.12001e-03
  3  15   105 -1.14007e-03
  3  15   106  2.19993e-03
  3  15   107 -9.01917e-03
  3  15   108  1.66003e-03
  3  15   109  1.01506e-02
  3  15   110  8.49023e-03
  3  15   111 -6.06020e-03
  3  15   112  5.78020e-03
  3  15   113 -1.01000e-03
  3  15   114  1.57000e-03
  3  15   115 -5.20000e-04
  3  15   116  2.30001e-04
  3  15   118  6.00023e-05
  3  15   119 -1.40000e-04
  3  15   120 -3.20000e-04
  3  15   121  7.00007e-04
  3  15   122  4.99999e-04
  3  15   123 -7.29998e-04
  3  15   124 -7.49996e-04
  3  15   125  4.80005e-04
  3  15   126  1.43999e-03
  3  15   127  1.02999e-03
  3  15   128 -2.12000e-03
  3  15   129  2.65002e-03
  3  16     7 -1.29998e-04
  3  16     8  5.00004e-04
  3  16     9 -2.29939e-04
  3  16    10  1.39989e-04
  3  16    11  2.49950e-04
  3  16    12  9.00162e-05
  3  16    13  2.69967e-04
  3  16    14  4.49996e-04
  3  16    15 -6.79996e-04
  3  16    16 -1.30000e-04
  3  16    17  1.69992e-04
  3  16    18 -1.50000e-04
  3  16    19  4.00009e-04
  3  16    20  2.99994e-04
  3  16    21  8.60012e-04
  3  16    22  2.40012e-04
  3  16    23  1.10009e-04
  3  16    24  3.09003e-03
  3  16    25 -1.39988e-04
  3  16    26 -1.34000e-03
  3  16    27 -5.69998e-04
  3  16    28  1.88000e-03
  3  16    29  9.69994e-04
  3  16    30 -2.89979e-04
  3  16    31  4.49986e-04
  3  16    32  5.39998e-04
  3  16    33  5.99881e-05
  3  16    34 -2.00008e-04
  3  16    35 -4.99496e-05
  3  16    36  3.10006e-04
  3  16    37 -2.69993e-04
  3  16    38 -1.89990e-04
  3  16    39  5.49986e-04
  3  16    40 -5.00235e-05
  3  16    41  2.40003e-04
  3  16    42  3.70002e-04
  3  16    43 -2.80008e-04
  3  16    44 -1.37999e-03
  3  16    45 -6.69997e-04
  3  16    46 -1.17000e-03
  3  16    47 -9.40005e-04
  3  16    48 -4.30067e-04
  3  16    49  9.00124e-05
  3  16    50 -1.59995e-04
  3  16    51  1.72002e-03
  3  16    52  8.99967e-05
  3  16    53  2.50002e-04
  3  16    54 -2.09999e-04
  3  16    55 -3.80001e-04
  3  16    56 -4.59997e-04
  3  16    57 -1.43001e-03
  3  16    58  3.19998e-04
  3  16    59 -1.29999e-04
  3  16    60 -5.00048e-05
  3  16    61  4.35003e-03
  3  16    62  2.49999e-04
  3  16    63  1.04001e-03
  3  16    64 -9.00005e-05
  3  16    65  5.00032e-05
  3  16    66  4.40000e-04
  3  16    67  6.99981e-05
  3  16    68 -5.99961e-05
  3  16    69 -2.49997e-03
  3  16    70  1.00019e-04
  3  16    71 -3.10020e-04
  3  16    72 -1.00001e-04
  3  16    73 -3.19996e-04
  3  16    74 -6.49995e-04
  3  16    75  3.90021e-04
  3  16    76  3.10000e-04
  3  16    77  9.10000e-04
  3  16    78  1.53997e-03
  3  16    79  2.70007e-04
  3  16    80 -6.50058e-04
  3  16    81  2.54993e-03
  3  16    82 -3.53000e-03
  3  16    83  5.19994e-04
  3  16    84  1.80038e-03
  3  16    85 -4.52000e-03
  3  16    86 -1.67998e-03
  3  16    87 -1.15999e-03
  3  16    88  6.19020e-03
  3  16    89  6.60340e-04
  3  16    90 -1.23999e-03
  3  16    91 -1.42009e-03
  3  16    92 -5.59900e-04
  3  16    93 -1.03005e-03
  3  16    94 -3.99991e-04
  3  16    95  3.76992e-03
  3  16    96 -4.07997e-03
  3  16    97  2.25001e-03
  3  16    98 -9.69997e-04
  3  16    99 -4.69978e-04
  3  16   100 -6.29999e-04
  3  16   101  1.32000e-03
  3  16   102 -2.20001e-04
  3  16   103  7.89984e-04
  3  16   104  1.17000e-03
  3  16   105 -1.13999e-03
  3  16   106  2.33996e-03
  3  16   107 -9.07932e-03
  3  16   108  1.89004e-03
  3  16   109  1.01009e-02
  3  16   110  8.54033e-03
  3  16   111 -5.99035e-03
  3  16   112  5.73031e-03
  3  16   113 -1.02000e-03
  3  16   114  1.58000e-03
  3  16   115 -5.19999e-04
  3  16   116  2.30001e-04
  3  16   118  6.00028e-05
  3  16   119 -1.40001e-04
  3  16   120 -3.19999e-04
  3  16   121  7.00001e-04
  3  16   122  5.00000e-04
  3  16   123 -7.29997e-04
  3  16   124 -7.69997e-04
  3  16   125  4.60005e-04
  3  16   126  1.43999e-03
  3  16   127  1.02999e-03
  3  16   128 -2.11000e-03
  3  16   129  2.65003e-03
lambda
11992
  1   1   2   7  1.35993e-05
  1   1   2   8 -2.21451e-05
  1   1   2   9 -3.13537e-05
  1   1   2  10  1.64057e-05
  1   1   2  11  1.03047e-04
  1   1   2  12  3.17551e-05
  1   1   2  13 -2.16388e-05
  1   1   2  15 -1.90986e-05
  1   1   2  16  2.01403e-05
  1   1   2  17  5.94404e-05
  1   1   2  19 -7.40881e-05
  1   1   2  20  2.65480e-05
  1   1   2  21  1.36989e-04
  1   1   2  22 -1.40125e-05
  1   1   2  23 -7.86124e-05
  1   1   2  24 -1.13920e-04
  1   1   2  25  5.11647e-05
  1   1   2  28  3.47751e-05
  1   1   2  29  8.03371e-05
  1   1   2  30  2.74316e-05
  1   1   2  31 -1.66232e-04
  1   1   2  32 -1.56729e-04
  1   1   2  33  1.43269e-04
  1   1   2  34  1.57875e-05
  1   1   2  35 -1.11717e-04
  1   1   2  37 -6.37305e-05
  1   1   2  38  1.64531e-05
  1   1   2  39 -1.09573e-05
  1   1   2  40 -5.41662e-05
  1   1   2  43  5.41257e-05
  1   1   2  44  5.69079e-05
  1   1   2  45  5.09212e-05
  1   1   2  46  2.05327e-05
  1   1   2  47  3.44668e-05
  1   1   2  48  2.53313e-05
  1   1   2  49 -8.58790e-05
  1   1   2  50 -2.06055e-05
  1   1   2  52  1.30686e-05
  1   1   2  53 -1.20103e-05
  1   1   2  56  2.59896e-05
  1   1   2  57 -2.02543e-05
  1   1   2  58 -1.23451e-05
  1   1   2  59  1.09340e-05
  1   1   2  61 -2.27874e-05
  1   1   2  69  5.47435e-05
  1   1   2  70  1.08504e-04
  1   1   2  71  4.36357e-05
  1   1   2  72  3.02239e-05
  1   1   2  73  3.68941e-05
  1   1   2  74  1.26565e-05
  1   1   2  75  1.04331e-05
  1   1   2  81 -4.39122e-05
  1   1   2  83  1.05070e-05
  1   1   2  84  1.88166e-05
  1   1   2  85 -1.08667e-05
  1   1   2  86  1.78927e-05
  1   1   2  89 -2.99197e-05
  1   1   2  90 -1.09056e-05
  1   1   2  91  3.77241e-05
  1   1   2  93  2.39855e-05
  1   1   2  94 -8.28834e-05
  1   1   2  95  5.55691e-05
  1   1   2  97 -2.01110e-05
  1   1   2  98  3.50707e-05
  1   1   2 103 -1.78859e-05
  1   1   2 104 -1.71388e-05
  1   1   2 105  5.15136e-05
  1   1   2 106 -4.70042e-05
  1   1   2 107  1.49284e-05
  1   1   2 108 -3.81877e-05
  1   1   2 109  4.72012e-05
  1   1   2 111  1.35180e-05
  1   1   2 112 -1.00373e-05
  1   1   3   7  4.75897e-05
  1   1   3   8 -2.96509e-05
  1   1   3   9 -4.95185e-05
  1   1   3  10 -1.58233e-05
  1   1   3  11  1.53939e-04
  1   1   3  12  2.57467e-05
  1   1   3  13 -1.06230e-04
  1   1   3  14 -5.26626e-05
  1   1   3  16  3.71722e-05
  1   1   3  17 -8.44039e-05
  1   1   3  18  3.18129e-05
  1   1   3  19 -1.80623e-05
  1   1   3  20  1.28792e-04
  1   1   3  21  3.27086e-05
  1   1   3  22  1.03026e-05
  1   1   3  23 -1.06846e-04
  1   1   3  24 -8.26435e-05
  1   1   3  25 -2.17194e-05
  1   1   3  26  3.70049e-05
  1   1   3  28 -1.18253e-05
  1   1   3  30 -5.00789e-05
  1   1   3  31 -2.03289e-04
  1   1   3  33  1.51141e-04
  1   1   3  35 -1.29278e-04
  1   1   3  36  1.90690e-05
  1   1   3  37 -1.11097e-04
  1   1   3  38 -1.71473e-05
  1   1   3  40 -8.68620e-05
  1   1   3  41  4.72156e-05
  1   1   3  42  1.20803e-05
  1   1   3  43  6.03004e-05
  1   1   3  44  1.81738e-05
  1   1   3  45  3.99167e-05
  1   1   3  47  4.51132e-05
  1   1   3  48 -2.41251e-05
  1   1   3  49 -4.24632e-05
  1   1   3  50  2.94040e-05
  1   1   3  52  2.60240e-05
  1   1   3  54  3.57455e-05
  1   1   3  55 -2.09618e-05
  1   1   3  57 -5.91937e-05
  1   1   3  59  1.24357e-05
  1   1   3  63 -1.40956e-05
  1   1   3  64  3.01588e-05
  1   1   3  69 -3.71370e-05
  1   1   3  70  1.04003e-04
  1   1   3  71 -5.53880e-05
  1   1   3  74 -2.08268e-05
  1   1   3  75  2.16644e-05
  1   1   3  77  1.54978e-05
  1   1   3  78 -3.17426e-05
  1   1   3  80  2.29898e-05
  1   1   3  81  1.83103e-05
  1   1   3  82 -1.06613e-05
  1   1   3  83 -1.82884e-05
  1   1   3  85  1.68305e-05
  1   1   3  86  1.51630e-05
  1   1   3  87  3.35990e-05
  1   1   3  88 -3.69379e-05
  1   1   3  89 -3.45621e-05
  1   1   3  90  3.45106e-05
  1   1   3  91 -5.08484e-05
  1   1   3  92 -1.05626e-05
  1   1   3  93  5.36781e-05
  1   1   3  94  4.03271e-05
  1   1   3  96  1.80377e-05
  1   1   3  97 -2.49527e-05
  1   1   3  99  2.13140e-05
  1   1   3 100  4.19928e-05
  1   1   3 101 -3.20976e-05
  1   1   3 102  2.32617e-05
  1   1   3 103 -1.64131e-05
  1   1   3 104 -1.25361e-05
  1   1   3 105  7.64479e-05
  1   1   3 106  5.00037e-05
  1   1   3 107  2.94242e-05
  1   1   3 108  1.53272e-05
  1   1   3 109  5.06362e-05
  1   1   3 111  4.00448e-05
  1   1   3 112  2.99133e-05
  1   1   3 125  1.05677e-05
  1   1   4   7 -2.14259e-05
  1   1   4   9  4.94409e-04
  1   1   4  10 -3.68213e-05
  1   1   4  11 -7.18642e-05
  1   1   4  12 -1.59254e-04
  1   1   4  13 -1.84815e-04
  1   1   4  16 -4.12298e-05
  1   1   4  17  3.06112e-04
  1   1   4  18 -1.40898e-05
  1   1   4  19 -1.51412e-04
  1   1   4  20 -1.88655e-04
  1   1   4  21 -1.78746e-04
  1   1   4  22  3.57605e-04
  1   1   4  23  1.28549e-04
  1   1   4  24  4.97027e-04
  1   1   4  26 -1.27600e-04
  1   1   4  27 -2.83891e-05
  1   1   4  28 -4.26257e-05
  1   1   4  29 -2.83640e-05
  1   1   4  30 -1.83633e-05
  1   1   4  31 -8.69641e-05
  1   1   4  32  1.01810e-04
  1   1   4  33  2.79751e-05
  1   1   4  34 -1.10947e-04
  1   1   4  35 -4.88022e-05
  1   1   4  36 -9.29079e-05
  1   1   4  37 -5.75904e-05
  1   1   4  40 -3.62534e-05
  1   1   4  42 -9.03416e-05
  1   1   4  43  3.08440e-05
  1   1   4  44 -5.58544e-05
  1   1   4  45  1.83701e-05
  1   1   4  46 -1.22332e-05
  1   1   4  47  1.63128e-05
  1   1   4  48  1.49031e-04
  1   1   4  49 -1.12929e-05
  1   1   4  50 -1.30678e-04
  1   1   4  51 -1.02473e-05
  1   1   4  53  2.25903e-05
  1   1   4  55 -1.06634e-05
  1   1   4  56 -2.63536e-05
  1   1   4  57 -2.07777e-05
  1   1   4  58 -1.10793e-05
  1   1   4  59 -1.87037e-05
  1   1   4  60  2.66769e-05
  1   1   4  61 -2.16851e-05
  1   1   4  62  3.13912e-05
  1   1   4  65  2.85533e-05
  1   1   4  69  8.82034e-05
  1   1   4  70  5.21639e-05
  1   1   4  71  2.30831e-04
  1   1   4  72 -2.69772e-05
  1   1   4  74  8.43784e-05
  1   1   4  78  1.07601e-04
  1   1   4  80 -8.71622e-05
  1   1   4  81 -3.32778e-05
  1   1   4  83  2.93579e-05
  1   1   4  84  4.95720e-05
  1   1   4  87  2.27329e-05
  1   1   4  88  1.56118e-04
  1   1   4  90 -1.20025e-04
  1   1   4  91  1.93635e-04
  1   1   4  92 -2.10994e-05
  1   1   4  93  1.95048e-05
  1   1   4  94 -9.94464e-05
  1   1   4  95 -2.90618e-05
  1   1   4  97 -1.47287e-05
  1   1   4  98 -1.22815e-05
  1   1   4  99 -9.21205e-05
  1   1   4 101 -2.63354e-05
  1   1   4 103 -1.36494e-05
  1   1   4 105  4.39545e-05
  1   1   4 106 -1.63049e-04
  1   1   4 107  1.36865e-05
  1   1   4 108 -4.98555e-05
  1   1   4 109  2.60984e-05
  1   1   4 110  3.19642e-05
  1   1   4 111  1.25314e-05
  1   1   4 112 -8.01823e-05
  1   1   4 126  2.64674e-05
  1   1   4 128 -1.23930e-05
  1   1   5   7 -3.11354e-05
  1   1   5   8  3.53217e-05
  1   1   5   9  1.41724e-05
  1   1   5  10 -6.84516e-05
  1   1   5  11 -2.19197e-04
  1   1   5  12 -3.64367e-05
  1   1   5  13  7.80853e-05
  1   1   5  14  6.59144e-05
  1   1   5  15  5.17907e-05
  1   1   5  16 -7.45506e-05
  1   1   5  17 -2.83169e-05
  1   1   5  18 -5.54044e-05
  1   1   5  19  1.88828e-04
  1   1   5  20 -9.93493e-05
  1   1   5  21 -1.48843e-04
  1   1   5  22 -2.43450e-05
  1   1   5  23  1.35866e-04
  1   1   5  24  1.08855e-04
  1   1   5  25 -1.06566e-04
  1   1   5  26  1.34420e-05
  1   1   5  28 -3.67318e-05
  1   1   5  29 -7.68587e-05
  1   1   5  30  2.54082e-05
  1   1   5  31  3.91028e-04
  1   1   5  32  1.14823e-04
  1   1   5  33 -2.86021e-04
  1   1   5  34  2.50873e-05
  1   1   5  35  2.68060e-04
  1   1   5  36 -2.14434e-05
  1   1   5  37  1.75310e-04
  1   1   5  38 -6.95839e-05
  1   1   5  39 -1.60857e-05
  1   1   5  40  1.70475e-04
  1   1   5  41 -1.70843e-05
  1   1   5  42 -1.99434e-05
  1   1   5  43 -1.34722e-04
  1   1   5  44 -5.16430e-05
  1   1   5  45 -1.09250e-04
  1   1   5  46 -3.53490e-05
  1   1   5  47 -8.92229e-05
  1   1   5  49  1.64640e-04
  1   1   5  50  1.35416e-05
  1   1   5  52 -3.05251e-05
  1   1   5  53  1.08090e-05
  1   1   5  56 -2.61792e-05
  1   1   5  57  6.49524e-05
  1   1   5  58  2.79140e-05
  1   1   5  59 -2.08959e-05
  1   1   5  61  1.32979e-05
  1   1   5  63  4.20665e-05
  1   1   5  64 -2.27931e-05
  1   1   5  69 -6.18310e-05
  1   1   5  70 -2.43804e-04
  1   1   5  72 -2.87136e-05
  1   1   5  73 -9.52260e-05
  1   1   5  75 -1.04250e-05
  1   1   5  77  1.57314e-05
  1   1   5  81  3.48736e-05
  1   1   5  82 -1.69781e-05
  1   1   5  84 -1.88714e-05
  1   1   5  86 -3.35987e-05
  1   1   5  87 -4.44249e-05
  1   1   5  88  1.13164e-05
  1   1   5  89  1.02626e-04
  1   1   5  90  1.19031e-05
  1   1   5  91 -2.37643e-05
  1   1   5  92  1.19299e-05
  1   1   5  93 -8.16994e-05
  1   1   5  94  7.77786e-05
  1   1   5  95 -5.20610e-05
  1   1   5  96 -2.74623e-05
  1   1   5  97  7.58645e-05
  1   1   5  98 -3.32862e-05
  1   1   5 100 -3.56797e-05
  1   1   5 101  1.96060e-05
  1   1   5 102 -1.08313e-05
  1   1   5 103  4.85291e-05
  1   1   5 104  3.24711e-05
  1   1   5 105 -1.36815e-04
  1   1   5 106  1.89940e-05
  1   1   5 107 -5.84426e-05
  1   1   5 108  2.28705e-05
  1   1   5 109 -1.21501e-04
  1   1   5 111 -4.39356e-05
  1   1   6   7  8.30955e-05
  1   1   6   8 -7.08248e-04
  1   1   6   9  9.74004e-04
  1   1   6  10 -2.07959e-04
  1   1   6  11  3.33747e-04
  1   1   6  12 -3.32085e-05
  1   1   6  13  5.96798e-04
  1   1   6  14 -5.02429e-04
  1   1   6  15  4.15475e-04
  1   1   6  16 -5.07095e-05
  1   1   6  17 -3.94593e-04
  1   1   6  18 -8.74102e-05
  1   1   6  19 -4.13674e-05
  1   1   6  20 -1.15501e-04
  1   1   6  21 -8.13499e-05
  1   1   6  22 -1.39019e-04
  1   1   6  23  9.99426e-05
  1   1   6  24  3.57804e-04
  1   1   6  25  7.36329e-05
  1   1   6  26 -1.22824e-04
  1   1   6  27 -4.39895e-05
  1   1   6  28 -5.16343e-05
  1   1   6  29  1.98050e-04
  1   1   6  30 -8.93449e-05
  1   1   6  31 -5.12564e-05
  1   1   6  32 -2.88309e-04
  1   1   6  33  2.34403e-05
  1   1   6  34  9.47229e-05
  1   1   6  35  5.39666e-05
  1   1   6  36  1.29043e-04
  1   1   6  37  7.14274e-05
  1   1   6  38 -8.10348e-05
  1   1   6  39  2.47552e-04
  1   1   6  40  4.99847e-05
  1   1   6  41  2.57837e-05
  1   1   6  42 -3.73965e-05
  1   1   6  44  8.92213e-05
  1   1   6  45  7.17787e-05
  1   1   6  46  1.49095e-04
  1   1   6  47 -6.84914e-05
  1   1   6  48 -1.93760e-05
  1   1   6  49  4.87959e-05
  1   1   6  51  2.99783e-05
  1   1   6  52 -2.85040e-05
  1   1   6  53  8.93275e-05
  1   1   6  57 -3.48887e-05
  1   1   6  59 -2.08805e-05
  1   1   6  61 -6.94888e-05
  1   1   6  62 -1.81654e-05
  1   1   6  63  5.87797e-05
  1   1   6  64 -2.40953e-05
  1   1   6  65  2.89356e-05
  1   1   6  66  1.97738e-05
  1   1   6  69  1.04518e-04
  1   1   6  70 -5.77897e-05
  1   1   6  71 -5.39679e-05
  1   1   6  72  8.06997e-05
  1   1   6  73 -1.02543e-05
  1   1   6  74 -1.78718e-05
  1   1   6  76 -1.56336e-05
  1   1   6  77 -2.68212e-05
  1   1   6  78 -5.12083e-05
  1   1   6  79  1.55210e-05
  1   1   6  80  6.84035e-05
  1   1   6  81 -4.16277e-05
  1   1   6  82  3.40287e-05
  1   1   6  85 -7.50418e-05
  1   1   6  86 -1.03801e-05
  1   1   6  87 -6.93141e-05
  1   1   6  88 -1.54554e-04
  1   1   6  89 -5.59859e-05
  1   1   6  90  1.16836e-04
  1   1   6  91 -1.41027e-05
  1   1   6  92 -2.17287e-05
  1   1   6  93 -1.98027e-05
  1   1   6  94 -5.40529e-05
  1   1   6  95  1.02664e-04
  1   1   6  96 -5.35459e-05
  1   1   6  98  7.45266e-05
  1   1   6  99  2.97420e-05
  1   1   6 100 -1.60384e-05
  1   1   6 101  4.67828e-05
  1   1   6 102 -1.84448e-05
  1   1   6 106 -4.12830e-05
  1   1   6 107 -1.01378e-05
  1   1   6 108 -7.86453e-05
  1   1   6 109  3.23783e-05
  1   1   6 110  1.46459e-05
  1   1   6 111 -3.14544e-05
  1   1   6 112  3.06532e-05
  1   1   7   7  5.41866e-05
  1   1   7   8 -3.41143e-05
  1   1   7   9  1.52676e-04
  1   1   7  10  3.23620e-05
  1   1   7  11  6.51931e-05
  1   1   7  12  1.67451e-04
  1   1   7  13  3.81524e-05
  1   1   7  14 -1.63975e-04
  1   1   7  15 -3.34185e-04
  1   1   7  16  4.69756e-04
  1   1   7  17  1.15449e-04
  1   1   7  18  2.44193e-04
  1   1   7  19 -3.65096e-04
  1   1   7  20  1.59937e-04
  1   1   7  21 -2.16694e-05
  1   1   7  22 -2.42705e-04
  1   1   7  23 -1.70781e-05
  1   1   7  24 -7.72799e-05
  1   1   7  25  1.95175e-04
  1   1   7  26 -5.58688e-05
  1   1   7  27  3.38916e-05
  1   1   7  28 -3.97523e-05
  1   1   7  29  6.51161e-05
  1   1   7  30 -1.34509e-04
  1   1   7  31 -5.67580e-04
  1   1   7  32 -1.99857e-04
  1   1   7  33  4.51803e-04
  1   1   7  34  2.77163e-05
  1   1   7  35 -2.66529e-04
  1   1   7  36 -3.71949e-05
  1   1   7  37 -9.08817e-05
  1   1   7  38 -1.38871e-05
  1   1   7  39  3.72351e-05
  1   1   7  40 -5.52589e-05
  1   1   7  41  1.15659e-04
  1   1   7  42 -3.89646e-05
  1   1   7  43  2.56966e-04
  1   1   7  44  1.05535e-04
  1   1   7  45  3.60035e-04
  1   1   7  46 -2.73240e-05
  1   1   7  47  3.39391e-05
  1   1   7  48  2.13485e-05
  1   1   7  49 -1.65575e-04
  1   1   7  51  2.87974e-05
  1   1   7  53  1.01440e-05
  1   1   7  54  1.36584e-05
  1   1   7  57 -1.63144e-04
  1   1   7  58 -3.22302e-05
  1   1   7  60  1.38086e-05
  1   1   7  61 -2.33564e-05
  1   1   7  63  1.12723e-04
  1   1   7  68  1.42891e-05
  1   1   7  69 -4.05474e-05
  1   1   7  70  2.82815e-04
  1   1   7  71  1.56014e-05
  1   1   7  72  6.85147e-05
  1   1   7  73  1.28046e-04
  1   1   7  75  4.66335e-05
  1   1   7  76  1.73306e-05
  1   1   7  77 -5.06891e-05
  1   1   7  78 -3.31778e-05
  1   1   7  79  1.64346e-05
  1   1   7  81 -3.76979e-05
  1   1   7  82  1.18057e-04
  1   1   7  85 -2.10041e-04
  1   1   7  86  5.41975e-05
  1   1   7  87 -1.20500e-04
  1   1   7  89 -2.15266e-04
  1   1   7  90  2.63989e-05
  1   1   7  92 -3.08392e-05
  1   1   7  93  6.28869e-05
  1   1   7  94 -1.88126e-05
  1   1   7  95  1.86539e-05
  1   1   7  96 -6.60175e-05
  1   1   7  97 -8.02865e-05
  1   1   7  98  2.69568e-05
  1   1   7  99  3.10360e-05
  1   1   7 100 -2.28746e-05
  1   1   7 101  6.27153e-05
  1   1   7 102 -4.67738e-05
  1   1   7 103 -8.64166e-05
  1   1   7 104 -5.05487e-05
  1   1   7 105  2.13057e-04
  1   1   7 106 -1.73237e-05
  1   1   7 107  4.67981e-05
  1   1   7 108 -3.80519e-05
  1   1   7 109  2.39259e-04
  1   1   7 112  1.40600e-05
  1   1   7 125 -1.85165e-05
  1   1   8   7  1.12009e-04
  1   1   8   8 -3.64720e-05
  1   1   8   9  4.36336e-04
  1   1   8  10 -4.56868e-04
  1   1   8  11  3.30289e-04
  1   1   8  12  3.64909e-04
  1   1   8  13  8.82088e-05
  1   1   8  14  4.58681e-05
  1   1   8  15 -3.61634e-04
  1   1   8  16  8.47577e-04
  1   1   8  17  1.48778e-04
  1   1   8  18 -1.30241e-05
  1   1   8  20 -8.98817e-05
  1   1   8  21 -1.29973e-04
  1   1   8  22 -1.51452e-04
  1   1   8  23 -9.78747e-05
  1   1   8  24 -1.03767e-04
  1   1   8  25  2.04327e-04
  1   1   8  27  5.39779e-05
  1   1   8  28 -6.73495e-05
  1   1   8  31 -6.41718e-04
  1   1   8  32 -1.63280e-05
  1   1   8  33  5.00005e-04
  1   1   8  36 -7.04233e-05
  1   1   8  37  3.74397e-05
  1   1   8  38 -4.95272e-04
  1   1   8  39 -1.83743e-04
  1   1   8  40  3.21182e-04
  1   1   8  41  8.41034e-05
  1   1   8  42 -1.39613e-05
  1   1   8  43  2.01992e-04
  1   1   8  44  7.53535e-05
  1   1   8  45  4.73490e-04
  1   1   8  46 -7.57996e-05
  1   1   8  47 -1.19382e-04
  1   1   8  48  1.79539e-05
  1   1   8  49 -1.48764e-04
  1   1   8  50  2.24981e-05
  1   1   8  51  6.14892e-05
  1   1   8  52  2.66582e-05
  1   1   8  54 -2.22615e-05
  1   1   8  55 -6.37480e-05
  1   1   8  56 -1.42375e-05
  1   1   8  57 -2.59357e-04
  1   1   8  58  6.62295e-05
  1   1   8  63  3.98164e-04
  1   1   8  64 -1.01285e-05
  1   1   8  69 -7.95559e-05
  1   1   8  70  1.35850e-04
  1   1   8  71  2.26829e-05
  1   1   8  73 -4.05677e-05
  1   1   8  75  2.03585e-04
  1   1   8  76  2.04910e-05
  1   1   8  77 -2.92928e-05
  1   1   8  78 -2.52839e-05
  1   1   8  79 -6.98307e-05
  1   1   8  82  1.38066e-04
  1   1   8  83  3.44048e-05
  1   1   8  84 -2.28446e-05
  1   1   8  85 -4.78553e-04
  1   1   8  86  3.75545e-05
  1   1   8  87 -4.22287e-04
  1   1   8  89 -4.36502e-05
  1   1   8  90  1.22262e-05
  1   1   8  91 -1.08860e-05
  1   1   8  92  1.20982e-05
  1   1   8  93 -1.03484e-04
  1   1   8  94  1.04436e-05
  1   1   8  95 -2.31479e-05
  1   1   8  96 -2.75086e-04
  1   1   8  97  1.58093e-04
  1   1   8  98 -2.80884e-05
  1   1   8  99  1.77299e-05
  1   1   8 100 -1.23182e-04
  1   1   8 101  1.32273e-04
  1   1   8 102 -9.73028e-05
  1   1   8 103 -2.47494e-05
  1   1   8 104 -1.51392e-05
  1   1   8 105  1.04577e-04
  1   1   8 106 -1.00427e-05
  1   1   8 107 -1.31970e-04
  1   1   8 108 -1.42117e-05
  1   1   8 109  1.83884e-04
  1   1   8 111 -6.38423e-05
  1   1   9   7 -5.51286e-05
  1   1   9   8  5.17420e-04
  1   1   9   9 -5.90238e-04
  1   1   9  10 -2.09137e-05
  1   1   9  11  3.77285e-04
  1   1   9  12 -8.56504e-05
  1   1   9  13 -1.75207e-04
  1   1   9  14  2.24803e-04
  1   1   9  15 -2.48564e-04
  1   1   9  16  3.22089e-05
  1   1   9  17 -8.54213e-05
  1   1   9  18  4.08588e-05
  1   1   9  19 -4.95096e-05
  1   1   9  20 -1.73437e-04
  1   1   9  21 -4.88498e-05
  1   1   9  22  4.45932e-04
  1   1   9  23 -9.44695e-05
  1   1   9  24  2.17547e-04
  1   1   9  25 -1.10227e-04
  1   1   9  26 -5.97073e-05
  1   1   9  28  5.77989e-04
  1   1   9  29 -3.18540e-04
  1   1   9  30  1.52512e-04
  1   1   9  31 -3.44467e-05
  1   1   9  32  5.88289e-04
  1   1   9  33  1.21591e-04
  1   1   9  34 -2.99283e-04
  1   1   9  35 -8.86622e-05
  1   1   9  36  2.05825e-04
  1   1   9  37 -4.08633e-05
  1   1   9  38 -1.47574e-04
  1   1   9  39 -2.65823e-04
  1   1   9  40  2.76745e-05
  1   1   9  41  2.13706e-05
  1   1   9  42  3.60396e-04
  1   1   9  43  2.73909e-05
  1   1   9  44 -2.26440e-04
  1   1   9  46 -1.16171e-04
  1   1   9  47  4.52381e-05
  1   1   9  48 -3.53243e-04
  1   1   9  49 -1.56466e-04
  1   1   9  50  3.48414e-05
  1   1   9  51 -2.69829e-04
  1   1   9  52  5.30396e-05
  1   1   9  53 -4.98989e-05
  1   1   9  55 -1.29509e-05
  1   1   9  57 -1.19058e-05
  1   1   9  59  4.36953e-05
  1   1   9  60 -2.52873e-05
  1   1   9  61  1.73905e-04
  1   1   9  63  3.39427e-05
  1   1   9  64  2.86959e-05
  1   1   9  65 -3.06169e-05
  1   1   9  66  1.12498e-05
  1   1   9  67  1.60490e-05
  1   1   9  68 -1.48401e-05
  1   1   9  69  4.77058e-05
  1   1   9  70  9.33775e-05
  1   1   9  71 -3.14353e-04
  1   1   9  72 -2.50381e-04
  1   1   9  74 -8.61821e-05
  1   1   9  75  8.68122e-05
  1   1   9  76 -1.17282e-05
  1   1   9  77  2.24974e-05
  1   1   9  78  1.22164e-04
  1   1   9  79 -6.68742e-05
  1   1   9  80 -1.00871e-04
  1   1   9  81  3.43984e-05
  1   1   9  82 -3.40594e-05
  1   1   9  85 -1.97671e-05
  1   1   9  86  2.50924e-05
  1   1   9  87 -2.07737e-05
  1   1   9  88  2.82304e-04
  1   1   9  89  1.27518e-04
  1   1   9  90 -2.31848e-04
  1   1   9  91  1.99488e-05
  1   1   9  92  5.04468e-05
  1   1   9  93 -1.70111e-05
  1   1   9  95 -6.88600e-05
  1   1   9  96 -2.10758e-05
  1   1   9  97  9.58261e-05
  1   1   9  98 -1.01869e-04
  1   1   9  99 -3.09886e-05
  1   1   9 100 -1.01438e-05
  1   1   9 101 -3.92652e-05
  1   1   9 103  2.45290e-05
  1   1   9 105 -1.62822e-05
  1   1   9 106  1.78552e-04
  1   1   9 107 -5.20526e-05
  1   1   9 108  1.70647e-04
  1   1   9 109 -2.13327e-05
  1   1   9 110 -1.73535e-05
  1   1   9 111  2.84307e-05
  1   1   9 112 -3.84165e-05
  1   1   9 125  1.22911e-05
  1   1  10   7  1.05242e-04
  1   1  10   8 -1.48646e-04
  1   1  10   9  1.25029e-04
  1   1  10  10  2.60237e-05
  1   1  10  11 -4.74400e-04
  1   1  10  12  2.13905e-04
  1   1  10  13 -3.39100e-04
  1   1  10  14  2.05757e-04
  1   1  10  15  1.04607e-04
  1   1  10  16 -4.29378e-05
  1   1  10  17  1.73166e-04
  1   1  10  18 -3.97976e-05
  1   1  10  19  2.06700e-04
  1   1  10  20  4.29456e-04
  1   1  10  21 -3.17927e-04
  1   1  10  22 -1.88205e-04
  1   1  10  23  8.73924e-05
  1   1  10  24  3.20313e-04
  1   1  10  25 -4.98295e-05
  1   1  10  26 -2.31419e-05
  1   1  10  27 -2.52827e-05
  1   1  10  28 -2.98810e-04
  1   1  10  29  1.04108e-04
  1   1  10  30 -6.96487e-05
  1   1  10  31  1.61825e-04
  1   1  10  32 -4.13351e-04
  1   1  10  33 -7.66870e-05
  1   1  10  34  3.06803e-04
  1   1  10  36 -2.09915e-04
  1   1  10  37  2.14398e-05
  1   1  10  38  1.11412e-04
  1   1  10  39  2.96622e-04
  1   1  10  40 -6.81880e-05
  1   1  10  42 -2.72751e-04
  1   1  10  43 -6.51665e-05
  1   1  10  44  1.88135e-04
  1   1  10  45 -9.19204e-05
  1   1  10  46 -4.60552e-05
  1   1  10  47  2.64387e-05
  1   1  10  48  1.29474e-04
  1   1  10  49  8.24115e-05
  1   1  10  50  3.78902e-05
  1   1  10  51  2.52338e-04
  1   1  10  52 -4.74315e-05
  1   1  10  53  8.64481e-05
  1   1  10  54  3.51758e-05
  1   1  10  55  2.93743e-05
  1   1  10  56 -1.88460e-05
  1   1  10  57  5.64173e-05
  1   1  10  58 -2.57023e-05
  1   1  10  59 -3.99844e-05
  1   1  10  60  3.30422e-05
  1   1  10  61 -7.81907e-05
  1   1  10  63 -9.50044e-05
  1   1  10  64 -1.57177e-05
  1   1  10  65  3.44510e-05
  1   1  10  66 -3.47999e-05
  1   1  10  67 -1.57490e-05
  1   1  10  68  1.17922e-05
  1   1  10  69 -2.05413e-04
  1   1  10  70 -5.51798e-05
  1   1  10  71  1.18564e-04
  1   1  10  72  1.48806e-04
  1   1  10  74  2.88614e-05
  1   1  10  75 -7.45770e-05
  1   1  10  76  3.47441e-05
  1   1  10  78 -1.35397e-04
  1   1  10  79  4.15554e-05
  1   1  10  80  9.24852e-05
  1   1  10  81 -2.05477e-05
  1   1  10  82 -1.55313e-05
  1   1  10  85  1.09000e-04
  1   1  10  86 -1.71575e-05
  1   1  10  87  9.01333e-05
  1   1  10  88 -1.84118e-04
  1   1  10  89 -4.15025e-05
  1   1  10  90  1.92541e-04
  1   1  10  91 -5.86247e-05
  1   1  10  92 -1.40528e-05
  1   1  10  93  2.86539e-05
  1   1  10  94  5.86149e-05
  1   1  10  95 -2.17667e-05
  1   1  10  96  6.98345e-05
  1   1  10  97 -6.41782e-05
  1   1  10  98  8.88011e-05
  1   1  10  99  4.76020e-05
  1   1  10 100  3.94281e-05
  1   1  10 102  2.61065e-05
  1   1  10 104 -1.63822e-05
  1   1  10 105 -1.29447e-05
  1   1  10 106 -1.12744e-04
  1   1  10 107  4.93651e-05
  1   1  10 108 -1.11576e-04
  1   1  10 109 -3.45822e-05
  1   1  10 112  4.53829e-05
  1   1  11   7 -9.17514e-04
  1   1  11   8 -2.01747e-04
  1   1  11   9  1.86279e-04
  1   1  11  10  1.08272e-04
  1   1  11  11  4.25255e-04
  1   1  11  12 -2.50784e-04
  1   1  11  13 -6.07907e-04
  1   1  11  14 -3.78540e-04
  1   1  11  15  2.16516e-05
  1   1  11  16  4.58371e-05
  1   1  11  17 -4.44502e-05
  1   1  11  18  3.20073e-04
  1   1  11  19  1.44568e-04
  1   1  11  20  3.70988e-04
  1   1  11  21  1.38477e-04
  1   1  11  22  5.45355e-04
  1   1  11  23 -4.83738e-04
  1   1  11  24  1.07665e-04
  1   1  11  25 -3.44523e-04
  1   1  11  26  1.48872e-04
  1   1  11  27  2.94159e-05
  1   1  11  28 -4.14366e-05
  1   1  11  29  1.80179e-05
  1   1  11  30  1.01333e-03
  1   1  11  31 -1.91615e-04
  1   1  11  32 -1.24342e-04
  1   1  11  33  7.10407e-04
  1   1  11  35 -3.53511e-04
  1   1  11  36 -2.49221e-05
  1   1  11  37 -1.93839e-04
  1   1  11  38 -8.08398e-04
  1   1  11  39 -2.08379e-04
  1   1  11  40  3.73546e-04
  1   1  11  41  8.13716e-05
  1   1  11  42 -7.95544e-05
  1   1  11  43  9.67376e-05
  1   1  11  44  7.78542e-05
  1   1  11  45  1.28499e-04
  1   1  11  46  2.45167e-05
  1   1  11  47  7.26585e-05
  1   1  11  48  8.74914e-05
  1   1  11  49 -5.73664e-04
  1   1  11  50 -1.21531e-05
  1   1  11  51  6.77431e-05
  1   1  11  52  9.32613e-05
  1   1  11  53  4.12062e-05
  1   1  11  54  3.97929e-05
  1   1  11  55 -4.89413e-05
  1   1  11  57 -7.05452e-05
  1   1  11  59  3.72134e-05
  1   1  11  60  5.37332e-05
  1   1  11  61 -3.64218e-05
  1   1  11  63  1.83811e-04
  1   1  11  64  5.37903e-05
  1   1  11  65  2.86589e-05
  1   1  11  68  1.00350e-05
  1   1  11  69 -1.14381e-05
  1   1  11  70  4.75739e-04
  1   1  11  71  4.12242e-05
  1   1  11  72  1.21541e-05
  1   1  11  73 -1.71554e-04
  1   1  11  75  3.79947e-04
  1   1  11  77  8.90232e-05
  1   1  11  78 -3.71892e-05
  1   1  11  79 -2.52866e-04
  1   1  11  80  2.25489e-05
  1   1  11  82 -9.16102e-05
  1   1  11  83  1.65205e-05
  1   1  11  85 -1.55252e-04
  1   1  11  86  1.22254e-04
  1   1  11  87 -2.15570e-04
  1   1  11  88 -4.40365e-05
  1   1  11  89  4.43905e-04
  1   1  11  90  4.97435e-05
  1   1  11  91  1.43240e-05
  1   1  11  92  2.29904e-04
  1   1  11  93 -7.37239e-05
  1   1  11  94 -1.15000e-05
  1   1  11  95  1.63082e-05
  1   1  11  96 -1.71961e-04
  1   1  11  97  3.92702e-04
  1   1  11 101 -2.57971e-05
  1   1  11 102  3.80029e-05
  1   1  11 103  6.64030e-05
  1   1  11 104  1.67378e-05
  1   1  11 105  1.49031e-05
  1   1  11 106 -5.67402e-05
  1   1  11 107 -2.01509e-04
  1   1  11 108 -4.83583e-05
  1   1  11 109 -6.67001e-05
  1   1  11 110  1.08537e-05
  1   1  11 111  9.90924e-05
  1   1  11 112  1.29907e-05
  1   1  11 125  3.89096e-05
  1   1  11 127  1.10139e-05
  1   1  12   7 -9.42022e-05
  1   1  12   8 -3.96434e-04
  1   1  12   9  6.02438e-04
  1   1  12  10  4.78189e-05
  1   1  12  11 -3.32693e-04
  1   1  12  12  4.54197e-05
  1   1  12  13 -2.80350e-05
  1   1  12  15  1.11726e-04
  1   1  12  16 -6.02677e-05
  1   1  12  17 -2.22801e-04
  1   1  12  18 -7.17688e-05
  1   1  12  19  3.90652e-04
  1   1  12  20  5.92835e-04
  1   1  12  22 -5.70676e-04
  1   1  12  23 -1.73918e-04
  1   1  12  24  4.63196e-04
  1   1  12  25  5.40486e-05
  1   1  12  26  4.08785e-05
  1   1  12  27 -7.36077e-05
  1   1  12  28 -4.28729e-04
  1   1  12  29  5.62249e-05
  1   1  12  30 -2.10468e-05
  1   1  12  31  2.02786e-05
  1   1  12  32 -2.56382e-04
  1   1  12  33 -1.20560e-04
  1   1  12  34  2.75722e-04
  1   1  12  35  4.47505e-05
  1   1  12  36  1.72050e-05
  1   1  12  37 -4.80893e-05
  1   1  12  38 -3.68766e-05
  1   1  12  39  6.83047e-04
  1   1  12  41 -1.00756e-04
  1   1  12  42 -1.88408e-04
  1   1  12  43 -4.46524e-05
  1   1  12  44  1.51785e-04
  1   1  12  45 -8.40079e-05
  1   1  12  47  2.59732e-05
  1   1  12  48 -8.31823e-05
  1   1  12  49  4.82464e-05
  1   1  12  50  6.25304e-05
  1   1  12  51  1.67038e-04
  1   1  12  52 -4.50710e-05
  1   1  12  53  2.56982e-04
  1   1  12  54 -2.90700e-05
  1   1  12  55  2.83166e-05
  1   1  12  56 -1.17535e-04
  1   1  12  57  4.04486e-05
  1   1  12  58  1.22837e-05
  1   1  12  59 -6.07078e-05
  1   1  12  60  5.63395e-05
  1   1  12  61 -6.57964e-05
  1   1  12  63 -7.65038e-05
  1   1  12  64 -2.15167e-05
  1   1  12  65  6.76162e-05
  1   1  12  66 -1.56788e-05
  1   1  12  67 -1.56262e-05
  1   1  12  68  1.17052e-05
  1   1  12  69 -1.53637e-04
  1   1  12  70 -5.05073e-05
  1   1  12  71 -1.74660e-04
  1   1  12  72  1.23871e-04
  1   1  12  74 -7.23565e-05
  1   1  12  75 -6.14358e-05
  1   1  12  76  1.68132e-05
  1   1  12  78 -1.67529e-04
  1   1  12  79  3.67727e-05
  1   1  12  80  1.21557e-04
  1   1  12  81 -4.66301e-05
  1   1  12  83 -1.00860e-05
  1   1  12  85  7.90133e-05
  1   1  12  86 -1.79591e-05
  1   1  12  87  6.59698e-05
  1   1  12  88 -2.17931e-04
  1   1  12  89 -5.02628e-05
  1   1  12  90  2.36192e-04
  1   1  12  91 -1.00113e-04
  1   1  12  92 -1.56097e-05
  1   1  12  93  1.97155e-05
  1   1  12  94  4.78481e-05
  1   1  12  95  3.28546e-05
  1   1  12  96  4.55882e-05
  1   1  12  97 -5.24466e-05
  1   1  12  98  1.23256e-04
  1   1  12  99  1.03227e-04
  1   1  12 100  4.36940e-05
  1   1  12 101  2.04035e-05
  1   1  12 102  2.18371e-05
  1   1  12 104 -3.06184e-05
  1   1  12 105 -1.07037e-05
  1   1  12 106 -2.90744e-05
  1   1  12 107  3.96341e-05
  1   1  12 108 -9.47163e-05
  1   1  12 109 -2.10141e-05
  1   1  12 110 -1.57859e-05
  1   1  12 112  1.00280e-04
  1   1  12 126 -2.22880e-05
  1   1  13  36  1.44131e-05
  1   1  13  42  1.02862e-05
  1   1  13  71 -1.03557e-05
  1   1  13  87 -1.56116e-05
  1   1  13  88 -1.02523e-05
  1   1  13  95 -1.29072e-05
  1   1  13 107 -1.43955e-05
  1   1  13 109  1.91574e-05
  1   1  13 110 -3.11573e-05
  1   1  13 112 -1.32102e-05
  1   1  14   7 -1.20916e-05
  1   1  14   9 -1.49985e-05
  1   1  14  11  1.23719e-05
  1   1  14  13 -1.66013e-05
  1   1  14  14 -1.20843e-05
  1   1  14  19  1.24948e-05
  1   1  14  20 -1.54376e-05
  1   1  14  25  2.95838e-05
  1   1  14  30  2.62548e-05
  1   1  14  31 -2.46595e-05
  1   1  14  33 -1.11581e-05
  1   1  14  37 -3.82237e-05
  1   1  14  40  1.67356e-05
  1   1  14  43  1.93851e-05
  1   1  14  54 -2.29281e-05
  1   1  14  57 -1.07181e-05
  1   1  14  58  1.04186e-05
  1   1  14  63 -1.05135e-05
  1   1  14  75 -1.62020e-05
  1   1  14  79 -1.67186e-05
  1   1  14  82 -1.41554e-05
  1   1  14  86  3.84149e-05
  1   1  14  87  3.95173e-05
  1   1  14  92 -1.20734e-05
  1   1  14  93 -1.28678e-05
  1   1  14  96 -2.26120e-05
  1   1  14 107 -1.27968e-05
  1   1  14 109  2.04153e-05
  1   1  15   8  2.33592e-05
  1   1  15  19 -1.91010e-05
  1   1  15  21  1.36492e-05
  1   1  15  25 -2.16615e-05
  1   1  15  30 -1.17249e-05
  1   1  15  31  1.89064e-05
  1   1  15  32  2.53275e-05
  1   1  15  36  1.52245e-05
  1   1  15  37  1.60486e-05
  1   1  15  38 -1.16952e-05
  1   1  15  57  1.10918e-05
  1   1  15  69  2.15175e-05
  1   1  15  75  1.48025e-05
  1   1  15  82  2.19685e-05
  1   1  15  85  1.69538e-05
  1   1  15  86 -1.50109e-05
  1   1  15  87 -1.46238e-05
  1   1  15  93  1.29234e-05
  1   1  15  94 -2.09739e-05
  1   1  15  95  2.27479e-05
  1   1  15  96  2.56197e-05
  1   1  15  97 -1.33428e-05
  1   1  15 106  1.27201e-05
  1   1  15 107  4.28609e-05
  1   1  15 109 -5.39267e-05
  1   1  15 110  3.27827e-05
  1   1  15 111  1.57182e-05
  1   1  15 112  1.19592e-05
  1   2   3   8  3.90854e-05
  1   2   3   9  1.97795e-04
  1   2   3  10 -2.21518e-05
  1   2   3  12 -1.05595e-04
  1   2   3  13 -9.47552e-05
  1   2   3  15 -4.81417e-05
  1   2   3  16 -4.46596e-05
  1   2   3  17  2.26503e-04
  1   2   3  18 -1.25114e-05
  1   2   3  19 -1.12064e-04
  1   2   3  20 -1.38429e-04
  1   2   3  21  6.68466e-05
  1   2   3  22  1.87165e-04
  1   2   3  23  4.58550e-05
  1   2   3  24  1.96992e-04
  1   2   3  26 -8.55064e-05
  1   2   3  27 -1.88390e-05
  1   2   3  28  2.79152e-05
  1   2   3  29  3.46220e-05
  1   2   3  30 -1.77480e-05
  1   2   3  31 -7.52873e-05
  1   2   3  32  2.68993e-05
  1   2   3  33  3.96261e-05
  1   2   3  34 -9.30484e-05
  1   2   3  35 -4.55994e-05
  1   2   3  36 -2.45900e-05
  1   2   3  37 -4.34245e-05
  1   2   3  40 -3.62932e-05
  1   2   3  41  1.45730e-05
  1   2   3  42 -1.47146e-05
  1   2   3  43  2.54936e-05
  1   2   3  44 -2.42148e-05
  1   2   3  45  1.49112e-05
  1   2   3  46  1.94346e-05
  1   2   3  48  7.20476e-05
  1   2   3  49 -1.37495e-05
  1   2   3  50 -1.03750e-04
  1   2   3  51 -4.04327e-05
  1   2   3  52  1.02117e-05
  1   2   3  55 -1.42002e-05
  1   2   3  57 -2.07762e-05
  1   2   3  58 -1.05177e-05
  1   2   3  61 -1.74860e-05
  1   2   3  62  2.58083e-05
  1   2   3  65  1.29848e-05
  1   2   3  66  1.44150e-05
  1   2   3  69  1.43251e-04
  1   2   3  70  4.25078e-05
  1   2   3  71  1.41633e-04
  1   2   3  72 -2.90472e-05
  1   2   3  74  5.52190e-05
  1   2   3  78  9.68276e-05
  1   2   3  79 -1.03520e-05
  1   2   3  80 -7.35023e-05
  1   2   3  81 -5.83508e-05
  1   2   3  82 -1.16288e-05
  1   2   3  83  2.79013e-05
  1   2   3  84  4.68788e-05
  1   2   3  87  2.06649e-05
  1   2   3  88  1.10077e-04
  1   2   3  90 -1.12636e-04
  1   2   3  91  1.62595e-04
  1   2   3  92 -1.90612e-05
  1   2   3  93  1.65367e-05
  1   2   3  94 -1.56206e-04
  1   2   3  95  3.89699e-05
  1   2   3  97 -1.09956e-05
  1   2   3  98  1.44641e-05
  1   2   3  99 -6.60217e-05
  1   2   3 101 -2.09090e-05
  1   2   3 105  3.66000e-05
  1   2   3 106 -1.26852e-04
  1   2   3 108 -4.40177e-05
  1   2   3 109  2.96849e-05
  1   2   3 110  2.69727e-05
  1   2   3 112 -6.41261e-05
  1   2   3 126  1.95512e-05
  1   2   4   7 -5.23550e-05
  1   2   4   8  2.87379e-05
  1   2   4   9  6.89600e-05
  1   2   4  11 -2.05447e-04
  1   2   4  12 -3.43990e-05
  1   2   4  13  9.40924e-05
  1   2   4  14  3.52806e-05
  1   2   4  15  1.16648e-05
  1   2   4  16 -9.12024e-05
  1   2   4  17  9.85889e-05
  1   2   4  18  1.33226e-05
  1   2   4  19  1.30791e-05
  1   2   4  20 -1.35366e-04
  1   2   4  21 -8.18676e-05
  1   2   4  23  1.60557e-04
  1   2   4  24  1.33820e-04
  1   2   4  25 -4.76063e-05
  1   2   4  26 -4.23521e-05
  1   2   4  29 -1.35283e-05
  1   2   4  30  7.42616e-05
  1   2   4  31  3.51634e-04
  1   2   4  32  1.61566e-05
  1   2   4  33 -1.86715e-04
  1   2   4  35  1.75115e-04
  1   2   4  36 -3.62979e-05
  1   2   4  37  1.76220e-04
  1   2   4  38 -1.92823e-05
  1   2   4  39 -2.20966e-05
  1   2   4  40  1.22808e-04
  1   2   4  41 -1.32669e-05
  1   2   4  42 -2.86851e-05
  1   2   4  43 -9.61929e-05
  1   2   4  44 -2.51770e-05
  1   2   4  45 -6.13062e-05
  1   2   4  46 -1.53519e-05
  1   2   4  47 -7.03885e-05
  1   2   4  48  3.72390e-05
  1   2   4  49  7.55232e-05
  1   2   4  50 -3.58130e-05
  1   2   4  52 -3.47546e-05
  1   2   4  54 -1.84140e-05
  1   2   4  55  2.61928e-05
  1   2   4  57  7.65945e-05
  1   2   4  59 -1.64294e-05
  1   2   4  63  2.78104e-05
  1   2   4  64 -3.58666e-05
  1   2   4  69  2.72918e-05
  1   2   4  70 -1.61590e-04
  1   2   4  71  7.66320e-05
  1   2   4  72 -1.36289e-05
  1   2   4  73 -3.11511e-05
  1   2   4  74  2.65808e-05
  1   2   4  75 -1.90183e-05
  1   2   4  78  3.32742e-05
  1   2   4  80 -2.54264e-05
  1   2   4  81 -1.51187e-05
  1   2   4  83  2.19735e-05
  1   2   4  85 -1.71620e-05
  1   2   4  86 -1.97991e-05
  1   2   4  87 -4.64948e-05
  1   2   4  88  4.54764e-05
  1   2   4  89  7.25373e-05
  1   2   4  90 -3.57767e-05
  1   2   4  91  5.86677e-05
  1   2   4  92  1.87461e-05
  1   2   4  93 -7.76044e-05
  1   2   4  94 -3.26239e-05
  1   2   4  96 -2.90623e-05
  1   2   4  97  5.29943e-05
  1   2   4  99 -2.55147e-05
  1   2   4 100 -5.24625e-05
  1   2   4 101  3.71662e-05
  1   2   4 102 -2.52667e-05
  1   2   4 103  3.09697e-05
  1   2   4 104  2.09551e-05
  1   2   4 105 -1.13412e-04
  1   2   4 106 -6.20074e-05
  1   2   4 107 -4.85394e-05
  1   2   4 108 -1.79606e-05
  1   2   4 109 -8.59323e-05
  1   2   4 111 -5.06499e-05
  1   2   4 112 -3.45713e-05
  1   2   5   7  2.92214e-05
  1   2   5   8 -3.91950e-05
  1   2   5   9 -4.02427e-04
  1   2   5  10  1.15484e-05
  1   2   5  11  1.13211e-04
  1   2   5  12  4.16398e-05
  1   2   5  13  2.00939e-04
  1   2   5  14 -6.99472e-05
  1   2   5  15  3.46065e-05
  1   2   5  16 -4.95193e-05
  1   2   5  17  3.54523e-05
  1   2   5  18 -3.91562e-05
  1   2   5  19  3.28906e-05
  1   2   5  20 -7.76090e-05
  1   2   5  21  4.32116e-04
  1   2   5  22 -1.46267e-04
  1   2   5  23 -4.12507e-05
  1   2   5  24 -4.61649e-04
  1   2   5  26 -1.32273e-05
  1   2   5  27 -2.06627e-05
  1   2   5  28  1.95380e-04
  1   2   5  29  2.59841e-04
  1   2   5  30  1.75090e-05
  1   2   5  31  5.90036e-05
  1   2   5  32 -4.32563e-04
  1   2   5  33 -2.75962e-05
  1   2   5  34  8.83138e-05
  1   2   5  35  6.29604e-05
  1   2   5  36  4.54361e-05
  1   2   5  37  4.21866e-05
  1   2   5  38  1.43772e-05
  1   2   5  39 -9.62898e-05
  1   2   5  40  2.29053e-05
  1   2   5  42  5.76273e-05
  1   2   5  43 -4.28507e-05
  1   2   5  44  1.40398e-04
  1   2   5  45 -2.66817e-05
  1   2   5  46  6.83960e-05
  1   2   5  47 -3.28965e-05
  1   2   5  48 -2.41243e-05
  1   2   5  49  3.34003e-05
  1   2   5  50 -3.36178e-05
  1   2   5  51 -3.30405e-05
  1   2   5  53 -6.05121e-05
  1   2   5  54 -1.47239e-05
  1   2   5  55 -1.96433e-05
  1   2   5  56  1.00530e-04
  1   2   5  59  2.96046e-05
  1   2   5  60 -3.58052e-05
  1   2   5  61 -4.70449e-05
  1   2   5  62  1.14315e-05
  1   2   5  63  1.03982e-05
  1   2   5  65 -2.11068e-05
  1   2   5  66  2.61016e-05
  1   2   5  69  2.01677e-04
  1   2   5  70 -5.41465e-05
  1   2   5  71  4.82838e-05
  1   2   5  72  3.65550e-05
  1   2   5  73 -2.96020e-05
  1   2   5  74  1.46492e-05
  1   2   5  76 -1.30197e-05
  1   2   5  78  2.43982e-05
  1   2   5  80 -1.19747e-05
  1   2   5  81 -1.30555e-04
  1   2   5  82 -1.83376e-05
  1   2   5  83  3.29161e-05
  1   2   5  84  4.03940e-05
  1   2   5  88 -5.30069e-05
  1   2   5  89  3.02052e-05
  1   2   5  90 -3.09531e-05
  1   2   5  91  8.33676e-05
  1   2   5  93 -2.05410e-05
  1   2   5  94 -2.76827e-04
  1   2   5  95  2.04427e-04
  1   2   5  96 -4.59686e-05
  1   2   5  97  1.56081e-05
  1   2   5  98  1.06801e-04
  1   2   5  99  1.19038e-05
  1   2   5 101  1.61174e-05
  1   2   5 103  1.40064e-05
  1   2   5 104 -1.99156e-05
  1   2   5 105 -2.53411e-05
  1   2   5 106 -1.05921e-04
  1   2   5 107 -2.59961e-05
  1   2   5 108 -8.86723e-05
  1   2   5 110  2.21492e-05
  1   2   5 111 -1.66857e-05
  1   2   5 112 -2.42927e-05
  1   2   6   7 -8.59585e-04
  1   2   6   8 -1.27328e-04
  1   2   6   9 -2.79950e-04
  1   2   6  10  6.95815e-04
  1   2   6  11 -1.05665e-04
  1   2   6  12 -5.67075e-04
  1   2   6  13 -3.10831e-04
  1   2   6  14 -4.71712e-04
  1   2   6  15  2.43295e-04
  1   2   6  16 -5.17803e-04
  1   2   6  17 -2.08446e-04
  1   2   6  18  3.51357e-04
  1   2   6  19 -1.65086e-05
  1   2   6  20  3.78505e-04
  1   2   6  21  1.61577e-04
  1   2   6  22  4.02188e-04
  1   2   6  23 -2.22602e-04
  1   2   6  24  1.07481e-04
  1   2   6  25 -2.05223e-04
  1   2   6  26  8.81995e-05
  1   2   6  27 -5.28380e-05
  1   2   6  28  2.13289e-05
  1   2   6  30  5.49916e-04
  1   2   6  31  1.86422e-04
  1   2   6  32 -8.40495e-05
  1   2   6  33 -3.74226e-05
  1   2   6  34  2.09011e-05
  1   2   6  35 -2.15764e-04
  1   2   6  36  5.60434e-05
  1   2   6  37 -2.71726e-04
  1   2   6  38  1.19024e-05
  1   2   6  39  7.16362e-05
  1   2   6  40 -8.42988e-05
  1   2   6  41 -1.04820e-04
  1   2   6  42 -1.55093e-05
  1   2   6  43 -3.67004e-05
  1   2   6  44  1.29961e-05
  1   2   6  45 -2.65641e-04
  1   2   6  46  6.99907e-05
  1   2   6  47  1.71453e-04
  1   2   6  49 -2.07959e-04
  1   2   6  52  4.86040e-05
  1   2   6  53  2.83393e-05
  1   2   6  57  1.29707e-04
  1   2   6  58 -2.12595e-05
  1   2   6  59  1.93740e-05
  1   2   6  60  2.58214e-05
  1   2   6  61 -1.54310e-05
  1   2   6  63 -2.29257e-04
  1   2   6  64  4.68369e-05
  1   2   6  65  2.41017e-05
  1   2   6  69  3.39462e-05
  1   2   6  70  2.25530e-04
  1   2   6  71 -2.42957e-05
  1   2   6  72  1.47965e-05
  1   2   6  73 -2.07379e-05
  1   2   6  75  3.78847e-05
  1   2   6  76 -1.79545e-05
  1   2   6  77  6.60387e-05
  1   2   6  78 -1.56798e-05
  1   2   6  79 -6.24522e-05
  1   2   6  80  2.23231e-05
  1   2   6  82 -1.37929e-04
  1   2   6  83 -2.60966e-05
  1   2   6  84  1.94811e-05
  1   2   6  85  2.83879e-04
  1   2   6  86  5.11062e-05
  1   2   6  87  2.38066e-04
  1   2   6  88 -4.90539e-05
  1   2   6  89  2.01672e-04
  1   2   6  90  3.20999e-05
  1   2   6  92  9.16427e-05
  1   2   6  93  8.49086e-05
  1   2   6  94 -1.95922e-05
  1   2   6  95  3.35504e-05
  1   2   6  96  1.38606e-04
  1   2   6  97  3.29795e-05
  1   2   6  98  3.98706e-05
  1   2   6 100  1.11208e-04
  1   2   6 101 -1.20780e-04
  1   2   6 102  9.80597e-05
  1   2   6 103  2.85355e-05
  1   2   6 106 -1.08128e-05
  1   2   6 107  3.14067e-05
  1   2   6 108 -1.89281e-05
  1   2   6 109 -1.12591e-04
  1   2   6 111  1.17680e-04
  1   2   6 112  1.48842e-05
  1   2   6 125  1.94337e-05
  1   2   7   8  5.16827e-05
  1   2   7   9  2.99490e-04
  1   2   7  10 -1.62061e-05
  1   2   7  11  2.14013e-04
  1   2   7  12 -1.36801e-04
  1   2   7  13  1.72469e-04
  1   2   7  14 -1.83855e-04
  1   2   7  15 -1.03644e-05
  1   2   7  16  2.97070e-05
  1   2   7  17 -6.74758e-05
  1   2   7  18  6.76577e-05
  1   2   7  19 -2.95130e-04
  1   2   7  20 -3.25528e-04
  1   2   7  21 -1.23862e-04
  1   2   7  22  3.18392e-04
  1   2   7  23  1.60582e-04
  1   2   7  24  2.83382e-04
  1   2   7  25  5.34845e-05
  1   2   7  26 -9.10528e-05
  1   2   7  27  4.87694e-05
  1   2   7  28  5.32275e-05
  1   2   7  29 -1.67013e-04
  1   2   7  30 -6.09215e-05
  1   2   7  31 -8.98134e-05
  1   2   7  32  7.36819e-04
  1   2   7  33  2.83242e-05
  1   2   7  34 -3.68622e-04
  1   2   7  35 -5.98275e-05
  1   2   7  36  1.71362e-04
  1   2   7  38  2.22380e-05
  1   2   7  39 -1.06821e-04
  1   2   7  40 -3.42112e-05
  1   2   7  41  4.41139e-05
  1   2   7  42  2.00362e-04
  1   2   7  43  8.17052e-05
  1   2   7  44 -2.73832e-04
  1   2   7  45  8.30339e-05
  1   2   7  46  1.30537e-04
  1   2   7  47 -1.88699e-05
  1   2   7  48 -3.91916e-05
  1   2   7  49 -3.62340e-05
  1   2   7  50 -4.39771e-05
  1   2   7  51 -1.24474e-04
  1   2   7  52  1.13581e-05
  1   2   7  53 -4.01323e-05
  1   2   7  56 -2.08299e-05
  1   2   7  57 -3.82882e-05
  1   2   7  58 -1.07235e-05
  1   2   7  59  1.35872e-05
  1   2   7  60 -1.21948e-05
  1   2   7  61  7.65855e-05
  1   2   7  62 -1.93572e-05
  1   2   7  63  2.89984e-05
  1   2   7  65 -1.82287e-05
  1   2   7  66  2.71585e-05
  1   2   7  67  1.17648e-05
  1   2   7  69  1.79828e-04
  1   2   7  70  5.28033e-05
  1   2   7  71 -1.05991e-04
  1   2   7  72 -1.53092e-04
  1   2   7  73  6.34903e-05
  1   2   7  75  1.01540e-05
  1   2   7  76 -2.36588e-05
  1   2   7  77 -1.82692e-05
  1   2   7  78  1.36861e-04
  1   2   7  80 -4.97289e-05
  1   2   7  81  1.27988e-04
  1   2   7  82  3.29783e-05
  1   2   7  83 -3.14120e-05
  1   2   7  84 -4.02056e-05
  1   2   7  85 -5.14905e-05
  1   2   7  86  1.23556e-05
  1   2   7  87 -2.28524e-05
  1   2   7  88  6.46389e-05
  1   2   7  89 -4.56176e-05
  1   2   7  90 -1.18507e-04
  1   2   7  91  1.32498e-05
  1   2   7  93  1.46968e-05
  1   2   7  94  8.75058e-05
  1   2   7  95 -9.99834e-05
  1   2   7  97 -2.01040e-05
  1   2   7  98 -1.43925e-04
  1   2   7  99 -1.11240e-04
  1   2   7 100 -3.66240e-05
  1   2   7 101 -2.55215e-05
  1   2   7 102 -2.35050e-05
  1   2   7 103 -3.22680e-05
  1   2   7 104  3.23139e-05
  1   2   7 105  4.12114e-05
  1   2   7 106  1.32976e-04
  1   2   7 108  1.50208e-04
  1   2   7 109  6.48486e-05
  1   2   7 110  1.48918e-05
  1   2   7 112 -4.36565e-05
  1   2   7 126  1.06505e-05
  1   2   8   7 -1.52219e-05
  1   2   8   8 -1.53302e-04
  1   2   8   9  5.25638e-04
  1   2   8  10 -1.45800e-04
  1   2   8  11  3.54159e-04
  1   2   8  12 -1.70096e-04
  1   2   8  13  3.63209e-04
  1   2   8  14 -2.70322e-04
  1   2   8  16  2.32122e-05
  1   2   8  17 -1.21076e-04
  1   2   8  18 -1.70182e-05
  1   2   8  19 -2.18344e-04
  1   2   8  20 -4.13710e-04
  1   2   8  21  2.31058e-04
  1   2   8  22  1.45265e-04
  1   2   8  23  4.95772e-05
  1   2   8  24  3.70853e-04
  1   2   8  25  5.74070e-05
  1   2   8  26 -1.93760e-04
  1   2   8  27 -5.08496e-05
  1   2   8  28  2.39420e-04
  1   2   8  29  9.90894e-05
  1   2   8  31 -1.39910e-04
  1   2   8  32  1.78743e-04
  1   2   8  33  7.91090e-05
  1   2   8  34 -2.45079e-04
  1   2   8  35  1.29116e-05
  1   2   8  36  2.87920e-04
  1   2   8  37  3.45259e-05
  1   2   8  38 -1.40593e-04
  1   2   8  39 -1.52694e-05
  1   2   8  40  7.56300e-05
  1   2   8  41  2.41976e-05
  1   2   8  42  1.18809e-04
  1   2   8  43  6.51103e-05
  1   2   8  44 -1.76802e-04
  1   2   8  45  1.17237e-04
  1   2   8  46  2.25348e-04
  1   2   8  47 -7.28554e-05
  1   2   8  48 -3.59938e-05
  1   2   8  49 -3.50394e-05
  1   2   8  50 -7.69792e-05
  1   2   8  51 -2.38370e-04
  1   2   8  52  1.17575e-05
  1   2   8  53  1.95326e-05
  1   2   8  54 -2.86982e-05
  1   2   8  55 -1.71589e-05
  1   2   8  56 -3.53723e-05
  1   2   8  57 -5.99628e-05
  1   2   8  58  1.11827e-05
  1   2   8  62 -1.52864e-05
  1   2   8  63  1.00628e-04
  1   2   8  66  5.04909e-05
  1   2   8  67  1.36906e-05
  1   2   8  69  3.27272e-04
  1   2   8  70  1.75710e-05
  1   2   8  71 -1.09806e-04
  1   2   8  72 -6.06087e-05
  1   2   8  74 -2.00309e-05
  1   2   8  75  5.31493e-05
  1   2   8  76 -5.28118e-05
  1   2   8  77 -2.96279e-05
  1   2   8  78  9.92659e-05
  1   2   8  79 -2.32056e-05
  1   2   8  80 -1.68172e-05
  1   2   8  81  1.19777e-05
  1   2   8  82  3.64338e-05
  1   2   8  85 -1.18850e-04
  1   2   8  87 -1.04167e-04
  1   2   8  88  6.75869e-05
  1   2   8  90 -7.05506e-05
  1   2   8  91  6.09417e-05
  1   2   8  93 -2.44115e-05
  1   2   8  94 -1.71498e-05
  1   2   8  95  6.06740e-05
  1   2   8  96 -7.22969e-05
  1   2   8  97  3.50009e-05
  1   2   8  98 -5.11951e-05
  1   2   8  99 -4.44330e-05
  1   2   8 100 -3.96926e-05
  1   2   8 101  1.53483e-05
  1   2   8 102 -2.83039e-05
  1   2   8 103 -1.73217e-05
  1   2   8 104  2.34379e-05
  1   2   8 105  2.09543e-05
  1   2   8 106  6.75909e-05
  1   2   8 107 -3.23577e-05
  1   2   8 108  5.26002e-05
  1   2   8 109  4.40312e-05
  1   2   8 110  2.54723e-05
  1   2   8 111 -1.60196e-05
  1   2   8 112 -1.63286e-05
  1   2   9   7  6.50692e-04
  1   2   9   8  2.22932e-04
  1   2   9   9 -2.33178e-04
  1   2   9  10  1.26516e-04
  1   2   9  11 -6.56193e-04
  1   2   9  12  1.35777e-04
  1   2   9  13  7.04139e-04
  1   2   9  14  1.26722e-04
  1   2   9  15 -1.76756e-04
  1   2   9  16  7.12103e-05
  1   2   9  17  6.64352e-05
  1   2   9  18 -5.67986e-05
  1   2   9  19 -3.39020e-04
  1   2   9  20 -3.03447e-04
  1   2   9  21 -2.70540e-04
  1   2   9  22 -5.80928e-04
  1   2   9  23  6.25244e-04
  1   2   9  24  3.61080e-05
  1   2   9  25  3.30709e-04
  1   2   9  26 -2.08609e-04
  1   2   9  27 -1.43558e-05
  1   2   9  28  8.36662e-05
  1   2   9  29 -4.75834e-05
  1   2   9  30 -9.55927e-04
  1   2   9  31  1.91345e-04
  1   2   9  32  1.39365e-04
  1   2   9  33 -6.78869e-04
  1   2   9  35  3.53409e-04
  1   2   9  36  2.60226e-05
  1   2   9  37  2.38602e-04
  1   2   9  38  7.73326e-04
  1   2   9  39  2.08262e-04
  1   2   9  40 -2.64959e-04
  1   2   9  41 -3.78000e-05
  1   2   9  42  9.24480e-05
  1   2   9  43 -4.32957e-05
  1   2   9  44 -6.73215e-05
  1   2   9  45 -3.18530e-05
  1   2   9  46 -5.17280e-05
  1   2   9  47 -9.75766e-05
  1   2   9  48 -1.19553e-04
  1   2   9  49  5.59351e-04
  1   2   9  50  1.33084e-05
  1   2   9  51 -6.71618e-05
  1   2   9  52 -1.26141e-04
  1   2   9  53 -3.44592e-05
  1   2   9  54 -4.35000e-05
  1   2   9  55  4.33174e-05
  1   2   9  57  4.74803e-05
  1   2   9  58 -1.48778e-05
  1   2   9  59 -3.96593e-05
  1   2   9  60 -5.19180e-05
  1   2   9  61  4.44064e-05
  1   2   9  63 -1.20780e-04
  1   2   9  64 -6.95909e-05
  1   2   9  65 -2.87703e-05
  1   2   9  66  1.04287e-05
  1   2   9  70 -4.53409e-04
  1   2   9  71 -5.79258e-05
  1   2   9  72 -2.34175e-05
  1   2   9  73  1.86471e-04
  1   2   9  74 -1.00911e-05
  1   2   9  75 -3.53098e-04
  1   2   9  76  1.52841e-05
  1   2   9  77 -1.00186e-04
  1   2   9  78  4.10948e-05
  1   2   9  79  2.51373e-04
  1   2   9  80 -3.06964e-05
  1   2   9  82  1.31748e-04
  1   2   9  85  6.66869e-05
  1   2   9  86 -1.00120e-04
  1   2   9  87  1.44452e-04
  1   2   9  88  6.61592e-05
  1   2   9  89 -4.57673e-04
  1   2   9  90 -6.07987e-05
  1   2   9  92 -2.24025e-04
  1   2   9  93  6.23502e-05
  1   2   9  95 -2.46624e-05
  1   2   9  96  1.29725e-04
  1   2   9  97 -3.81726e-04
  1   2   9 100 -2.67346e-05
  1   2   9 101  6.04351e-05
  1   2   9 102 -6.36956e-05
  1   2   9 103 -7.88210e-05
  1   2   9 104 -2.56021e-05
  1   2   9 106  4.69778e-05
  1   2   9 107  1.87686e-04
  1   2   9 108  4.44738e-05
  1   2   9 109  1.08011e-04
  1   2   9 110 -1.36882e-05
  1   2   9 111 -1.19021e-04
  1   2   9 112 -2.01367e-05
  1   2   9 125 -5.16093e-05
  1   2   9 127 -1.50419e-05
  1   2  10   7 -5.66960e-04
  1   2  10   8 -9.71269e-05
  1   2  10   9  3.94308e-04
  1   2  10  10 -9.63982e-05
  1   2  10  11  2.54154e-04
  1   2  10  12  3.31035e-05
  1   2  10  13 -1.46327e-04
  1   2  10  14 -1.86462e-04
  1   2  10  15 -3.07844e-04
  1   2  10  16  7.60466e-04
  1   2  10  17  1.11939e-04
  1   2  10  18  1.76775e-04
  1   2  10  19  1.36420e-04
  1   2  10  20  9.24819e-05
  1   2  10  21 -3.74759e-05
  1   2  10  22  1.52902e-04
  1   2  10  23 -2.98046e-04
  1   2  10  24  1.03752e-04
  1   2  10  25  1.55561e-04
  1   2  10  26  4.13744e-05
  1   2  10  27 -1.40754e-05
  1   2  10  28 -5.53580e-05
  1   2  10  29  1.06329e-05
  1   2  10  30  4.23630e-04
  1   2  10  31 -6.83389e-04
  1   2  10  32 -8.19227e-05
  1   2  10  33  4.95897e-04
  1   2  10  35 -1.94698e-05
  1   2  10  36 -3.23441e-05
  1   2  10  37 -1.47334e-04
  1   2  10  38 -6.94530e-04
  1   2  10  39 -1.83909e-04
  1   2  10  40  4.37750e-04
  1   2  10  41 -4.96505e-05
  1   2  10  42 -5.46830e-05
  1   2  10  43  1.94871e-04
  1   2  10  44  7.53167e-05
  1   2  10  45  3.81966e-04
  1   2  10  46 -1.64857e-05
  1   2  10  47 -6.55064e-05
  1   2  10  48  4.96931e-05
  1   2  10  49 -3.02516e-04
  1   2  10  50  1.61607e-05
  1   2  10  51  7.00639e-05
  1   2  10  52  8.21307e-05
  1   2  10  53  2.93070e-05
  1   2  10  54 -7.25514e-05
  1   2  10  55 -8.07771e-05
  1   2  10  56 -3.56339e-05
  1   2  10  57 -2.28351e-04
  1   2  10  58  1.08931e-04
  1   2  10  59  1.48735e-05
  1   2  10  60  3.02488e-05
  1   2  10  61 -2.46104e-05
  1   2  10  63  3.75377e-04
  1   2  10  64  1.62793e-05
  1   2  10  65  1.20146e-05
  1   2  10  66  1.66310e-05
  1   2  10  69 -4.60836e-05
  1   2  10  70  2.58840e-04
  1   2  10  71  1.84433e-05
  1   2  10  72  1.49080e-05
  1   2  10  73 -1.08423e-04
  1   2  10  75  2.97339e-04
  1   2  10  77  1.33882e-05
  1   2  10  78 -3.86419e-05
  1   2  10  79 -1.47008e-04
  1   2  10  80  1.93830e-05
  1   2  10  82  7.36816e-05
  1   2  10  83  3.13114e-05
  1   2  10  84 -2.34504e-05
  1   2  10  85 -4.28379e-04
  1   2  10  86  7.37263e-05
  1   2  10  87 -4.02795e-04
  1   2  10  88 -2.87581e-05
  1   2  10  89  1.29533e-04
  1   2  10  90  4.63029e-05
  1   2  10  92  7.94908e-05
  1   2  10  93 -1.13842e-04
  1   2  10  94  2.03840e-05
  1   2  10  96 -2.80479e-04
  1   2  10  97  2.69264e-04
  1   2  10  98 -1.82805e-05
  1   2  10  99  1.70857e-05
  1   2  10 100 -9.55045e-05
  1   2  10 101  9.27821e-05
  1   2  10 102 -5.97408e-05
  1   2  10 105  8.41563e-05
  1   2  10 106 -2.34744e-05
  1   2  10 107 -1.76665e-04
  1   2  10 108 -2.97690e-05
  1   2  10 109  1.11244e-04
  1   2  10 111 -1.19238e-05
  1   2  10 112  1.54773e-05
  1   2  10 125  1.23987e-05
  1   2  11   7 -9.50356e-05
  1   2  11   8  6.11335e-04
  1   2  11   9 -8.74524e-04
  1   2  11  10  5.07212e-05
  1   2  11  11  2.98383e-04
  1   2  11  12 -7.69726e-05
  1   2  11  13 -1.47950e-04
  1   2  11  14  2.10155e-04
  1   2  11  15 -3.58796e-04
  1   2  11  16  4.89843e-05
  1   2  11  17 -2.63856e-05
  1   2  11  18  8.63646e-05
  1   2  11  19 -8.86140e-05
  1   2  11  20 -1.93340e-04
  1   2  11  21  2.99906e-04
  1   2  11  22  2.45067e-04
  1   2  11  23 -1.74029e-04
  1   2  11  24 -3.46765e-04
  1   2  11  25 -9.98129e-05
  1   2  11  26  5.92394e-05
  1   2  11  27  4.32469e-05
  1   2  11  28  4.38774e-04
  1   2  11  29 -2.30067e-04
  1   2  11  30  1.78332e-04
  1   2  11  31 -3.86317e-05
  1   2  11  32  5.70012e-04
  1   2  11  33  1.29605e-04
  1   2  11  34 -3.24813e-04
  1   2  11  35 -8.38121e-05
  1   2  11  36  2.07018e-04
  1   2  11  37 -2.70662e-05
  1   2  11  38 -1.18896e-04
  1   2  11  39 -3.78796e-04
  1   2  11  40  4.49001e-05
  1   2  11  41  2.73451e-05
  1   2  11  42  3.27311e-04
  1   2  11  43  4.86707e-05
  1   2  11  44 -2.45291e-04
  1   2  11  45  2.73677e-05
  1   2  11  46 -3.28182e-05
  1   2  11  47  2.35640e-05
  1   2  11  48 -2.26257e-04
  1   2  11  49 -1.52515e-04
  1   2  11  50  2.83645e-05
  1   2  11  51 -2.83296e-04
  1   2  11  52  5.46010e-05
  1   2  11  53 -1.08282e-04
  1   2  11  55 -1.57665e-05
  1   2  11  57 -1.62741e-05
  1   2  11  59  5.45895e-05
  1   2  11  60 -3.66139e-05
  1   2  11  61  1.40728e-04
  1   2  11  62 -1.17074e-05
  1   2  11  63  4.79240e-05
  1   2  11  64  3.18222e-05
  1   2  11  65 -5.02692e-05
  1   2  11  66  1.62316e-05
  1   2  11  67  1.68452e-05
  1   2  11  68 -1.48329e-05
  1   2  11  69  1.04210e-04
  1   2  11  70  1.01572e-04
  1   2  11  71 -2.50084e-04
  1   2  11  72 -2.01631e-04
  1   2  11  74 -7.03668e-05
  1   2  11  75  9.24773e-05
  1   2  11  76 -2.85494e-05
  1   2  11  77  1.48505e-05
  1   2  11  78  1.14225e-04
  1   2  11  79 -6.47443e-05
  1   2  11  80 -8.06149e-05
  1   2  11  81  6.96823e-05
  1   2  11  82 -2.03777e-05
  1   2  11  83 -1.43891e-05
  1   2  11  84 -2.26993e-05
  1   2  11  85 -3.85263e-05
  1   2  11  86  2.68260e-05
  1   2  11  87 -4.31848e-05
  1   2  11  88  2.16445e-04
  1   2  11  89  1.16901e-04
  1   2  11  90 -2.00261e-04
  1   2  11  91 -2.23719e-05
  1   2  11  92  5.76091e-05
  1   2  11  93 -1.82904e-05
  1   2  11  94  4.97937e-05
  1   2  11  95 -5.05168e-05
  1   2  11  96 -2.72382e-05
  1   2  11  97  9.62433e-05
  1   2  11  98 -1.31336e-04
  1   2  11  99 -2.58371e-05
  1   2  11 100 -1.80521e-05
  1   2  11 101 -3.59056e-05
  1   2  11 103  1.35871e-05
  1   2  11 104  2.46871e-05
  1   2  11 105 -1.28615e-05
  1   2  11 106  2.25115e-04
  1   2  11 107 -5.26981e-05
  1   2  11 108  1.90777e-04
  1   2  11 109 -1.49521e-05
  1   2  11 110 -1.83487e-05
  1   2  11 111  2.71494e-05
  1   2  11 112 -2.23630e-05
  1   2  12   7 -1.12819e-04
  1   2  12   8 -1.38743e-04
  1   2  12   9  3.29625e-04
  1   2  12  10 -2.70542e-04
  1   2  12  11  1.91117e-04
  1   2  12  12  1.33413e-04
  1   2  12  13 -1.53784e-04
  1   2  12  14 -2.46071e-04
  1   2  12  15 -2.33605e-04
  1   2  12  16  2.79953e-04
  1   2  12  18  2.48737e-04
  1   2  12  19 -1.25724e-04
  1   2  12  20  2.50091e-04
  1   2  12  21  1.54265e-05
  1   2  12  22 -1.25399e-04
  1   2  12  23 -6.02388e-05
  1   2  12  24  1.20130e-04
  1   2  12  25 -3.26304e-04
  1   2  12  27  1.15068e-04
  1   2  12  28 -9.23386e-05
  1   2  12  29  3.41661e-05
  1   2  12  30  2.91556e-04
  1   2  12  31 -6.81161e-05
  1   2  12  32 -4.55142e-05
  1   2  12  33  6.48230e-04
  1   2  12  35 -2.05949e-04
  1   2  12  37  1.61010e-04
  1   2  12  38 -6.10219e-04
  1   2  12  39 -3.53714e-05
  1   2  12  40  3.20287e-04
  1   2  12  41  3.50529e-04
  1   2  12  42 -4.47076e-05
  1   2  12  43  1.29835e-04
  1   2  12  44  6.34084e-05
  1   2  12  45  3.34443e-04
  1   2  12  46 -1.11783e-05
  1   2  12  47 -8.13683e-05
  1   2  12  49 -2.34504e-04
  1   2  12  51  3.09605e-05
  1   2  12  52 -2.36263e-05
  1   2  12  53  7.49410e-05
  1   2  12  54  1.26025e-04
  1   2  12  55 -3.32074e-05
  1   2  12  56 -2.76577e-05
  1   2  12  57 -1.45022e-04
  1   2  12  58 -4.97557e-05
  1   2  12  60  3.40992e-05
  1   2  12  61 -1.85252e-05
  1   2  12  63  2.95114e-04
  1   2  12  65  1.81519e-05
  1   2  12  69 -2.83152e-05
  1   2  12  70  1.97478e-04
  1   2  12  71 -5.62604e-05
  1   2  12  73 -1.06142e-04
  1   2  12  74 -2.67750e-05
  1   2  12  75  2.44656e-04
  1   2  12  77  1.92104e-05
  1   2  12  78 -4.62339e-05
  1   2  12  79 -1.34266e-04
  1   2  12  80  2.83667e-05
  1   2  12  82  3.58101e-05
  1   2  12  83  1.71649e-05
  1   2  12  84 -1.48022e-05
  1   2  12  85 -3.06092e-04
  1   2  12  86  7.97069e-05
  1   2  12  87 -3.05798e-04
  1   2  12  88 -4.12449e-05
  1   2  12  89  1.63044e-04
  1   2  12  90  5.80924e-05
  1   2  12  91 -1.89252e-05
  1   2  12  92  1.03512e-04
  1   2  12  93 -7.55697e-05
  1   2  12  94  1.54564e-05
  1   2  12  96 -2.13798e-04
  1   2  12  97  2.33577e-04
  1   2  12  99  2.99063e-05
  1   2  12 100 -6.75691e-05
  1   2  12 101  6.88502e-05
  1   2  12 102 -3.82586e-05
  1   2  12 103  1.38437e-05
  1   2  12 105  4.90436e-05
  1   2  12 107 -1.49921e-04
  1   2  12 108 -2.45866e-05
  1   2  12 109  6.33046e-05
  1   2  12 112  2.77337e-05
  1   2  13   7  1.05506e-05
  1   2  13  20  1.16228e-05
  1   2  13  25 -1.72332e-05
  1   2  13  30 -1.63968e-05
  1   2  13  31  3.10779e-05
  1   2  13  36  1.14756e-05
  1   2  13  39  1.01721e-05
  1   2  13  40 -1.55939e-05
  1   2  13  41  1.07904e-05
  1   2  13  57  1.07005e-05
  1   2  13  63 -1.34203e-05
  1   2  13  82  1.07429e-05
  1   2  13  85  1.94494e-05
  1   2  13  87  1.78605e-05
  1   2  13  88 -1.15042e-05
  1   2  13  96  1.75235e-05
  1   2  13 107  2.85175e-05
  1   2  13 109 -3.66590e-05
  1   2  13 110  1.62814e-05
  1   2  13 111  1.19210e-05
  1   2  14   8 -3.17649e-05
  1   2  14  15 -1.60674e-05
  1   2  14  19  2.21850e-05
  1   2  14  20  1.28549e-05
  1   2  14  21 -2.55030e-05
  1   2  14  23  1.78800e-05
  1   2  14  25  2.02214e-05
  1   2  14  28  2.07996e-05
  1   2  14  29 -2.31915e-05
  1   2  14  31 -1.32377e-05
  1   2  14  32 -2.93312e-05
  1   2  14  34  1.23254e-05
  1   2  14  36 -3.21325e-05
  1   2  14  37 -2.15986e-05
  1   2  14  38  1.29230e-05
  1   2  14  47 -1.00565e-05
  1   2  14  50  1.51762e-05
  1   2  14  51  1.92155e-05
  1   2  14  54  2.33661e-05
  1   2  14  55  1.04313e-05
  1   2  14  57 -1.42943e-05
  1   2  14  69 -3.77645e-05
  1   2  14  71  1.96512e-05
  1   2  14  75 -2.34564e-05
  1   2  14  79 -1.73271e-05
  1   2  14  82 -3.25676e-05
  1   2  14  85 -2.12960e-05
  1   2  14  86  3.15840e-05
  1   2  14  87  4.56298e-05
  1   2  14  88  1.38238e-05
  1   2  14  92 -1.54309e-05
  1   2  14  93 -2.25959e-05
  1   2  14  94  2.39515e-05
  1   2  14  95 -3.30223e-05
  1   2  14  96 -3.93676e-05
  1   2  14  97  2.16205e-05
  1   2  14  98 -1.05569e-05
  1   2  14 100 -1.53465e-05
  1   2  14 101  1.26315e-05
  1   2  14 106 -1.79970e-05
  1   2  14 107 -5.98251e-05
  1   2  14 108 -1.01355e-05
  1   2  14 109  7.21695e-05
  1   2  14 110 -3.98653e-05
  1   2  14 111 -2.05950e-05
  1   2  14 112 -1.72771e-05
  1   2  15   7 -1.99145e-05
  1   2  15  10  1.21307e-05
  1   2  15  18  1.04330e-05
  1   2  15  19  2.13305e-05
  1   2  15  20 -1.97681e-05
  1   2  15  22  1.20005e-05
  1   2  15  23 -1.53224e-05
  1   2  15  25  1.66193e-05
  1   2  15  27 -1.07693e-05
  1   2  15  30  2.26901e-05
  1   2  15  33 -3.03880e-05
  1   2  15  35  1.09466e-05
  1   2  15  36 -1.40692e-05
  1   2  15  37 -3.23651e-05
  1   2  15  38  1.14479e-05
  1   2  15  41 -3.28441e-05
  1   2  15  45 -1.69685e-05
  1   2  15  46 -1.37939e-05
  1   2  15  52  1.10282e-05
  1   2  15  54 -3.08262e-05
  1   2  15  58  1.98835e-05
  1   2  15  62 -1.37272e-05
  1   2  15  66  1.22197e-05
  1   2  15  82 -1.95852e-05
  1   2  15  85 -1.97658e-05
  1   2  15  86  1.64796e-05
  1   2  15  87  2.47563e-05
  1   2  15  92 -1.01580e-05
  1   2  15  95 -1.06760e-05
  1   2  15  96 -2.22892e-05
  1   2  15 106 -1.16880e-05
  1   2  15 107 -4.60311e-05
  1   2  15 109  5.40756e-05
  1   2  15 110 -3.25786e-05
  1   2  15 111 -1.80940e-05
  1   2  15 112 -1.06082e-05
  1   3   4   8 -1.51021e-05
  1   3   4   9  1.57192e-04
  1   3   4  10  2.59185e-05
  1   3   4  11  1.33293e-04
  1   3   4  12  2.76150e-05
  1   3   4  13 -8.66494e-05
  1   3   4  14 -1.34475e-05
  1   3   4  15 -6.37260e-05
  1   3   4  16  1.17142e-04
  1   3   4  17  2.68617e-05
  1   3   4  18  3.26506e-05
  1   3   4  19 -1.34015e-04
  1   3   4  20  5.61189e-05
  1   3   4  21 -3.73552e-05
  1   3   4  22  5.63934e-05
  1   3   4  23 -7.45767e-05
  1   3   4  24  9.67714e-05
  1   3   4  25  1.04241e-04
  1   3   4  26 -1.93338e-05
  1   3   4  28 -2.56521e-05
  1   3   4  29 -2.30117e-05
  1   3   4  31 -2.83978e-04
  1   3   4  32  8.33083e-05
  1   3   4  33  2.05455e-04
  1   3   4  34 -5.60417e-05
  1   3   4  35 -1.97094e-04
  1   3   4  37 -1.21140e-04
  1   3   4  38  3.68173e-05
  1   3   4  39  4.08300e-05
  1   3   4  40 -1.03784e-04
  1   3   4  43  1.11904e-04
  1   3   4  44 -1.10274e-05
  1   3   4  45  9.62664e-05
  1   3   4  46  1.36508e-05
  1   3   4  47  6.66768e-05
  1   3   4  48  1.00425e-05
  1   3   4  49 -1.41089e-04
  1   3   4  52  1.54259e-05
  1   3   4  53  1.03074e-05
  1   3   4  56 -1.16230e-05
  1   3   4  57 -4.81687e-05
  1   3   4  58 -1.78962e-05
  1   3   4  60  1.12620e-05
  1   3   4  63 -2.02573e-05
  1   3   4  70  1.92413e-04
  1   3   4  71 -1.22234e-05
  1   3   4  73  8.37138e-05
  1   3   4  75  1.43112e-05
  1   3   4  77 -1.61061e-05
  1   3   4  81  1.13320e-05
  1   3   4  82  2.70062e-05
  1   3   4  85 -1.83925e-05
  1   3   4  86  2.04240e-05
  1   3   4  87  1.07719e-05
  1   3   4  89 -8.12483e-05
  1   3   4  93  5.54194e-05
  1   3   4  94  1.91782e-05
  1   3   4  95 -2.09039e-05
  1   3   4  96  2.37530e-05
  1   3   4  97 -5.14214e-05
  1   3   4 100  1.40438e-05
  1   3   4 103 -3.90714e-05
  1   3   4 104 -1.58865e-05
  1   3   4 105  9.83930e-05
  1   3   4 106  1.34298e-05
  1   3   4 107  4.19903e-05
  1   3   4 109  9.05142e-05
  1   3   4 111  2.77651e-05
  1   3   5   7 -1.47912e-05
  1   3   5   9  2.17319e-04
  1   3   5  10 -1.60357e-05
  1   3   5  11 -5.44654e-05
  1   3   5  12 -1.01675e-04
  1   3   5  13 -6.66729e-05
  1   3   5  15 -1.75664e-05
  1   3   5  16 -5.56075e-05
  1   3   5  17  2.62700e-04
  1   3   5  18 -1.62062e-05
  1   3   5  19 -9.34368e-05
  1   3   5  20 -1.42144e-04
  1   3   5  21  2.54678e-05
  1   3   5  22  1.51931e-04
  1   3   5  23  6.35198e-05
  1   3   5  24  1.38951e-04
  1   3   5  26 -7.11662e-05
  1   3   5  27 -2.51229e-05
  1   3   5  28  1.73044e-05
  1   3   5  29  5.92116e-05
  1   3   5  31 -1.67368e-05
  1   3   5  32 -1.65367e-04
  1   3   5  33  1.23714e-05
  1   3   5  36 -9.92920e-05
  1   3   5  37 -1.20337e-05
  1   3   5  39 -2.23864e-05
  1   3   5  42 -7.56340e-05
  1   3   5  44  4.60583e-05
  1   3   5  46 -3.82238e-05
  1   3   5  48  1.06741e-04
  1   3   5  50 -1.16036e-04
  1   3   5  54 -1.36763e-05
  1   3   5  56  1.61677e-05
  1   3   5  60  1.00758e-05
  1   3   5  61 -3.76571e-05
  1   3   5  62  3.44485e-05
  1   3   5  65  1.61597e-05
  1   3   5  69  9.52203e-05
  1   3   5  70  1.45465e-05
  1   3   5  71  2.27273e-04
  1   3   5  74  7.15468e-05
  1   3   5  78  8.08993e-05
  1   3   5  80 -8.18746e-05
  1   3   5  81 -9.89775e-05
  1   3   5  82 -1.00029e-05
  1   3   5  83  4.69055e-05
  1   3   5  84  6.58193e-05
  1   3   5  88  1.27778e-04
  1   3   5  89  1.16378e-05
  1   3   5  90 -1.09011e-04
  1   3   5  91  1.97104e-04
  1   3   5  92 -1.51641e-05
  1   3   5  94 -2.01271e-04
  1   3   5  95  5.58601e-05
  1   3   5  96 -1.82143e-05
  1   3   5  98  4.74902e-05
  1   3   5  99 -5.31670e-05
  1   3   5 104 -1.48667e-05
  1   3   5 105  1.43059e-05
  1   3   5 106 -1.98750e-04
  1   3   5 108 -9.70911e-05
  1   3   5 110  2.27979e-05
  1   3   5 112 -7.50240e-05
  1   3   5 126  2.30815e-05
  1   3   5 128 -1.34116e-05
  1   3   6   7  3.58594e-04
  1   3   6   8 -6.28278e-05
  1   3   6   9 -4.52017e-05
  1   3   6  10 -4.77359e-04
  1   3   6  11  6.01230e-04
  1   3   6  12  1.31744e-04
  1   3   6  13 -6.34277e-04
  1   3   6  14  2.93878e-04
  1   3   6  15  3.78144e-04
  1   3   6  16 -6.37269e-04
  1   3   6  17 -1.14571e-04
  1   3   6  18 -2.47588e-04
  1   3   6  19  2.24721e-04
  1   3   6  20  1.56864e-04
  1   3   6  21  1.43528e-04
  1   3   6  22  3.80226e-04
  1   3   6  23 -2.52657e-04
  1   3   6  24  4.10873e-05
  1   3   6  25 -6.08189e-04
  1   3   6  26  9.32657e-05
  1   3   6  27  7.12944e-05
  1   3   6  28  6.05142e-05
  1   3   6  30  4.13550e-04
  1   3   6  31  4.46015e-04
  1   3   6  33  4.27944e-04
  1   3   6  34 -2.53817e-05
  1   3   6  35 -3.87385e-04
  1   3   6  37  4.30783e-05
  1   3   6  38 -2.40375e-04
  1   3   6  39 -6.47583e-05
  1   3   6  40 -1.02370e-04
  1   3   6  41  2.75533e-04
  1   3   6  42 -1.07039e-05
  1   3   6  43 -1.21104e-04
  1   3   6  45 -2.04162e-04
  1   3   6  46  1.54860e-05
  1   3   6  47  1.05748e-04
  1   3   6  49 -2.64226e-04
  1   3   6  50 -1.37159e-05
  1   3   6  51 -1.93896e-05
  1   3   6  52  1.90473e-05
  1   3   6  53  1.77440e-05
  1   3   6  54  1.92640e-04
  1   3   6  55  1.85141e-05
  1   3   6  56  2.65441e-05
  1   3   6  57  9.74211e-05
  1   3   6  58 -1.19471e-04
  1   3   6  59  2.50287e-05
  1   3   6  60  2.18722e-05
  1   3   6  63 -1.28657e-04
  1   3   6  64  5.20325e-05
  1   3   6  65  1.57032e-05
  1   3   6  66 -3.27069e-05
  1   3   6  69  1.18304e-05
  1   3   6  70  1.88282e-04
  1   3   6  71 -1.95248e-05
  1   3   6  72 -2.43885e-05
  1   3   6  73 -1.08374e-04
  1   3   6  75  1.13527e-04
  1   3   6  76 -1.43575e-05
  1   3   6  77  8.54182e-05
  1   3   6  79 -1.28875e-04
  1   3   6  81  1.03377e-05
  1   3   6  82 -1.76969e-04
  1   3   6  83 -1.32245e-05
  1   3   6  84  1.04293e-05
  1   3   6  85  2.31533e-04
  1   3   6  86  2.60052e-05
  1   3   6  87  1.39298e-04
  1   3   6  89  3.27236e-04
  1   3   6  92  1.49215e-04
  1   3   6  93  1.99464e-05
  1   3   6  95  1.17031e-05
  1   3   6  96  7.06445e-05
  1   3   6  97  1.67266e-04
  1   3   6  98  1.27127e-05
  1   3   6 100  9.32246e-05
  1   3   6 101 -1.23427e-04
  1   3   6 102  1.01615e-04
  1   3   6 103  7.48602e-05
  1   3   6 104  2.34033e-05
  1   3   6 105 -7.55548e-05
  1   3   6 107 -5.22085e-05
  1   3   6 109 -1.81848e-04
  1   3   6 111  1.11743e-04
  1   3   6 122  1.02049e-05
  1   3   6 125  4.41620e-05
  1   3   6 127  1.28350e-05
  1   3   7   7 -5.19223e-05
  1   3   7   8  6.25973e-05
  1   3   7   9  8.04997e-04
  1   3   7  10 -6.76994e-05
  1   3   7  11 -2.98150e-04
  1   3   7  12 -2.17057e-04
  1   3   7  13 -2.16789e-04
  1   3   7  14  1.11143e-04
  1   3   7  15 -1.21558e-04
  1   3   7  16 -7.57056e-05
  1   3   7  17  3.19735e-04
  1   3   7  18 -2.88154e-05
  1   3   7  19 -7.48233e-05
  1   3   7  20 -1.34383e-04
  1   3   7  21 -2.15453e-04
  1   3   7  22  1.82868e-04
  1   3   7  23  1.27480e-04
  1   3   7  24  7.14679e-04
  1   3   7  26 -8.13947e-05
  1   3   7  28 -2.71277e-04
  1   3   7  29 -1.95382e-04
  1   3   7  30 -1.66371e-05
  1   3   7  31  4.45960e-05
  1   3   7  32  4.19800e-04
  1   3   7  33 -7.50682e-05
  1   3   7  34 -1.75580e-04
  1   3   7  35  2.49551e-05
  1   3   7  36 -9.76874e-05
  1   3   7  37  1.16488e-05
  1   3   7  38 -4.82653e-05
  1   3   7  39  2.02739e-04
  1   3   7  40  3.59239e-05
  1   3   7  42 -1.26441e-04
  1   3   7  44 -1.53361e-04
  1   3   7  46 -6.24544e-05
  1   3   7  48  1.30176e-04
  1   3   7  49  2.44488e-05
  1   3   7  50 -1.48971e-04
  1   3   7  51 -1.72701e-05
  1   3   7  52 -2.66298e-05
  1   3   7  53  1.22756e-04
  1   3   7  54 -1.97225e-05
  1   3   7  55  1.23017e-05
  1   3   7  56 -1.19349e-04
  1   3   7  57  1.07375e-05
  1   3   7  58 -1.08062e-05
  1   3   7  59 -5.47404e-05
  1   3   7  60  5.39161e-05
  1   3   7  62  4.09976e-05
  1   3   7  64 -2.13116e-05
  1   3   7  65  4.99058e-05
  1   3   7  69  2.77009e-05
  1   3   7  70 -1.88096e-05
  1   3   7  71  1.86125e-04
  1   3   7  72 -6.64207e-05
  1   3   7  74  6.80434e-05
  1   3   7  76  1.12148e-05
  1   3   7  78  1.20623e-04
  1   3   7  80 -1.07263e-04
  1   3   7  83  3.11396e-05
  1   3   7  84  4.20714e-05
  1   3   7  88  2.19716e-04
  1   3   7  90 -1.34055e-04
  1   3   7  91  2.06372e-04
  1   3   7  92 -1.70502e-05
  1   3   7  93 -1.12870e-05
  1   3   7  94 -2.39693e-05
  1   3   7  95 -1.10669e-04
  1   3   7  98 -5.10216e-05
  1   3   7  99 -1.02318e-04
  1   3   7 100 -2.50129e-05
  1   3   7 101 -1.11133e-05
  1   3   7 104  1.11284e-05
  1   3   7 106 -1.49779e-04
  1   3   7 108 -2.19420e-05
  1   3   7 110  1.63137e-05
  1   3   7 111 -1.00551e-05
  1   3   7 112 -7.95460e-05
  1   3   7 114  1.23999e-05
  1   3   7 126  2.62113e-05
  1   3   7 128 -1.26993e-05
  1   3   8   7  6.32920e-05
  1   3   8   8 -2.35529e-04
  1   3   8   9  1.10548e-04
  1   3   8  10 -5.25510e-05
  1   3   8  11  2.21705e-04
  1   3   8  12  2.42290e-05
  1   3   8  13  2.20916e-04
  1   3   8  14 -2.30747e-04
  1   3   8  15  2.32423e-04
  1   3   8  16 -5.12898e-05
  1   3   8  17 -2.38652e-04
  1   3   8  19 -3.82544e-05
  1   3   8  21 -1.36733e-04
  1   3   8  22 -2.98024e-05
  1   3   8  23  1.28912e-05
  1   3   8  24 -3.10928e-04
  1   3   8  25 -1.97073e-05
  1   3   8  26  1.07465e-04
  1   3   8  27  5.93652e-05
  1   3   8  28 -7.97412e-05
  1   3   8  29 -3.58897e-05
  1   3   8  30 -2.36830e-05
  1   3   8  31  1.36094e-05
  1   3   8  32 -6.20901e-05
  1   3   8  33  5.33974e-05
  1   3   8  34  7.49575e-05
  1   3   8  35 -3.29676e-05
  1   3   8  36 -7.41587e-05
  1   3   8  37  1.59358e-05
  1   3   8  38  2.08337e-05
  1   3   8  39 -6.66594e-05
  1   3   8  40 -2.34499e-05
  1   3   8  41  4.63754e-05
  1   3   8  42  2.23864e-05
  1   3   8  44  8.58303e-05
  1   3   8  45  1.32465e-05
  1   3   8  46 -7.08230e-05
  1   3   8  47  1.04457e-05
  1   3   8  48 -1.27080e-05
  1   3   8  50  3.40608e-05
  1   3   8  51  9.63924e-05
  1   3   8  53 -3.78390e-05
  1   3   8  54  3.02259e-05
  1   3   8  56  5.09826e-05
  1   3   8  59  1.28733e-05
  1   3   8  60 -1.41035e-05
  1   3   8  61  1.20131e-05
  1   3   8  65 -1.35076e-05
  1   3   8  66 -1.67758e-05
  1   3   8  69 -1.12965e-04
  1   3   8  71  2.90295e-05
  1   3   8  72  1.82492e-05
  1   3   8  76  1.63939e-05
  1   3   8  78 -3.67043e-05
  1   3   8  88 -5.53033e-05
  1   3   8  90  2.57227e-05
  1   3   8  91 -3.90196e-05
  1   3   8  94 -1.40374e-05
  1   3   8  98  1.80331e-05
  1   3   8  99  1.66284e-05
  1   3   8 104 -1.25825e-05
  1   3   8 108 -1.68001e-05
  1   3   8 109  1.09143e-05
  1   3   8 110 -1.19913e-05
  1   3   9   7 -5.44979e-04
  1   3   9   8  6.76727e-05
  1   3   9   9 -3.50799e-04
  1   3   9  10  3.31429e-04
  1   3   9  12 -2.70212e-04
  1   3   9  13 -3.69586e-04
  1   3   9  14 -3.45603e-04
  1   3   9  15 -8.72982e-05
  1   3   9  16 -1.60078e-04
  1   3   9  18  3.95397e-04
  1   3   9  19 -2.00401e-04
  1   3   9  20  2.92710e-04
  1   3   9  21  1.09934e-04
  1   3   9  22  2.89162e-04
  1   3   9  23 -1.09227e-04
  1   3   9  24 -4.97438e-05
  1   3   9  25 -3.53023e-04
  1   3   9  26  5.89992e-05
  1   3   9  27  6.34551e-05
  1   3   9  28  5.52088e-05
  1   3   9  29 -1.39911e-05
  1   3   9  30  4.23235e-04
  1   3   9  31  9.87667e-05
  1   3   9  32  3.47042e-05
  1   3   9  33  3.52513e-04
  1   3   9  34 -5.29493e-05
  1   3   9  35 -2.69194e-04
  1   3   9  37 -6.37725e-05
  1   3   9  38 -2.67981e-04
  1   3   9  39 -1.49934e-04
  1   3   9  40  7.41644e-05
  1   3   9  41  1.78759e-04
  1   3   9  43  5.82619e-05
  1   3   9  45  2.74680e-05
  1   3   9  47  6.46712e-05
  1   3   9  48  1.90901e-05
  1   3   9  49 -2.42681e-04
  1   3   9  50 -1.04450e-05
  1   3   9  51 -1.42185e-05
  1   3   9  52  2.53493e-05
  1   3   9  53 -1.28486e-05
  1   3   9  54  9.05196e-05
  1   3   9  55 -1.43760e-05
  1   3   9  56  1.89879e-05
  1   3   9  58 -5.64251e-05
  1   3   9  59  3.29920e-05
  1   3   9  60  2.02044e-05
  1   3   9  63  1.61963e-05
  1   3   9  64  3.81953e-05
  1   3   9  66 -1.02247e-05
  1   3   9  69  1.39650e-05
  1   3   9  70  2.47304e-04
  1   3   9  72 -2.25510e-05
  1   3   9  73 -6.26582e-05
  1   3   9  75  1.51531e-04
  1   3   9  76 -1.01395e-05
  1   3   9  77  5.38163e-05
  1   3   9  79 -1.09026e-04
  1   3   9  81  1.16687e-05
  1   3   9  82 -6.54971e-05
  1   3   9  85  1.54087e-05
  1   3   9  86  8.08928e-05
  1   3   9  88  1.32025e-05
  1   3   9  89  2.12635e-04
  1   3   9  90 -1.42877e-05
  1   3   9  92  1.08570e-04
  1   3   9  93  2.11757e-05
  1   3   9  96 -2.10552e-05
  1   3   9  97  1.36484e-04
  1   3   9  98 -1.16968e-05
  1   3   9 100  2.75228e-05
  1   3   9 101 -4.82108e-05
  1   3   9 102  3.72074e-05
  1   3   9 103  1.85777e-05
  1   3   9 105  2.86284e-05
  1   3   9 107 -5.76981e-05
  1   3   9 109 -2.91529e-05
  1   3   9 111  6.95022e-05
  1   3   9 125  1.40426e-05
  1   3  10   7 -8.26780e-04
  1   3  10   8  6.57609e-05
  1   3  10   9 -4.23706e-04
  1   3  10  10  7.13404e-04
  1   3  10  11 -2.90399e-04
  1   3  10  12 -5.05277e-04
  1   3  10  13 -2.07538e-04
  1   3  10  14 -5.45957e-05
  1   3  10  15  2.14651e-04
  1   3  10  16 -3.45501e-04
  1   3  10  17 -9.27119e-05
  1   3  10  18  5.87187e-05
  1   3  10  19  3.39926e-04
  1   3  10  20  1.75956e-04
  1   3  10  21  1.58267e-04
  1   3  10  22  3.46926e-04
  1   3  10  23 -2.87729e-04
  1   3  10  24  2.49910e-05
  1   3  10  25  1.48173e-04
  1   3  10  26  1.21087e-04
  1   3  10  27 -1.50809e-04
  1   3  10  28  2.17410e-05
  1   3  10  29 -5.42369e-05
  1   3  10  30  4.00724e-04
  1   3  10  31  7.60306e-05
  1   3  10  32 -2.14478e-05
  1   3  10  33 -4.87240e-04
  1   3  10  34  4.81174e-05
  1   3  10  35  9.95122e-05
  1   3  10  36  2.79717e-05
  1   3  10  37 -3.41713e-04
  1   3  10  38  1.99219e-04
  1   3  10  39  8.13877e-05
  1   3  10  40 -7.84811e-05
  1   3  10  41 -4.51019e-04
  1   3  10  43 -1.26434e-04
  1   3  10  44 -2.10415e-05
  1   3  10  45 -3.98487e-04
  1   3  10  46  2.98215e-05
  1   3  10  47  1.52797e-04
  1   3  10  49 -6.06706e-05
  1   3  10  50  1.48694e-05
  1   3  10  51  1.07904e-05
  1   3  10  52  7.72336e-05
  1   3  10  54 -1.62066e-04
  1   3  10  55  1.58546e-05
  1   3  10  56 -1.29325e-05
  1   3  10  57  1.79715e-04
  1   3  10  58  8.49709e-05
  1   3  10  63 -2.71855e-04
  1   3  10  64  2.55675e-05
  1   3  10  65  1.02983e-05
  1   3  10  70  2.57530e-05
  1   3  10  71 -1.29950e-05
  1   3  10  75 -6.05398e-05
  1   3  10  77  4.21300e-05
  1   3  10  82 -1.17060e-04
  1   3  10  83 -1.70605e-05
  1   3  10  84  1.10303e-05
  1   3  10  85  3.13384e-04
  1   3  10  86 -1.56157e-05
  1   3  10  87  2.60231e-04
  1   3  10  88 -1.73386e-05
  1   3  10  89  1.27788e-04
  1   3  10  92  3.57567e-05
  1   3  10  93  4.12249e-05
  1   3  10  96  1.66991e-04
  1   3  10  97 -2.18918e-05
  1   3  10  98  2.64727e-05
  1   3  10 100  8.90758e-05
  1   3  10 101 -9.88557e-05
  1   3  10 102  7.91174e-05
  1   3  10 103  4.02850e-05
  1   3  10 104  1.28741e-05
  1   3  10 105 -8.58092e-05
  1   3  10 107  4.84692e-05
  1   3  10 109 -1.60803e-04
  1   3  10 111  7.09202e-05
  1   3  10 125  1.46907e-05
  1   3  11   7  8.82889e-05
  1   3  11   8  2.41152e-04
  1   3  11   9 -3.68970e-04
  1   3  11  10  2.46206e-05
  1   3  11  11 -6.80877e-05
  1   3  11  12  6.45058e-05
  1   3  11  13 -1.13261e-04
  1   3  11  14  1.41434e-04
  1   3  11  15 -8.97629e-05
  1   3  11  16  7.16733e-05
  1   3  11  17  1.93405e-04
  1   3  11  18  3.22003e-05
  1   3  11  19 -1.12663e-04
  1   3  11  20 -1.32519e-04
  1   3  11  21 -1.73137e-04
  1   3  11  22  2.06551e-04
  1   3  11  23  1.40289e-04
  1   3  11  24 -8.36059e-05
  1   3  11  26 -3.80964e-05
  1   3  11  27  2.18441e-05
  1   3  11  28  1.47486e-04
  1   3  11  29 -4.72126e-05
  1   3  11  30 -6.92482e-05
  1   3  11  31  2.93028e-05
  1   3  11  32  5.02461e-05
  1   3  11  33 -2.17605e-05
  1   3  11  34 -3.69563e-05
  1   3  11  35  1.10003e-05
  1   3  11  36 -8.70724e-05
  1   3  11  37  2.53199e-05
  1   3  11  38  9.61519e-05
  1   3  11  39 -2.30049e-04
  1   3  11  40 -3.55407e-05
  1   3  11  41  2.77019e-05
  1   3  11  42  3.36200e-05
  1   3  11  44 -1.90506e-05
  1   3  11  46 -6.53354e-05
  1   3  11  48  3.41500e-05
  1   3  11  49  3.38093e-05
  1   3  11  53 -9.87473e-05
  1   3  11  54  1.30674e-05
  1   3  11  56  4.97101e-05
  1   3  11  59  1.65483e-05
  1   3  11  60 -2.16215e-05
  1   3  11  61  2.97513e-05
  1   3  11  65 -2.56319e-05
  1   3  11  69 -2.75762e-05
  1   3  11  70 -1.89831e-05
  1   3  11  71  9.68584e-05
  1   3  11  72 -3.47972e-05
  1   3  11  73  1.15248e-05
  1   3  11  74  3.62922e-05
  1   3  11  75 -1.38006e-05
  1   3  11  76  1.10699e-05
  1   3  11  78  4.23341e-05
  1   3  11  80 -4.15561e-05
  1   3  11  81  1.34775e-05
  1   3  11  88  7.56535e-05
  1   3  11  89 -1.54831e-05
  1   3  11  90 -7.39161e-05
  1   3  11  91  2.83032e-05
  1   3  11  92 -1.24380e-05
  1   3  11  95 -3.95637e-05
  1   3  11  97 -1.59046e-05
  1   3  11  98 -3.37806e-05
  1   3  11  99 -3.35002e-05
  1   3  11 100 -1.10164e-05
  1   3  11 106 -1.42810e-05
  1   3  11 108  2.16610e-05
  1   3  11 112 -3.94503e-05
  1   3  12   7 -1.45036e-03
  1   3  12   8 -9.11545e-05
  1   3  12   9  2.73359e-04
  1   3  12  10  1.27296e-04
  1   3  12  11  9.15085e-04
  1   3  12  12 -3.66887e-04
  1   3  12  13 -6.70872e-04
  1   3  12  14 -1.43954e-04
  1   3  12  15 -4.47826e-05
  1   3  12  16  6.06986e-04
  1   3  12  17 -6.93387e-05
  1   3  12  18  6.13258e-05
  1   3  12  19  6.49400e-04
  1   3  12  20  1.46541e-04
  1   3  12  21  2.88186e-04
  1   3  12  22  9.83343e-04
  1   3  12  23 -1.05622e-03
  1   3  12  24  3.45757e-05
  1   3  12  25  1.96721e-04
  1   3  12  26  2.76028e-04
  1   3  12  27 -1.31959e-04
  1   3  12  28  1.07147e-04
  1   3  12  29 -1.17327e-04
  1   3  12  30  1.37239e-03
  1   3  12  31 -1.04352e-03
  1   3  12  32  1.04489e-04
  1   3  12  33  6.81859e-04
  1   3  12  34 -1.13100e-04
  1   3  12  35 -2.23873e-04
  1   3  12  36  5.49189e-05
  1   3  12  37 -6.41972e-04
  1   3  12  38 -1.09750e-03
  1   3  12  39 -4.22420e-04
  1   3  12  40  5.47961e-04
  1   3  12  41 -4.44859e-04
  1   3  12  42  3.40637e-05
  1   3  12  43  1.72427e-04
  1   3  12  45  1.71559e-04
  1   3  12  46  1.69003e-05
  1   3  12  47  1.27418e-04
  1   3  12  48  2.54299e-05
  1   3  12  49 -8.25593e-04
  1   3  12  50  2.36138e-05
  1   3  12  51  1.17732e-05
  1   3  12  52  2.68333e-04
  1   3  12  54 -2.13288e-04
  1   3  12  55 -1.15651e-04
  1   3  12  56 -4.20392e-05
  1   3  12  57 -1.79627e-04
  1   3  12  58  2.17437e-04
  1   3  12  59  6.14719e-05
  1   3  12  60  4.99504e-05
  1   3  12  63  2.96651e-04
  1   3  12  64  9.16200e-05
  1   3  12  65  1.89870e-05
  1   3  12  66  2.18139e-05
  1   3  12  68  1.09569e-05
  1   3  12  70  6.56866e-04
  1   3  12  71 -3.95276e-05
  1   3  12  72 -5.66902e-05
  1   3  12  73 -1.95936e-04
  1   3  12  74 -1.77797e-05
  1   3  12  75  5.27723e-04
  1   3  12  76 -1.62429e-05
  1   3  12  77  1.00044e-04
  1   3  12  79 -3.21960e-04
  1   3  12  81  2.51980e-05
  1   3  12  82 -8.19934e-05
  1   3  12  83  2.98554e-05
  1   3  12  84 -2.43255e-05
  1   3  12  85 -3.09293e-04
  1   3  12  86  1.22210e-04
  1   3  12  87 -3.62603e-04
  1   3  12  88  2.86029e-05
  1   3  12  89  5.18201e-04
  1   3  12  90 -1.13355e-05
  1   3  12  92  2.59036e-04
  1   3  12  93 -1.37146e-04
  1   3  12  94  1.28090e-05
  1   3  12  95 -1.00356e-05
  1   3  12  96 -2.70469e-04
  1   3  12  97  5.27641e-04
  1   3  12  98 -4.74449e-05
  1   3  12 100 -2.98139e-05
  1   3  12 101 -2.31427e-05
  1   3  12 102  2.63101e-05
  1   3  12 103  8.37578e-05
  1   3  12 104  2.75116e-05
  1   3  12 105  3.70989e-05
  1   3  12 106  1.43713e-05
  1   3  12 107 -2.83957e-04
  1   3  12 109 -4.38053e-05
  1   3  12 111  1.19008e-04
  1   3  12 122  1.29689e-05
  1   3  12 125  6.37470e-05
  1   3  12 127  1.89033e-05
  1   3  13   7  3.88152e-05
  1   3  13  10 -2.15406e-05
  1   3  13  13  1.53110e-05
  1   3  13  14  1.52848e-05
  1   3  13  15  1.71685e-05
  1   3  13  19 -1.34044e-05
  1   3  13  21 -1.65321e-05
  1   3  13  23  1.85677e-05
  1   3  13  24 -1.45341e-05
  1   3  13  25 -4.86548e-05
  1   3  13  27  1.12403e-05
  1   3  13  30 -3.18527e-05
  1   3  13  31  3.28755e-05
  1   3  13  32 -1.32521e-05
  1   3  13  33  1.45072e-05
  1   3  13  35 -1.30435e-05
  1   3  13  36 -2.75187e-05
  1   3  13  37  2.41467e-05
  1   3  13  41  3.86009e-05
  1   3  13  42 -1.51481e-05
  1   3  13  46 -1.89570e-05
  1   3  13  47 -1.21583e-05
  1   3  13  51  1.64190e-05
  1   3  13  54  2.12694e-05
  1   3  13  58 -1.25773e-05
  1   3  13  62  1.32559e-05
  1   3  13  63  2.10888e-05
  1   3  13  69 -1.59096e-05
  1   3  13  71  1.47321e-05
  1   3  13  82 -2.37881e-05
  1   3  13  85 -4.26897e-05
  1   3  13  88  1.25476e-05
  1   3  13  91 -1.43822e-05
  1   3  13  94  1.56810e-05
  1   3  13  95 -2.69438e-05
  1   3  13  96 -2.58950e-05
  1   3  13  97  1.37583e-05
  1   3  13 100 -1.08781e-05
  1   3  13 101  1.34428e-05
  1   3  13 106 -2.15868e-05
  1   3  13 107 -7.22529e-05
  1   3  13 108 -1.55301e-05
  1   3  13 109  8.06777e-05
  1   3  13 110 -5.88228e-05
  1   3  13 111 -2.82641e-05
  1   3  13 112 -1.90070e-05
  1   3  14   7 -1.24839e-05
  1   3  14   8  1.28471e-05
  1   3  14   9  1.00701e-05
  1   3  14  12 -1.59759e-05
  1   3  14  13  1.84633e-05
  1   3  14  15 -2.40217e-05
  1   3  14  16 -1.32766e-05
  1   3  14  19 -3.35427e-05
  1   3  14  20 -4.61895e-05
  1   3  14  21  1.06963e-04
  1   3  14  23 -1.39918e-05
  1   3  14  24  6.27266e-05
  1   3  14  26 -3.44898e-05
  1   3  14  27 -1.00609e-05
  1   3  14  28 -4.14700e-05
  1   3  14  29  9.18406e-05
  1   3  14  30  1.52505e-05
  1   3  14  32  1.36188e-04
  1   3  14  33 -1.94397e-05
  1   3  14  34 -7.82009e-05
  1   3  14  36  7.99411e-05
  1   3  14  37  3.67475e-05
  1   3  14  38 -3.18075e-05
  1   3  14  39  3.14992e-05
  1   3  14  41 -4.07707e-05
  1   3  14  42  2.02132e-05
  1   3  14  44 -4.97151e-05
  1   3  14  45  2.54249e-05
  1   3  14  46  9.81783e-05
  1   3  14  47  1.57481e-05
  1   3  14  50 -3.01916e-05
  1   3  14  51 -1.09241e-04
  1   3  14  53  1.37050e-05
  1   3  14  56 -1.57775e-05
  1   3  14  57  4.08216e-05
  1   3  14  61 -4.76509e-05
  1   3  14  69  1.78559e-04
  1   3  14  71 -4.65237e-05
  1   3  14  74 -2.49974e-05
  1   3  14  75  4.58318e-05
  1   3  14  76 -1.38137e-05
  1   3  14  77 -2.07557e-05
  1   3  14  78  3.63258e-05
  1   3  14  79  2.63872e-05
  1   3  14  80 -1.28335e-05
  1   3  14  82  8.72525e-05
  1   3  14  85  6.35944e-05
  1   3  14  86 -5.95264e-05
  1   3  14  87 -1.15214e-04
  1   3  14  88  1.23592e-05
  1   3  14  90 -2.01399e-05
  1   3  14  91  3.85148e-05
  1   3  14  92  3.67833e-05
  1   3  14  93  3.80544e-05
  1   3  14  94 -4.96247e-05
  1   3  14  95  1.06525e-04
  1   3  14  96  8.75367e-05
  1   3  14  97 -5.11909e-05
  1   3  14  99 -1.93284e-05
  1   3  14 100  2.94062e-05
  1   3  14 101 -3.20462e-05
  1   3  14 102  1.69239e-05
  1   3  14 103 -2.73457e-05
  1   3  14 104  1.40748e-05
  1   3  14 105  1.26882e-05
  1   3  14 106  5.30493e-05
  1   3  14 107  1.75039e-04
  1   3  14 108  3.40431e-05
  1   3  14 109 -1.99739e-04
  1   3  14 110  1.24405e-04
  1   3  14 111  5.86772e-05
  1   3  14 112  4.17693e-05
  1   3  14 121 -1.67043e-05
  1   3  15   7  1.88722e-05
  1   3  15   9 -1.34290e-05
  1   3  15  11 -1.24930e-05
  1   3  15  13  1.24049e-05
  1   3  15  20 -1.02359e-05
  1   3  15  22 -1.70712e-05
  1   3  15  23  2.37543e-05
  1   3  15  30 -1.36522e-05
  1   3  15  38  1.85986e-05
  1   3  15  41  2.02428e-05
  1   3  15  52 -1.17219e-05
  1   3  15  54  2.44178e-05
  1   3  15  58 -1.35240e-05
  1   3  15  75 -1.56812e-05
  1   4   5   7  2.85523e-05
  1   4   5  10 -2.20619e-05
  1   4   5  11 -6.32458e-05
  1   4   5  13  4.71070e-05
  1   4   5  14  2.83967e-05
  1   4   5  15  1.98784e-05
  1   4   5  16 -2.38540e-05
  1   4   5  17  1.12113e-05
  1   4   5  18 -4.45300e-05
  1   4   5  19  4.08523e-05
  1   4   5  20 -5.00042e-05
  1   4   5  21 -1.38103e-05
  1   4   5  22 -2.72456e-05
  1   4   5  23  4.99936e-05
  1   4   5  30 -3.09167e-05
  1   4   5  31  8.27602e-05
  1   4   5  32 -1.46812e-05
  1   4   5  33 -9.14660e-05
  1   4   5  34  1.25732e-05
  1   4   5  35  7.32250e-05
  1   4   5  37  4.13120e-05
  1   4   5  38  2.07865e-05
  1   4   5  40  2.72096e-05
  1   4   5  43 -3.20714e-05
  1   4   5  45 -3.10779e-05
  1   4   5  47 -2.24724e-05
  1   4   5  49  6.02338e-05
  1   4   5  52 -1.09309e-05
  1   4   5  57  1.56823e-05
  1   4   5  70 -6.87426e-05
  1   4   5  71  1.52580e-05
  1   4   5  73 -1.59335e-05
  1   4   5  75 -1.68708e-05
  1   4   5  86 -1.07645e-05
  1   4   5  91  1.01601e-05
  1   4   5  93 -1.39397e-05
  1   4   5  94 -1.01638e-05
  1   4   5 105 -2.63164e-05
  1   4   5 106 -1.28113e-05
  1   4   5 109 -1.91470e-05
  1   4   5 111 -1.16768e-05
  1   4   6   7 -3.78567e-05
  1   4   6   8 -3.10530e-04
  1   4   6   9  5.48409e-04
  1   4   6  10 -6.65782e-05
  1   4   6  11  1.39610e-04
  1   4   6  12 -1.38251e-04
  1   4   6  13  2.09550e-04
  1   4   6  14 -2.92358e-04
  1   4   6  15  2.34995e-04
  1   4   6  16 -1.81653e-04
  1   4   6  17 -1.72013e-04
  1   4   6  18 -4.00703e-05
  1   4   6  19 -1.54045e-05
  1   4   6  20 -5.12980e-05
  1   4   6  21  1.55025e-04
  1   4   6  22 -1.27953e-04
  1   4   6  23 -8.24304e-05
  1   4   6  24 -4.31803e-04
  1   4   6  25 -1.62215e-05
  1   4   6  26  2.20662e-04
  1   4   6  27  9.87745e-05
  1   4   6  28 -4.57707e-04
  1   4   6  29 -6.12336e-05
  1   4   6  30  4.48456e-05
  1   4   6  31  3.61522e-05
  1   4   6  32  2.26492e-04
  1   4   6  34 -5.67525e-05
  1   4   6  35 -2.60912e-05
  1   4   6  36 -8.45877e-05
  1   4   6  38 -2.68749e-05
  1   4   6  39  4.27756e-05
  1   4   6  41  1.62723e-05
  1   4   6  42 -5.34056e-05
  1   4   6  44 -1.57299e-05
  1   4   6  45 -1.33845e-05
  1   4   6  46  1.58312e-05
  1   4   6  48  1.42929e-04
  1   4   6  50 -5.56303e-05
  1   4   6  51  1.01846e-04
  1   4   6  53  1.48594e-05
  1   4   6  54  1.40851e-05
  1   4   6  60  1.07174e-05
  1   4   6  61 -2.15314e-05
  1   4   6  70  1.82736e-05
  1   4   6  71  1.38394e-04
  1   4   6  72  1.26561e-05
  1   4   6  73 -1.09231e-05
  1   4   6  74  4.72797e-05
  1   4   6  77  1.01864e-05
  1   4   6  78  2.30344e-05
  1   4   6  80 -2.51315e-05
  1   4   6  81  3.59611e-05
  1   4   6  82 -1.26370e-05
  1   4   6  85  1.06195e-05
  1   4   6  88 -4.87627e-05
  1   4   6  89  1.96752e-05
  1   4   6  91  3.06202e-05
  1   4   6  95 -2.56382e-05
  1   4   6  97  1.25110e-05
  1   4   6  98 -2.14885e-05
  1   4   6  99 -4.38041e-05
  1   4   6 101 -1.67441e-05
  1   4   6 104  1.10988e-05
  1   4   6 106 -5.25788e-05
  1   4   6 107 -1.05752e-05
  1   4   6 108 -1.20537e-05
  1   4   6 112 -1.85705e-05
  1   4   6 126  1.04276e-05
  1   4   7   7 -1.71980e-04
  1   4   7   8 -2.74763e-05
  1   4   7   9 -1.72871e-05
  1   4   7  10  7.35847e-05
  1   4   7  11  2.94643e-04
  1   4   7  12 -1.53278e-04
  1   4   7  13 -4.80819e-04
  1   4   7  14 -1.66115e-04
  1   4   7  15  1.56492e-05
  1   4   7  16 -1.41938e-04
  1   4   7  17 -2.73809e-05
  1   4   7  18  1.48042e-04
  1   4   7  19 -1.10236e-04
  1   4   7  20  2.80041e-04
  1   4   7  21  1.17812e-04
  1   4   7  22  3.22305e-04
  1   4   7  23 -2.51857e-04
  1   4   7  24  6.43562e-05
  1   4   7  25 -2.08432e-04
  1   4   7  26  5.41047e-05
  1   4   7  27  1.90429e-05
  1   4   7  28 -1.52219e-05
  1   4   7  30  1.64557e-04
  1   4   7  31 -2.80508e-04
  1   4   7  32  4.47383e-05
  1   4   7  33  4.17648e-04
  1   4   7  34 -6.45395e-05
  1   4   7  35 -3.76530e-04
  1   4   7  37 -2.56225e-04
  1   4   7  38 -1.58396e-04
  1   4   7  39 -1.64175e-05
  1   4   7  40 -1.54319e-04
  1   4   7  41  1.40005e-04
  1   4   7  43  1.17458e-04
  1   4   7  45  2.88275e-05
  1   4   7  46  1.73570e-05
  1   4   7  47  1.33270e-04
  1   4   7  48  2.20394e-05
  1   4   7  49 -2.19131e-04
  1   4   7  50 -2.10968e-05
  1   4   7  52  7.05685e-05
  1   4   7  53  2.63331e-05
  1   4   7  54  9.42541e-05
  1   4   7  55 -3.12612e-05
  1   4   7  57 -7.10226e-05
  1   4   7  58 -4.93609e-05
  1   4   7  59  3.06263e-05
  1   4   7  60  3.47509e-05
  1   4   7  63 -5.63409e-05
  1   4   7  64  7.16223e-05
  1   4   7  65  2.41349e-05
  1   4   7  66 -1.30165e-05
  1   4   7  69  1.08058e-05
  1   4   7  70  3.23739e-04
  1   4   7  72 -1.00916e-05
  1   4   7  73 -1.97259e-05
  1   4   7  75  1.03947e-04
  1   4   7  77  5.80021e-05
  1   4   7  79 -7.88179e-05
  1   4   7  82 -7.76891e-05
  1   4   7  83 -1.89807e-05
  1   4   7  84  1.93456e-05
  1   4   7  85  8.50289e-05
  1   4   7  86  6.51574e-05
  1   4   7  87  1.02506e-04
  1   4   7  88  1.40410e-05
  1   4   7  89  7.42717e-05
  1   4   7  91  1.72502e-05
  1   4   7  92  3.92467e-05
  1   4   7  93  1.07477e-04
  1   4   7  96  4.13379e-05
  1   4   7  97  2.75169e-05
  1   4   7 100  9.27939e-05
  1   4   7 101 -9.93387e-05
  1   4   7 102  7.04917e-05
  1   4   7 103 -1.37827e-05
  1   4   7 104 -1.70103e-05
  1   4   7 105  1.35204e-04
  1   4   7 107  2.28170e-05
  1   4   7 109  5.27680e-05
  1   4   7 110  1.56536e-05
  1   4   7 111  1.15480e-04
  1   4   7 112  1.05485e-05
  1   4   7 125  3.07249e-05
  1   4   7 127  1.47943e-05
  1   4   8   7 -1.23435e-03
  1   4   8   8  6.34575e-05
  1   4   8   9 -1.92498e-04
  1   4   8  10  8.29895e-04
  1   4   8  11 -4.54605e-04
  1   4   8  12 -5.42464e-04
  1   4   8  13  2.55269e-04
  1   4   8  14 -2.10530e-04
  1   4   8  15 -6.58747e-05
  1   4   8  16  3.90268e-04
  1   4   8  17 -1.30241e-05
  1   4   8  18  1.25910e-04
  1   4   8  19  4.05294e-04
  1   4   8  20 -7.28428e-05
  1   4   8  21  4.22020e-05
  1   4   8  22  2.25500e-04
  1   4   8  23 -2.57961e-04
  1   4   8  24 -1.15067e-05
  1   4   8  25  6.37619e-04
  1   4   8  26  9.57259e-05
  1   4   8  27 -2.16374e-04
  1   4   8  28  2.28238e-05
  1   4   8  29 -8.22280e-05
  1   4   8  30  3.56650e-04
  1   4   8  31 -3.88254e-04
  1   4   8  33 -6.78576e-04
  1   4   8  34  5.65363e-05
  1   4   8  35  4.78463e-04
  1   4   8  36  2.08688e-05
  1   4   8  37 -3.72114e-04
  1   4   8  38  1.60851e-05
  1   4   8  39 -3.88730e-05
  1   4   8  40  2.49014e-04
  1   4   8  41 -7.18768e-04
  1   4   8  42  1.21230e-05
  1   4   8  43 -3.95528e-05
  1   4   8  45 -1.56407e-04
  1   4   8  47  1.48359e-05
  1   4   8  49  1.75316e-05
  1   4   8  50  3.43569e-05
  1   4   8  51  3.22765e-05
  1   4   8  52  1.08561e-04
  1   4   8  53 -1.89364e-05
  1   4   8  54 -3.49541e-04
  1   4   8  55 -3.02288e-05
  1   4   8  56 -3.54273e-05
  1   4   8  57  4.85437e-05
  1   4   8  58  2.38881e-04
  1   4   8  64 -1.13991e-05
  1   4   8  66  3.55063e-05
  1   4   8  69 -2.00906e-05
  1   4   8  70 -8.95736e-05
  1   4   8  73 -1.20987e-05
  1   4   8  79  1.83046e-05
  1   4   8  82  2.21038e-05
  1   4   8  83  1.45053e-05
  1   4   8  84 -1.23735e-05
  1   4   8  85 -3.53855e-05
  1   4   8  86 -2.53142e-05
  1   4   8  87 -4.45086e-05
  1   4   8  89  3.01943e-05
  1   4   8  92 -1.50047e-05
  1   4   8  93 -7.55298e-05
  1   4   8  96 -2.33154e-05
  1   4   8  97  3.58428e-05
  1   4   8 100 -3.83895e-05
  1   4   8 101  3.45266e-05
  1   4   8 102 -2.29089e-05
  1   4   8 103  2.27471e-05
  1   4   8 104  1.38696e-05
  1   4   8 105 -7.87326e-05
  1   4   8 107 -3.55270e-05
  1   4   8 109 -5.93922e-05
  1   4   8 111 -3.44292e-05
  1   4   9   7 -2.37914e-04
  1   4   9   8 -7.69974e-04
  1   4   9   9  1.33261e-03
  1   4   9  10 -4.06600e-05
  1   4   9  11 -8.42841e-05
  1   4   9  12 -1.64242e-04
  1   4   9  13  2.24526e-04
  1   4   9  14 -4.43761e-04
  1   4   9  15  2.62665e-04
  1   4   9  16 -1.70226e-04
  1   4   9  17 -4.73870e-04
  1   4   9  19  2.56728e-04
  1   4   9  20  5.49279e-04
  1   4   9  22 -5.68026e-04
  1   4   9  23 -1.87392e-04
  1   4   9  24  7.42208e-04
  1   4   9  25 -4.98131e-05
  1   4   9  26  1.53132e-05
  1   4   9  27 -6.31042e-05
  1   4   9  28 -4.82850e-04
  1   4   9  29  5.17453e-05
  1   4   9  30  9.65288e-05
  1   4   9  31  1.04415e-05
  1   4   9  32 -2.68022e-04
  1   4   9  33  5.55860e-05
  1   4   9  34  2.41904e-04
  1   4   9  35 -2.52845e-05
  1   4   9  36  9.50801e-05
  1   4   9  37 -1.26020e-05
  1   4   9  38 -2.57691e-04
  1   4   9  39  8.12042e-04
  1   4   9  40  1.07601e-04
  1   4   9  42 -1.99220e-04
  1   4   9  44  1.47051e-04
  1   4   9  46  3.43593e-05
  1   4   9  48 -1.10118e-04
  1   4   9  49 -2.98155e-05
  1   4   9  50  1.35202e-05
  1   4   9  51  1.25196e-04
  1   4   9  52 -5.88791e-05
  1   4   9  53  3.49218e-04
  1   4   9  55  2.15815e-05
  1   4   9  56 -1.59422e-04
  1   4   9  59 -7.38003e-05
  1   4   9  60  8.40928e-05
  1   4   9  61 -8.37423e-05
  1   4   9  64 -2.68600e-05
  1   4   9  65  9.84638e-05
  1   4   9  67 -1.41492e-05
  1   4   9  68  1.15510e-05
  1   4   9  69 -1.03642e-04
  1   4   9  70  1.49677e-05
  1   4   9  71 -2.04269e-04
  1   4   9  72  1.19217e-04
  1   4   9  73 -2.88924e-05
  1   4   9  74 -9.02287e-05
  1   4   9  75  1.29979e-05
  1   4   9  78 -1.57927e-04
  1   4   9  80  1.09089e-04
  1   4   9  81 -7.47026e-05
  1   4   9  87 -1.10428e-05
  1   4   9  88 -1.80171e-04
  1   4   9  90  2.33496e-04
  1   4   9  91 -4.85450e-05
  1   4   9  92  1.47538e-05
  1   4   9  95  5.80522e-05
  1   4   9  96 -1.44999e-05
  1   4   9  97  1.60134e-05
  1   4   9  98  1.40958e-04
  1   4   9  99  1.03822e-04
  1   4   9 100  2.99523e-05
  1   4   9 101  3.49988e-05
  1   4   9 102  1.65077e-05
  1   4   9 103  1.45546e-05
  1   4   9 104 -3.53198e-05
  1   4   9 106 -6.93274e-05
  1   4   9 108 -1.28886e-04
  1   4   9 110 -1.39184e-05
  1   4   9 112  9.85530e-05
  1   4   9 126 -1.91301e-05
  1   4  10   7 -5.91421e-05
  1   4  10   8 -1.71714e-04
  1   4  10   9  1.66594e-04
  1   4  10  10  3.73663e-05
  1   4  10  11  2.85382e-04
  1   4  10  12 -1.74728e-04
  1   4  10  13  2.56597e-04
  1   4  10  14 -3.15305e-04
  1   4  10  15  3.21696e-04
  1   4  10  16 -1.07438e-04
  1   4  10  17 -1.06262e-04
  1   4  10  18  2.25970e-05
  1   4  10  19 -2.19488e-04
  1   4  10  20 -3.73084e-04
  1   4  10  21 -3.14398e-04
  1   4  10  22  4.69748e-04
  1   4  10  23  1.70708e-04
  1   4  10  24 -1.65348e-04
  1   4  10  25  3.88570e-05
  1   4  10  26  2.20900e-05
  1   4  10  27  3.83554e-05
  1   4  10  28  9.39432e-05
  1   4  10  29 -9.25396e-05
  1   4  10  30  1.47879e-05
  1   4  10  31  1.01960e-05
  1   4  10  32  9.72259e-05
  1   4  10  33 -5.52816e-05
  1   4  10  34 -7.12647e-05
  1   4  10  36 -1.05113e-04
  1   4  10  37 -2.63788e-05
  1   4  10  38  1.11041e-04
  1   4  10  39 -3.33694e-04
  1   4  10  40 -4.84287e-05
  1   4  10  41 -2.12553e-05
  1   4  10  42  5.02850e-05
  1   4  10  43 -1.47374e-05
  1   4  10  44 -3.39484e-05
  1   4  10  45 -2.52901e-05
  1   4  10  46 -3.46479e-05
  1   4  10  47  1.26378e-05
  1   4  10  48  1.04222e-04
  1   4  10  50 -2.45677e-05
  1   4  10  51  3.66261e-05
  1   4  10  52  2.66844e-05
  1   4  10  53 -1.41235e-04
  1   4  10  56  8.37941e-05
  1   4  10  59  2.12222e-05
  1   4  10  60 -2.53001e-05
  1   4  10  61  2.54444e-05
  1   4  10  63 -1.70866e-05
  1   4  10  65 -2.57839e-05
  1   4  10  69 -2.62021e-05
  1   4  10  71  1.89361e-04
  1   4  10  72 -3.73127e-05
  1   4  10  74  7.10831e-05
  1   4  10  78  6.51509e-05
  1   4  10  80 -5.58655e-05
  1   4  10  81  5.26649e-05
  1   4  10  85  2.10562e-05
  1   4  10  87  1.88937e-05
  1   4  10  88  6.49976e-05
  1   4  10  89  1.14192e-05
  1   4  10  90 -8.71826e-05
  1   4  10  91  4.30059e-05
  1   4  10  95 -6.14813e-05
  1   4  10  96  2.07224e-05
  1   4  10  98 -6.09496e-05
  1   4  10  99 -7.07245e-05
  1   4  10 101 -2.51779e-05
  1   4  10 104  1.74005e-05
  1   4  10 106 -3.06605e-05
  1   4  10 108  2.13845e-05
  1   4  10 109 -1.14994e-05
  1   4  10 110  1.09211e-05
  1   4  10 112 -6.13087e-05
  1   4  10 126  1.68400e-05
  1   4  11   7 -4.58291e-04
  1   4  11   8 -6.75174e-05
  1   4  11   9  1.35009e-04
  1   4  11  10 -7.58126e-05
  1   4  11  11  6.43997e-04
  1   4  11  12 -1.19144e-04
  1   4  11  13 -4.84795e-04
  1   4  11  14  2.78273e-04
  1   4  11  15  2.85483e-04
  1   4  11  16 -2.73959e-05
  1   4  11  17 -8.16878e-05
  1   4  11  18 -3.19908e-04
  1   4  11  19  5.90524e-04
  1   4  11  20  1.71993e-05
  1   4  11  21  1.94036e-04
  1   4  11  22  6.45084e-04
  1   4  11  23 -6.77233e-04
  1   4  11  24  3.25731e-05
  1   4  11  25  1.37911e-04
  1   4  11  26  1.83400e-04
  1   4  11  27 -1.25309e-04
  1   4  11  28  5.74959e-05
  1   4  11  29 -5.77534e-05
  1   4  11  30  6.84140e-04
  1   4  11  31 -4.22500e-04
  1   4  11  32  2.87786e-05
  1   4  11  33  1.68394e-04
  1   4  11  34 -3.61968e-05
  1   4  11  35 -1.43216e-04
  1   4  11  36  2.31756e-05
  1   4  11  37 -4.24088e-04
  1   4  11  38 -3.37974e-04
  1   4  11  39 -1.36068e-04
  1   4  11  40  5.93873e-05
  1   4  11  41 -3.70724e-04
  1   4  11  43 -3.71687e-05
  1   4  11  44 -1.20380e-05
  1   4  11  45 -1.58532e-04
  1   4  11  46  2.68667e-05
  1   4  11  47  1.51107e-04
  1   4  11  48  2.33355e-05
  1   4  11  49 -4.23516e-04
  1   4  11  50  1.11045e-05
  1   4  11  51  1.00699e-05
  1   4  11  52  1.63075e-04
  1   4  11  54 -1.31972e-04
  1   4  11  55 -2.89365e-05
  1   4  11  56 -1.26056e-05
  1   4  11  57  1.94487e-05
  1   4  11  58  1.09156e-04
  1   4  11  59  2.65402e-05
  1   4  11  60  2.12552e-05
  1   4  11  63 -5.37419e-05
  1   4  11  64  5.84890e-05
  1   4  11  65  1.33327e-05
  1   4  11  70  3.06333e-04
  1   4  11  72 -1.87623e-05
  1   4  11  73 -6.61636e-05
  1   4  11  75  1.74012e-04
  1   4  11  77  6.12933e-05
  1   4  11  79 -1.31563e-04
  1   4  11  81  1.26117e-05
  1   4  11  82 -1.14952e-04
  1   4  11  85  7.76108e-05
  1   4  11  86  1.46827e-05
  1   4  11  87  1.23835e-05
  1   4  11  89  2.76822e-04
  1   4  11  92  1.27133e-04
  1   4  11  93 -3.50356e-05
  1   4  11  97  2.01506e-04
  1   4  11 100  5.07528e-05
  1   4  11 101 -8.12109e-05
  1   4  11 102  6.63401e-05
  1   4  11 103  6.34842e-05
  1   4  11 104  2.14103e-05
  1   4  11 105 -3.85045e-05
  1   4  11 107 -8.25388e-05
  1   4  11 109 -1.20990e-04
  1   4  11 111  9.93222e-05
  1   4  11 122  1.02241e-05
  1   4  11 125  4.61505e-05
  1   4  11 127  1.40393e-05
  1   4  12   7 -1.97146e-04
  1   4  12   8 -3.88513e-04
  1   4  12   9  6.15948e-04
  1   4  12  11 -2.76367e-04
  1   4  12  13 -1.65713e-04
  1   4  12  14 -6.32869e-05
  1   4  12  15  1.25041e-05
  1   4  12  16 -2.38432e-05
  1   4  12  17  2.07683e-04
  1   4  12  18 -5.26872e-05
  1   4  12  19  2.26193e-04
  1   4  12  20  3.04240e-04
  1   4  12  21  5.39250e-04
  1   4  12  22 -3.72785e-04
  1   4  12  23 -1.93948e-04
  1   4  12  24  2.96850e-04
  1   4  12  25  1.89203e-05
  1   4  12  26 -7.19538e-05
  1   4  12  27 -9.61223e-05
  1   4  12  28 -3.93404e-04
  1   4  12  29  4.55026e-04
  1   4  12  30  1.78405e-04
  1   4  12  31 -7.93545e-05
  1   4  12  32 -5.58007e-04
  1   4  12  33  8.07512e-05
  1   4  12  34  1.67670e-04
  1   4  12  35 -1.01759e-05
  1   4  12  36  4.87121e-05
  1   4  12  37 -4.69685e-05
  1   4  12  38 -2.00093e-04
  1   4  12  39  4.56397e-04
  1   4  12  40  9.72755e-05
  1   4  12  41 -4.55143e-05
  1   4  12  42 -3.04422e-04
  1   4  12  44  1.59214e-04
  1   4  12  46  2.72088e-04
  1   4  12  47 -3.39676e-05
  1   4  12  48  2.31002e-04
  1   4  12  49 -4.85050e-05
  1   4  12  50 -9.54047e-05
  1   4  12  51  8.35374e-05
  1   4  12  52 -1.41580e-05
  1   4  12  53  1.78158e-04
  1   4  12  54 -3.10386e-05
  1   4  12  56 -6.40309e-05
  1   4  12  59 -4.09554e-05
  1   4  12  60  5.59323e-05
  1   4  12  61 -1.93523e-04
  1   4  12  62  1.80506e-05
  1   4  12  63  1.38701e-05
  1   4  12  64 -1.04378e-05
  1   4  12  65  6.35099e-05
  1   4  12  66  2.88799e-05
  1   4  12  68  1.01131e-05
  1   4  12  69  2.39325e-04
  1   4  12  70  4.88001e-05
  1   4  12  71  1.24892e-04
  1   4  12  72  1.99328e-04
  1   4  12  73 -5.51462e-05
  1   4  12  74  3.41604e-05
  1   4  12  75  3.69718e-05
  1   4  12  76 -2.58596e-05
  1   4  12  78 -6.91250e-05
  1   4  12  79 -2.74920e-05
  1   4  12  80  9.72619e-05
  1   4  12  81 -1.18148e-04
  1   4  12  82 -1.39912e-05
  1   4  12  83  2.17814e-05
  1   4  12  84  2.29370e-05
  1   4  12  85 -1.90308e-05
  1   4  12  86  1.26954e-05
  1   4  12  87 -2.81069e-05
  1   4  12  88 -2.34968e-04
  1   4  12  89  3.06847e-05
  1   4  12  90  1.92709e-04
  1   4  12  91  6.93962e-05
  1   4  12  92  1.24912e-05
  1   4  12  94 -1.35727e-04
  1   4  12  95  1.94955e-04
  1   4  12  96 -4.91978e-05
  1   4  12  97  3.39113e-05
  1   4  12  98  1.46982e-04
  1   4  12  99  3.14928e-05
  1   4  12 100  1.91858e-05
  1   4  12 101  2.36915e-05
  1   4  12 102  1.62599e-05
  1   4  12 105  1.51903e-05
  1   4  12 106 -1.91130e-04
  1   4  12 107 -2.01398e-05
  1   4  12 108 -1.84681e-04
  1   4  12 110  3.84177e-05
  1   4  12 112  4.43148e-05
  1   4  13   8 -1.03705e-05
  1   4  13   9  1.36666e-05
  1   4  13  12 -1.24644e-05
  1   4  13  15 -1.42912e-05
  1   4  13  21  1.96119e-05
  1   4  13  24  2.40447e-05
  1   4  13  25 -1.47897e-05
  1   4  13  26 -1.13898e-05
  1   4  13  30 -1.58885e-05
  1   4  13  31  2.48934e-05
  1   4  13  32  2.86298e-05
  1   4  13  34 -1.48230e-05
  1   4  13  37  1.25654e-05
  1   4  13  39  1.03197e-05
  1   4  13  40 -1.03088e-05
  1   4  13  44 -1.76149e-05
  1   4  13  45  1.35899e-05
  1   4  13  46  2.57313e-05
  1   4  13  50  1.42637e-05
  1   4  13  51 -1.06207e-05
  1   4  13  54  2.42724e-05
  1   4  13  57  1.19878e-05
  1   4  13  69  2.71407e-05
  1   4  13  78  1.08072e-05
  1   4  13  82  1.22015e-05
  1   4  13  87  1.27017e-05
  1   4  13  91  1.00629e-05
  1   4  13  94 -1.28258e-05
  1   4  13  95  1.65224e-05
  1   4  13 107  1.87184e-05
  1   4  13 109 -2.67212e-05
  1   4  13 110  1.79082e-05
  1   4  14   9  1.13715e-05
  1   4  14  21  1.23899e-05
  1   4  14  24  1.17016e-05
  1   4  14  25 -2.11688e-05
  1   4  14  30 -1.52040e-05
  1   4  14  32  1.42940e-05
  1   4  14  33  1.43127e-05
  1   4  14  46  1.12274e-05
  1   4  14  54  1.48302e-05
  1   4  14  69  1.56694e-05
  1   4  14  95  1.07001e-05
  1   4  14 107  1.53933e-05
  1   4  14 109 -2.28541e-05
  1   4  14 110  1.32120e-05
  1   4  15   7  1.49600e-05
  1   4  15   8 -2.11428e-05
  1   4  15   9 -1.62667e-05
  1   4  15  10 -1.46468e-05
  1   4  15  13 -1.96558e-05
  1   4  15  15  3.22621e-05
  1   4  15  16  1.52645e-05
  1   4  15  19  2.81894e-05
  1   4  15  20  3.13905e-05
  1   4  15  21 -1.25146e-04
  1   4  15  23  1.36845e-05
  1   4  15  24 -7.05117e-05
  1   4  15  26  3.69320e-05
  1   4  15  28  5.90263e-05
  1   4  15  29 -9.29158e-05
  1   4  15  30 -1.45095e-05
  1   4  15  32 -1.28553e-04
  1   4  15  33  1.89080e-05
  1   4  15  34  8.77820e-05
  1   4  15  36 -1.07585e-04
  1   4  15  37 -4.43594e-05
  1   4  15  38  3.62732e-05
  1   4  15  39 -4.46336e-05
  1   4  15  41  5.00142e-05
  1   4  15  42 -3.08265e-05
  1   4  15  44  4.70182e-05
  1   4  15  45 -2.49190e-05
  1   4  15  46 -1.11813e-04
  1   4  15  47 -1.60695e-05
  1   4  15  50  2.77498e-05
  1   4  15  51  1.17592e-04
  1   4  15  53 -1.48626e-05
  1   4  15  54  1.33301e-05
  1   4  15  56  1.68501e-05
  1   4  15  57 -4.31365e-05
  1   4  15  61  5.35493e-05
  1   4  15  69 -1.97722e-04
  1   4  15  71  6.07103e-05
  1   4  15  74  2.28553e-05
  1   4  15  75 -5.01615e-05
  1   4  15  76  1.73473e-05
  1   4  15  77  2.38893e-05
  1   4  15  78 -3.17048e-05
  1   4  15  79 -3.10194e-05
  1   4  15  81  1.42285e-05
  1   4  15  82 -9.25093e-05
  1   4  15  85 -6.48002e-05
  1   4  15  86  6.95895e-05
  1   4  15  87  1.29224e-04
  1   4  15  90  2.09677e-05
  1   4  15  91 -3.13894e-05
  1   4  15  92 -4.09018e-05
  1   4  15  93 -4.17598e-05
  1   4  15  94  4.93314e-05
  1   4  15  95 -1.05481e-04
  1   4  15  96 -9.48013e-05
  1   4  15  97  5.48663e-05
  1   4  15  98 -1.01051e-05
  1   4  15  99  1.84680e-05
  1   4  15 100 -3.18041e-05
  1   4  15 101  3.53611e-05
  1   4  15 102 -1.77726e-05
  1   4  15 103  2.80093e-05
  1   4  15 104 -1.36181e-05
  1   4  15 105 -1.17704e-05
  1   4  15 106 -5.85453e-05
  1   4  15 107 -1.81155e-04
  1   4  15 108 -3.28253e-05
  1   4  15 109  2.06433e-04
  1   4  15 110 -1.06153e-04
  1   4  15 111 -6.21099e-05
  1   4  15 112 -3.40875e-05
  1   4  15 121  1.62640e-05
  1   5   6   7  4.56072e-04
  1   5   6   8 -1.00368e-05
  1   5   6   9  8.09724e-05
  1   5   6  10 -2.92447e-04
  1   5   6  11  5.87231e-05
  1   5   6  12  2.07552e-04
  1   5   6  13  6.81772e-05
  1   5   6  14  1.62802e-04
  1   5   6  15  5.02821e-05
  1   5   6  16 -8.60278e-05
  1   5   6  18 -1.48792e-04
  1   5   6  19 -2.87642e-05
  1   5   6  20 -9.21474e-05
  1   5   6  21 -5.56013e-05
  1   5   6  22 -1.44663e-04
  1   5   6  23  1.33505e-04
  1   5   6  25 -7.96765e-05
  1   5   6  26 -3.85853e-05
  1   5   6  27  3.93382e-05
  1   5   6  28 -1.01678e-05
  1   5   6  29  1.79751e-05
  1   5   6  30 -2.06123e-04
  1   5   6  31  1.42890e-04
  1   5   6  33  1.27454e-05
  1   5   6  36 -1.26695e-05
  1   5   6  37  1.49898e-04
  1   5   6  38  7.89289e-05
  1   5   6  39  2.82795e-05
  1   5   6  40 -5.10174e-05
  1   5   6  41  1.25714e-04
  1   5   6  43 -3.37937e-05
  1   5   6  46 -1.02215e-05
  1   5   6  47 -4.10169e-05
  1   5   6  49  9.32958e-05
  1   5   6  52 -4.22662e-05
  1   5   6  54  5.86621e-05
  1   5   6  55  1.37974e-05
  1   5   6  58 -3.91007e-05
  1   5   6  64 -1.31741e-05
  1   5   6  70 -9.84460e-05
  1   5   6  75 -5.13268e-05
  1   5   6  77 -1.31727e-05
  1   5   6  79  2.66955e-05
  1   5   6  82  1.10264e-05
  1   5   6  86 -2.35694e-05
  1   5   6  89 -5.26903e-05
  1   5   6  92 -2.69345e-05
  1   5   6  97 -3.56086e-05
  1   5   6 101  1.09654e-05
  1   5   6 105 -1.73180e-05
  1   5   6 107  1.56691e-05
  1   5   6 111 -2.14867e-05
  1   5   7   7 -3.40998e-05
  1   5   7   8 -1.84289e-05
  1   5   7   9  2.39398e-04
  1   5   7  10 -1.47983e-05
  1   5   7  11 -1.68388e-04
  1   5   7  12  2.87556e-05
  1   5   7  13 -1.30031e-04
  1   5   7  14  7.01495e-05
  1   5   7  15 -1.05510e-05
  1   5   7  16  4.56393e-05
  1   5   7  17 -1.60745e-04
  1   5   7  18  2.24259e-05
  1   5   7  19  8.97290e-05
  1   5   7  20  1.55311e-04
  1   5   7  21 -2.60530e-04
  1   5   7  22 -8.29094e-05
  1   5   7  23 -2.20740e-05
  1   5   7  24  2.55559e-04
  1   5   7  25 -2.36360e-05
  1   5   7  26  6.08498e-05
  1   5   7  27  1.37361e-05
  1   5   7  28 -2.34610e-04
  1   5   7  29 -1.59826e-04
  1   5   7  31  3.71417e-05
  1   5   7  32  2.78263e-04
  1   5   7  33 -3.16718e-05
  1   5   7  35  1.14032e-05
  1   5   7  36  1.51587e-05
  1   5   7  37  1.01163e-05
  1   5   7  38 -3.81278e-05
  1   5   7  39  1.22697e-04
  1   5   7  40  2.85258e-05
  1   5   7  42 -1.00919e-04
  1   5   7  44 -1.27300e-04
  1   5   7  46  2.12793e-05
  1   5   7  48  4.68214e-05
  1   5   7  49  1.22157e-05
  1   5   7  50  9.71524e-05
  1   5   7  51  3.08445e-05
  1   5   7  52 -1.60712e-05
  1   5   7  53  6.28608e-05
  1   5   7  54  1.94621e-05
  1   5   7  55  2.41621e-05
  1   5   7  56 -1.06630e-04
  1   5   7  57  1.12243e-05
  1   5   7  59 -3.36601e-05
  1   5   7  60  3.36669e-05
  1   5   7  61  1.45964e-05
  1   5   7  62 -3.50914e-05
  1   5   7  65  1.78519e-05
  1   5   7  66 -2.60356e-05
  1   5   7  69 -2.20592e-04
  1   5   7  70 -1.29472e-05
  1   5   7  71 -1.31830e-04
  1   5   7  72  3.12202e-05
  1   5   7  74 -5.18998e-05
  1   5   7  78 -1.09344e-04
  1   5   7  79  1.06982e-05
  1   5   7  80  9.92228e-05
  1   5   7  81  1.75834e-04
  1   5   7  82  2.37399e-05
  1   5   7  83 -5.93718e-05
  1   5   7  84 -8.54061e-05
  1   5   7  85  1.93897e-05
  1   5   7  86 -1.17021e-05
  1   5   7  87 -1.35491e-05
  1   5   7  88 -8.68435e-05
  1   5   7  89 -1.51747e-05
  1   5   7  90  1.62741e-04
  1   5   7  91 -2.16132e-04
  1   5   7  92  2.34379e-05
  1   5   7  94  4.14156e-04
  1   5   7  95 -1.85725e-04
  1   5   7  96  4.71411e-05
  1   5   7  98 -1.11611e-04
  1   5   7  99  4.61591e-05
  1   5   7 104  4.06582e-05
  1   5   7 105 -1.56328e-05
  1   5   7 106  2.10841e-04
  1   5   7 107  2.49961e-05
  1   5   7 108  1.11778e-04
  1   5   7 109 -4.07851e-05
  1   5   7 110 -2.18622e-05
  1   5   7 111  1.21593e-05
  1   5   7 112  9.32638e-05
  1   5   7 126 -2.10276e-05
  1   5   7 128  1.45797e-05
  1   5   8   7 -1.23761e-05
  1   5   8   8 -2.61203e-04
  1   5   8   9  1.54245e-04
  1   5   8  11  4.56995e-04
  1   5   8  12 -1.55366e-04
  1   5   8  13  4.64171e-04
  1   5   8  14 -4.36780e-04
  1   5   8  15  3.64796e-04
  1   5   8  16 -1.19315e-04
  1   5   8  17 -3.36194e-04
  1   5   8  18  1.95645e-05
  1   5   8  19 -1.87766e-04
  1   5   8  20 -2.87817e-04
  1   5   8  21 -2.36029e-04
  1   5   8  22  2.57307e-04
  1   5   8  23  9.03680e-05
  1   5   8  24 -4.43268e-04
  1   5   8  25  3.12168e-05
  1   5   8  26  1.26539e-04
  1   5   8  27  8.41002e-05
  1   5   8  28  4.39276e-05
  1   5   8  29 -1.56218e-04
  1   5   8  30 -1.83877e-05
  1   5   8  32  1.75191e-04
  1   5   8  33 -1.61444e-05
  1   5   8  34 -5.73481e-05
  1   5   8  36 -7.87267e-05
  1   5   8  38  8.02692e-05
  1   5   8  39 -2.75321e-04
  1   5   8  40 -4.12268e-05
  1   5   8  42  1.54482e-04
  1   5   8  43 -1.24741e-05
  1   5   8  44  1.57732e-05
  1   5   8  46 -1.06865e-04
  1   5   8  47  1.73227e-05
  1   5   8  48 -3.84894e-05
  1   5   8  51  5.30297e-05
  1   5   8  52  2.05904e-05
  1   5   8  53 -1.20093e-04
  1   5   8  55 -1.19058e-05
  1   5   8  56  9.81637e-05
  1   5   8  59  3.24062e-05
  1   5   8  60 -3.77067e-05
  1   5   8  61  6.13172e-05
  1   5   8  65 -3.52077e-05
  1   5   8  69 -7.17334e-05
  1   5   8  71  8.23579e-05
  1   5   8  72 -6.95837e-05
  1   5   8  73  1.58199e-05
  1   5   8  74  3.20811e-05
  1   5   8  76  1.65924e-05
  1   5   8  78  5.42076e-05
  1   5   8  80 -7.15590e-05
  1   5   8  81  2.04172e-05
  1   5   8  84  1.08899e-05
  1   5   8  88  5.64768e-05
  1   5   8  90 -1.06958e-04
  1   5   8  91  2.84628e-05
  1   5   8  94 -7.84506e-05
  1   5   8  95 -2.85852e-05
  1   5   8  98 -2.88303e-05
  1   5   8  99 -4.43808e-05
  1   5   8 100 -1.09758e-05
  1   5   8 101 -1.34395e-05
  1   5   8 106 -1.61432e-05
  1   5   8 108  2.10902e-05
  1   5   8 109  1.14971e-05
  1   5   8 112 -5.59439e-05
  1   5   9   8 -8.10764e-05
  1   5   9   9  1.77864e-04
  1   5   9  10 -3.35813e-04
  1   5   9  11  5.67143e-04
  1   5   9  12  6.16179e-05
  1   5   9  13 -3.52822e-04
  1   5   9  14  3.50585e-04
  1   5   9  15  3.05160e-04
  1   5   9  16 -1.51092e-04
  1   5   9  17 -7.98220e-05
  1   5   9  18 -3.90384e-04
  1   5   9  19  4.88144e-04
  1   5   9  20 -4.83982e-05
  1   5   9  21  1.33854e-04
  1   5   9  22  4.01466e-04
  1   5   9  23 -4.31853e-04
  1   5   9  24  2.04554e-05
  1   5   9  25 -3.65574e-05
  1   5   9  26  1.26448e-04
  1   5   9  27 -5.84941e-05
  1   5   9  28  2.71114e-05
  1   5   9  29 -2.11322e-05
  1   5   9  30  3.83846e-04
  1   5   9  31 -8.98651e-05
  1   5   9  33  1.27538e-04
  1   5   9  34 -1.32257e-05
  1   5   9  35 -7.52825e-05
  1   5   9  37 -1.72952e-04
  1   5   9  38 -2.63910e-04
  1   5   9  39 -8.65421e-05
  1   5   9  40  1.95456e-05
  1   5   9  41 -1.56770e-04
  1   5   9  43 -9.29526e-05
  1   5   9  44 -1.25154e-05
  1   5   9  45 -1.51475e-04
  1   5   9  46  1.67829e-05
  1   5   9  47  7.17386e-05
  1   5   9  48  1.45929e-05
  1   5   9  49 -2.33561e-04
  1   5   9  52  9.83126e-05
  1   5   9  54 -3.49290e-05
  1   5   9  57  3.67920e-05
  1   5   9  58  4.61497e-05
  1   5   9  59  1.51130e-05
  1   5   9  60  1.35524e-05
  1   5   9  63 -3.64520e-05
  1   5   9  64  3.68225e-05
  1   5   9  70  1.23870e-04
  1   5   9  72 -1.68970e-05
  1   5   9  73 -8.26679e-05
  1   5   9  75  1.06563e-04
  1   5   9  77  4.95942e-05
  1   5   9  79 -9.60147e-05
  1   5   9  82 -1.02731e-04
  1   5   9  85  8.20677e-05
  1   5   9  87  1.67868e-05
  1   5   9  89  2.30411e-04
  1   5   9  92  9.09491e-05
  1   5   9  93 -4.48125e-05
  1   5   9  97  1.60838e-04
  1   5   9 100  3.48003e-05
  1   5   9 101 -5.97040e-05
  1   5   9 102  5.14536e-05
  1   5   9 103  6.42441e-05
  1   5   9 104  2.42258e-05
  1   5   9 105 -7.70452e-05
  1   5   9 107 -7.33894e-05
  1   5   9 109 -1.31294e-04
  1   5   9 111  6.05026e-05
  1   5   9 125  3.70362e-05
  1   5   9 127  1.00419e-05
  1   5  10   7  1.27544e-03
  1   5  10   8 -6.51648e-05
  1   5  10   9  2.89093e-04
  1   5  10  10 -8.99610e-04
  1   5  10  11  3.40908e-04
  1   5  10  12  6.29285e-04
  1   5  10  13  1.20657e-05
  1   5  10  14  1.99951e-04
  1   5  10  15 -3.73523e-05
  1   5  10  16 -1.63388e-04
  1   5  10  17  4.47568e-05
  1   5  10  18 -1.17832e-04
  1   5  10  19 -4.10475e-04
  1   5  10  20 -6.90202e-05
  1   5  10  21 -1.23793e-04
  1   5  10  22 -4.06539e-04
  1   5  10  23  3.93295e-04
  1   5  10  24 -2.32448e-05
  1   5  10  25 -5.19673e-04
  1   5  10  26 -1.29308e-04
  1   5  10  27  2.23946e-04
  1   5  10  28 -2.91384e-05
  1   5  10  29  7.96042e-05
  1   5  10  30 -4.45971e-04
  1   5  10  31  4.14312e-04
  1   5  10  33  5.68375e-04
  1   5  10  34 -3.76911e-05
  1   5  10  35 -2.91129e-04
  1   5  10  36 -3.17955e-05
  1   5  10  37  5.04568e-04
  1   5  10  38 -4.34674e-05
  1   5  10  39  1.11312e-05
  1   5  10  40 -1.06117e-04
  1   5  10  41  6.92646e-04
  1   5  10  43  3.75896e-05
  1   5  10  44  1.59971e-05
  1   5  10  45  2.46881e-04
  1   5  10  46 -2.28153e-05
  1   5  10  47 -1.05898e-04
  1   5  10  49  7.95901e-05
  1   5  10  50 -2.65361e-05
  1   5  10  51 -2.52076e-05
  1   5  10  52 -1.38203e-04
  1   5  10  54  3.07682e-04
  1   5  10  55  2.90624e-05
  1   5  10  56  3.30964e-05
  1   5  10  57 -7.26893e-05
  1   5  10  58 -2.05566e-04
  1   5  10  63  1.14591e-04
  1   5  10  64 -2.24501e-05
  1   5  10  66 -2.52694e-05
  1   5  10  70 -4.19273e-05
  1   5  10  77 -2.34853e-05
  1   5  10  82  4.38092e-05
  1   5  10  85 -1.05709e-04
  1   5  10  87 -8.65254e-05
  1   5  10  89 -7.95642e-05
  1   5  10  93  1.19075e-05
  1   5  10  96 -5.41269e-05
  1   5  10  97 -2.08045e-05
  1   5  10 100 -2.92837e-05
  1   5  10 101  3.73089e-05
  1   5  10 102 -3.00694e-05
  1   5  10 103 -2.52899e-05
  1   5  10 104 -1.00173e-05
  1   5  10 105  4.60961e-05
  1   5  10 109  8.11916e-05
  1   5  10 111 -3.22585e-05
  1   5  11   7  2.45104e-04
  1   5  11   8  9.75227e-04
  1   5  11   9 -1.48267e-03
  1   5  11  10  5.57396e-05
  1   5  11  11  2.14304e-04
  1   5  11  12  7.93875e-05
  1   5  11  13 -2.27904e-04
  1   5  11  14  4.73753e-04
  1   5  11  15 -3.12187e-04
  1   5  11  16  1.72672e-04
  1   5  11  17  4.14727e-04
  1   5  11  18  4.09342e-05
  1   5  11  19 -3.72732e-04
  1   5  11  20 -6.80656e-04
  1   5  11  21 -3.30830e-04
  1   5  11  22  8.58785e-04
  1   5  11  23  2.74684e-04
  1   5  11  24 -5.59069e-04
  1   5  11  25  1.23054e-05
  1   5  11  26 -4.57449e-05
  1   5  11  27  7.81521e-05
  1   5  11  28  7.47126e-04
  1   5  11  29 -3.17151e-04
  1   5  11  30 -1.22764e-04
  1   5  11  32  5.68394e-04
  1   5  11  33 -5.58158e-05
  1   5  11  34 -3.47998e-04
  1   5  11  36 -1.03977e-04
  1   5  11  37  1.02477e-05
  1   5  11  38  2.76059e-04
  1   5  11  39 -9.64066e-04
  1   5  11  40 -1.27145e-04
  1   5  11  41  2.26026e-05
  1   5  11  42  3.56778e-04
  1   5  11  43  1.46838e-05
  1   5  11  44 -2.34867e-04
  1   5  11  46 -1.99133e-04
  1   5  11  47  2.50139e-05
  1   5  11  48 -5.30626e-05
  1   5  11  49  1.01500e-05
  1   5  11  51 -1.99105e-04
  1   5  11  52  6.89655e-05
  1   5  11  53 -3.86102e-04
  1   5  11  55 -2.20058e-05
  1   5  11  56  1.62805e-04
  1   5  11  59  8.63661e-05
  1   5  11  60 -9.61090e-05
  1   5  11  61  1.88574e-04
  1   5  11  64  3.27793e-05
  1   5  11  65 -1.13428e-04
  1   5  11  67  2.01330e-05
  1   5  11  68 -1.79412e-05
  1   5  11  71  1.25652e-04
  1   5  11  72 -2.50664e-04
  1   5  11  73  5.14482e-05
  1   5  11  74  6.71553e-05
  1   5  11  78  2.18088e-04
  1   5  11  80 -1.86870e-04
  1   5  11  81  9.77880e-05
  1   5  11  87  1.94323e-05
  1   5  11  88  3.77706e-04
  1   5  11  89  1.10714e-05
  1   5  11  90 -3.72582e-04
  1   5  11  91  7.53947e-05
  1   5  11  92 -1.21602e-05
  1   5  11  95 -1.51546e-04
  1   5  11  96  2.59048e-05
  1   5  11  98 -1.99434e-04
  1   5  11  99 -1.29473e-04
  1   5  11 100 -3.82958e-05
  1   5  11 101 -4.98437e-05
  1   5  11 102 -1.98661e-05
  1   5  11 104  3.04601e-05
  1   5  11 106  1.18650e-04
  1   5  11 108  2.02131e-04
  1   5  11 112 -1.38274e-04
  1   5  11 126  2.08633e-05
  1   5  12   7 -5.24514e-04
  1   5  12   8  1.90877e-05
  1   5  12   9 -5.65761e-05
  1   5  12  10  3.46703e-04
  1   5  12  11 -3.45861e-05
  1   5  12  12 -2.58288e-04
  1   5  12  14  7.56397e-05
  1   5  12  15  1.09605e-04
  1   5  12  16  9.39967e-05
  1   5  12  17 -3.15006e-05
  1   5  12  18 -1.15211e-04
  1   5  12  19  3.53948e-04
  1   5  12  20 -5.31546e-05
  1   5  12  21  7.12109e-05
  1   5  12  22  2.56226e-04
  1   5  12  23 -2.84337e-04
  1   5  12  24  1.18912e-05
  1   5  12  25  3.84687e-04
  1   5  12  26  7.99094e-05
  1   5  12  27 -1.52483e-04
  1   5  12  28  2.21404e-05
  1   5  12  29 -4.82399e-05
  1   5  12  30  1.94380e-04
  1   5  12  31 -3.05665e-04
  1   5  12  33 -3.64005e-04
  1   5  12  34  1.89517e-05
  1   5  12  35  1.75941e-04
  1   5  12  36  1.89114e-05
  1   5  12  37 -3.24117e-04
  1   5  12  38  8.87296e-05
  1   5  12  41 -4.60841e-04
  1   5  12  43 -4.08425e-05
  1   5  12  44 -1.61064e-05
  1   5  12  45 -1.79579e-04
  1   5  12  46  1.58953e-05
  1   5  12  47  7.78209e-05
  1   5  12  49 -4.39597e-05
  1   5  12  50  1.69695e-05
  1   5  12  51  1.20229e-05
  1   5  12  52  9.24783e-05
  1   5  12  54 -1.97467e-04
  1   5  12  55 -1.06298e-05
  1   5  12  56 -1.85462e-05
  1   5  12  57  4.75336e-05
  1   5  12  58  1.29863e-04
  1   5  12  63 -1.01324e-04
  1   5  12  64  1.48396e-05
  1   5  12  66  1.41107e-05
  1   5  12  70  1.37790e-05
  1   5  12  73  1.64554e-05
  1   5  12  75 -2.82690e-05
  1   5  12  79  1.05736e-05
  1   5  12  82 -3.07100e-05
  1   5  12  85  9.42868e-05
  1   5  12  86 -2.55893e-05
  1   5  12  87  8.25469e-05
  1   5  12  89  1.33722e-05
  1   5  12  92 -1.39112e-05
  1   5  12  96  5.38167e-05
  1   5  12  97 -1.39852e-05
  1   5  12 100  2.65547e-05
  1   5  12 101 -3.09336e-05
  1   5  12 102  2.30367e-05
  1   5  12 103  1.47671e-05
  1   5  12 105 -2.98597e-05
  1   5  12 107  1.92646e-05
  1   5  12 109 -5.03494e-05
  1   5  12 111  2.32477e-05
  1   5  13   7 -1.81781e-05
  1   5  13  10  1.35711e-05
  1   5  13  33 -1.05439e-05
  1   5  13  41 -1.58450e-05
  1   5  13  58  1.23233e-05
  1   5  13 109 -1.27491e-05
  1   5  14   9 -1.53450e-05
  1   5  14  12  1.63529e-05
  1   5  14  15  1.46218e-05
  1   5  14  16  1.12154e-05
  1   5  14  17 -1.07096e-05
  1   5  14  21 -2.94241e-05
  1   5  14  22 -1.02406e-05
  1   5  14  24 -3.38258e-05
  1   5  14  25  1.16307e-05
  1   5  14  26  1.73487e-05
  1   5  14  29 -1.85569e-05
  1   5  14  30  1.33026e-05
  1   5  14  31 -2.22557e-05
  1   5  14  32 -4.22283e-05
  1   5  14  34  2.23296e-05
  1   5  14  37 -1.53351e-05
  1   5  14  38  1.02777e-05
  1   5  14  39 -1.10571e-05
  1   5  14  44  2.36087e-05
  1   5  14  45 -1.82274e-05
  1   5  14  46 -3.84487e-05
  1   5  14  50 -1.14535e-05
  1   5  14  51  2.41130e-05
  1   5  14  54 -2.36725e-05
  1   5  14  57 -1.75102e-05
  1   5  14  58 -1.09225e-05
  1   5  14  61  1.14015e-05
  1   5  14  69 -4.75175e-05
  1   5  14  75 -1.38601e-05
  1   5  14  78 -1.44966e-05
  1   5  14  82 -2.41271e-05
  1   5  14  85 -1.43055e-05
  1   5  14  90  1.08624e-05
  1   5  14  91 -1.63966e-05
  1   5  14  94  1.97774e-05
  1   5  14  95 -3.23017e-05
  1   5  14  96 -2.11005e-05
  1   5  14  97  1.27143e-05
  1   5  14 106 -1.32727e-05
  1   5  14 107 -4.50430e-05
  1   5  14 108 -1.22844e-05
  1   5  14 109  5.64497e-05
  1   5  14 110 -4.04154e-05
  1   5  14 111 -1.53083e-05
  1   5  14 112 -1.13715e-05
  1   5  15   7  2.02419e-05
  1   5  15   9 -1.34988e-05
  1   5  15  10 -3.76656e-05
  1   5  15  11  1.64974e-05
  1   5  15  13 -2.31717e-05
  1   5  15  14 -2.00222e-05
  1   5  15  15 -1.52264e-05
  1   5  15  18 -1.21205e-05
  1   5  15  22 -1.22928e-05
  1   5  15  23  1.93063e-05
  1   5  15  25  2.42706e-05
  1   5  15  26 -1.13545e-05
  1   5  15  31 -1.96406e-05
  1   5  15  33  2.28077e-05
  1   5  15  36  2.30628e-05
  1   5  15  37 -2.39295e-05
  1   5  15  41  4.49968e-05
  1   5  15  42  1.37463e-05
  1   5  15  43  3.40296e-05
  1   5  15  45  2.98148e-05
  1   5  15  46  1.71676e-05
  1   5  15  51 -1.12530e-05
  1   5  15  55  1.21131e-05
  1   5  15  63 -3.11664e-05
  1   5  15  75 -2.64392e-05
  1   5  15  79 -2.93103e-05
  1   5  15  85  4.78093e-05
  1   5  15  86  5.14358e-05
  1   5  15  87  6.06256e-05
  1   5  15  88 -1.08070e-05
  1   5  15  91  1.46889e-05
  1   5  15  92 -1.31299e-05
  1   5  15  93 -1.91595e-05
  1   5  15  94 -1.52392e-05
  1   5  15  95  2.90179e-05
  1   5  15 105  1.03556e-05
  1   5  15 106  2.06079e-05
  1   5  15 107  5.91448e-05
  1   5  15 108  1.62314e-05
  1   5  15 109 -6.12643e-05
  1   5  15 110  6.15226e-05
  1   5  15 111  2.30716e-05
  1   5  15 112  2.11680e-05
  1   5  15 121 -1.09893e-05
  1   6   7   7 -1.86876e-05
  1   6   7   9 -2.93283e-05
  1   6   7  10 -2.54888e-05
  1   6   7  11  2.81662e-05
  1   6   7  13 -5.55404e-05
  1   6   7  14  3.97340e-05
  1   6   7  15  6.18460e-05
  1   6   7  16 -1.00808e-04
  1   6   7  17 -1.75754e-05
  1   6   7  19  4.77925e-05
  1   6   7  20  1.50120e-05
  1   6   7  21  1.73193e-05
  1   6   7  22  4.59845e-05
  1   6   7  23 -1.26651e-05
  1   6   7  25 -9.80256e-05
  1   6   7  26  1.54372e-05
  1   6   7  27  1.04857e-05
  1   6   7  28  1.04373e-05
  1   6   7  30  8.31184e-05
  1   6   7  31  1.63758e-04
  1   6   7  35 -1.03809e-05
  1   6   7  37  4.24411e-05
  1   6   7  38 -3.73962e-05
  1   6   7  39 -1.23747e-05
  1   6   7  41  2.67498e-05
  1   6   7  43 -3.92019e-05
  1   6   7  45 -5.29894e-05
  1   6   7  49 -3.27588e-05
  1   6   7  54  2.10985e-05
  1   6   7  55  1.83615e-05
  1   6   7  57  4.05190e-05
  1   6   7  58 -2.08657e-05
  1   6   7  63 -1.94963e-05
  1   6   7  73 -1.53232e-05
  1   6   7  79 -2.01794e-05
  1   6   7  82 -2.52247e-05
  1   6   7  85  3.39911e-05
  1   6   7  87  1.18073e-05
  1   6   7  89  6.56872e-05
  1   6   7  92  2.92747e-05
  1   6   7  93 -2.03547e-05
  1   6   7  97  3.83107e-05
  1   6   7 103  1.93089e-05
  1   6   7 105 -4.41374e-05
  1   6   7 107 -1.74830e-05
  1   6   7 109 -4.79281e-05
  1   6   8   7  5.32432e-05
  1   6   8   8  1.28222e-05
  1   6   8   9 -6.54882e-05
  1   6   8  10 -9.78103e-05
  1   6   8  11 -1.08638e-04
  1   6   8  12  1.76317e-05
  1   6   8  13  6.82317e-05
  1   6   8  14  6.77453e-05
  1   6   8  15  7.44832e-05
  1   6   8  16 -1.21993e-04
  1   6   8  17 -2.04294e-05
  1   6   8  18 -8.07021e-05
  1   6   8  19  1.29908e-04
  1   6   8  20 -7.72560e-05
  1   6   8  21 -2.85766e-05
  1   6   8  22 -4.56483e-05
  1   6   8  23  9.91879e-05
  1   6   8  24 -1.09642e-05
  1   6   8  25 -1.21231e-04
  1   6   8  27  1.21851e-05
  1   6   8  30  1.07168e-05
  1   6   8  31  3.56710e-04
  1   6   8  32 -1.47605e-05
  1   6   8  33 -1.80970e-04
  1   6   8  34  3.62980e-05
  1   6   8  35  1.83062e-04
  1   6   8  36 -1.31305e-05
  1   6   8  37  1.66740e-04
  1   6   8  38 -5.10893e-05
  1   6   8  39 -2.80950e-05
  1   6   8  40  1.06662e-04
  1   6   8  41  2.67127e-05
  1   6   8  43 -1.16663e-04
  1   6   8  45 -8.95567e-05
  1   6   8  46 -1.77941e-05
  1   6   8  47 -7.18584e-05
  1   6   8  49  1.18796e-04
  1   6   8  52 -2.45685e-05
  1   6   8  54  1.60645e-05
  1   6   8  55  1.01500e-05
  1   6   8  57  6.26199e-05
  1   6   8  63  2.37856e-05
  1   6   8  64 -1.73229e-05
  1   6   8  69 -1.14341e-05
  1   6   8  70 -1.91345e-04
  1   6   8  72 -1.43392e-05
  1   6   8  73 -7.40261e-05
  1   6   8  75 -1.11430e-05
  1   6   8  77  1.04748e-05
  1   6   8  82 -2.13803e-05
  1   6   8  85  1.11183e-05
  1   6   8  86 -2.30086e-05
  1   6   8  87 -2.57284e-05
  1   6   8  89  9.06830e-05
  1   6   8  92  1.33702e-05
  1   6   8  93 -6.61559e-05
  1   6   8  96 -2.34501e-05
  1   6   8  97  6.31926e-05
  1   6   8 100 -2.63095e-05
  1   6   8 101  1.67444e-05
  1   6   8 103  4.16447e-05
  1   6   8 104  2.10910e-05
  1   6   8 105 -1.13971e-04
  1   6   8 107 -5.07880e-05
  1   6   8 109 -1.02761e-04
  1   6   8 111 -3.54192e-05
  1   6   9   8  9.39320e-05
  1   6   9   9  7.04646e-05
  1   6   9  10 -1.13609e-05
  1   6   9  11 -6.87592e-05
  1   6   9  13 -9.85253e-05
  1   6   9  14  1.07102e-04
  1   6   9  15 -6.44451e-05
  1   6   9  16  5.50368e-05
  1   6   9  17 -1.22269e-04
  1   6   9  18  2.52019e-05
  1   6   9  19  8.62961e-05
  1   6   9  20  1.83711e-04
  1   6   9  21 -3.98872e-04
  1   6   9  22 -3.75756e-05
  1   6   9  23 -2.43651e-05
  1   6   9  24  1.66779e-04
  1   6   9  25 -2.67744e-05
  1   6   9  26  8.76214e-05
  1   6   9  27  2.56995e-05
  1   6   9  28 -5.22221e-05
  1   6   9  29 -3.09161e-04
  1   6   9  30 -3.19719e-05
  1   6   9  32  1.89511e-04
  1   6   9  34  5.77972e-05
  1   6   9  36 -9.98179e-05
  1   6   9  38 -2.52636e-05
  1   6   9  39  7.79550e-05
  1   6   9  40  1.29137e-05
  1   6   9  42  1.28736e-05
  1   6   9  46 -2.42334e-04
  1   6   9  47  4.03841e-05
  1   6   9  48 -1.41151e-04
  1   6   9  50  7.12107e-05
  1   6   9  51  5.34741e-05
  1   6   9  52 -1.23179e-05
  1   6   9  53  5.64536e-05
  1   6   9  54  1.11333e-05
  1   6   9  55  1.20042e-05
  1   6   9  56 -5.71372e-05
  1   6   9  59 -1.71089e-05
  1   6   9  60  1.69907e-05
  1   6   9  61  7.82095e-05
  1   6   9  65  1.15899e-05
  1   6   9  66 -3.72577e-05
  1   6   9  69 -3.09240e-04
  1   6   9  71 -1.02682e-04
  1   6   9  72 -5.31046e-05
  1   6   9  73  1.12318e-05
  1   6   9  74 -4.97633e-05
  1   6   9  76  3.59597e-05
  1   6   9  77  1.50992e-05
  1   6   9  78 -5.06155e-05
  1   6   9  80 -1.90194e-05
  1   6   9  81  3.53265e-05
  1   6   9  88  1.03452e-04
  1   6   9  91 -6.02700e-05
  1   6   9  94  1.26725e-04
  1   6   9  95 -1.44226e-04
  1   6   9  96  2.00412e-05
  1   6   9  98 -2.95102e-05
  1   6   9  99  3.81644e-05
  1   6   9 103  1.02127e-05
  1   6   9 104 -1.41367e-05
  1   6   9 106  5.25700e-05
  1   6   9 108  4.00686e-05
  1   6   9 110 -4.31496e-05
  1   6   9 112  1.83345e-05
  1   6   9 126 -1.01575e-05
  1   6  10   8  9.23946e-05
  1   6  10  11 -2.88236e-04
  1   6  10  13 -2.83368e-04
  1   6  10  14  1.89348e-04
  1   6  10  15 -1.61626e-04
  1   6  10  16 -1.49197e-05
  1   6  10  17  5.62017e-04
  1   6  10  18 -4.47662e-05
  1   6  10  19 -5.46494e-05
  1   6  10  20 -1.30619e-04
  1   6  10  21  4.15058e-04
  1   6  10  22  3.69560e-05
  1   6  10  23  2.67530e-05
  1   6  10  24  7.26241e-05
  1   6  10  25  1.00018e-05
  1   6  10  26 -1.51325e-04
  1   6  10  27 -7.54411e-05
  1   6  10  28 -2.80894e-05
  1   6  10  29  3.77421e-04
  1   6  10  30  4.55325e-05
  1   6  10  31 -1.93481e-05
  1   6  10  32 -4.79182e-04
  1   6  10  33  2.14391e-05
  1   6  10  34  2.62898e-05
  1   6  10  36 -4.65602e-05
  1   6  10  39 -2.02236e-05
  1   6  10  42 -2.33320e-04
  1   6  10  44  4.81836e-05
  1   6  10  46  1.97064e-04
  1   6  10  47 -3.66240e-05
  1   6  10  48  3.27127e-04
  1   6  10  49  1.41347e-05
  1   6  10  50 -1.46240e-04
  1   6  10  51 -4.14405e-05
  1   6  10  53 -1.56018e-05
  1   6  10  54 -1.65769e-05
  1   6  10  59 -1.26314e-05
  1   6  10  60  1.72329e-05
  1   6  10  61 -1.46402e-04
  1   6  10  62  2.62567e-05
  1   6  10  65  1.88215e-05
  1   6  10  66  2.84168e-05
  1   6  10  69  2.83696e-04
  1   6  10  70  1.15334e-05
  1   6  10  71  3.25498e-04
  1   6  10  72  1.28324e-04
  1   6  10  73 -2.95265e-05
  1   6  10  74  1.01978e-04
  1   6  10  76 -2.89538e-05
  1   6  10  77 -1.37576e-05
  1   6  10  78  5.16452e-05
  1   6  10  81 -9.19364e-05
  1   6  10  83  3.26658e-05
  1   6  10  84  4.32727e-05
  1   6  10  91  1.67532e-04
  1   6  10  92 -1.12757e-05
  1   6  10  94 -1.38773e-04
  1   6  10  95  1.36226e-04
  1   6  10  96 -2.01352e-05
  1   6  10  98  5.62931e-05
  1   6  10  99 -4.28260e-05
  1   6  10 103 -1.30487e-05
  1   6  10 104  1.30533e-05
  1   6  10 105  1.43235e-05
  1   6  10 106 -1.96881e-04
  1   6  10 108 -1.26611e-04
  1   6  10 110  5.02630e-05
  1   6  10 112 -3.98611e-05
  1   6  10 126  2.39940e-05
  1   6  10 128 -1.25333e-05
  1   6  11   7 -7.43288e-05
  1   6  11   9 -2.00665e-05
  1   6  11  10  1.38737e-04
  1   6  11  11 -2.51761e-05
  1   6  11  12 -2.92949e-05
  1   6  11  13 -5.51218e-05
  1   6  11  14 -2.27515e-04
  1   6  11  15 -1.66506e-04
  1   6  11  16  1.03660e-04
  1   6  11  17  3.04154e-05
  1   6  11  18  2.61271e-04
  1   6  11  19 -3.05383e-04
  1   6  11  20  1.56033e-04
  1   6  11  21 -2.12857e-05
  1   6  11  22 -3.48352e-05
  1   6  11  23  4.09558e-05
  1   6  11  25 -4.92709e-05
  1   6  11  26 -3.20430e-05
  1   6  11  27  4.68767e-05
  1   6  11  28 -1.21762e-05
  1   6  11  30 -4.14409e-05
  1   6  11  31 -1.90433e-04
  1   6  11  32  1.10533e-05
  1   6  11  33  2.75192e-04
  1   6  11  34 -3.09570e-05
  1   6  11  35 -2.08045e-04
  1   6  11  37 -3.91106e-05
  1   6  11  38 -1.42795e-05
  1   6  11  40 -5.45923e-05
  1   6  11  41  1.46757e-04
  1   6  11  43  1.30447e-04
  1   6  11  44  1.97137e-05
  1   6  11  45  1.57543e-04
  1   6  11  47  3.14671e-05
  1   6  11  49 -9.00646e-05
  1   6  11  52 -1.20216e-05
  1   6  11  54  5.63118e-05
  1   6  11  57 -7.21185e-05
  1   6  11  58 -4.74464e-05
  1   6  11  59  1.02301e-05
  1   6  11  60  1.00681e-05
  1   6  11  63  3.08858e-05
  1   6  11  64  1.16193e-05
  1   6  11  70  1.68632e-04
  1   6  11  72  1.03099e-05
  1   6  11  73  5.19490e-05
  1   6  11  75  3.34601e-05
  1   6  11  82  3.35461e-05
  1   6  11  85 -6.03842e-05
  1   6  11  86  4.25476e-05
  1   6  11  87 -1.79077e-05
  1   6  11  89 -6.85786e-05
  1   6  11  93  5.65983e-05
  1   6  11  97 -3.73345e-05
  1   6  11 103 -4.15167e-05
  1   6  11 104 -2.14132e-05
  1   6  11 105  1.12521e-04
  1   6  11 107  2.81895e-05
  1   6  11 109  1.10304e-04
  1   6  11 111  2.15847e-05
  1   6  12   7  4.60538e-05
  1   6  12   8  7.25114e-05
  1   6  12   9 -2.16886e-04
  1   6  12  11  1.46849e-04
  1   6  12  12 -2.66240e-04
  1   6  12  13  1.74624e-04
  1   6  12  14 -1.64842e-04
  1   6  12  15 -5.60630e-05
  1   6  12  16 -3.06620e-04
  1   6  12  17  9.40593e-04
  1   6  12  18 -1.21066e-04
  1   6  12  19 -5.76589e-04
  1   6  12  20 -1.13676e-03
  1   6  12  21  1.65801e-03
  1   6  12  22  4.09425e-04
  1   6  12  23  1.40121e-04
  1   6  12  24 -6.47873e-04
  1   6  12  25  8.61385e-05
  1   6  12  26 -3.70454e-04
  1   6  12  27 -1.12992e-04
  1   6  12  28  3.22586e-04
  1   6  12  29  1.05903e-03
  1   6  12  30  9.02678e-05
  1   6  12  31 -3.75196e-05
  1   6  12  32 -6.63107e-04
  1   6  12  34 -3.96759e-04
  1   6  12  35  2.37562e-05
  1   6  12  36  2.63612e-04
  1   6  12  37  2.97383e-05
  1   6  12  38  1.61028e-04
  1   6  12  39 -5.42510e-04
  1   6  12  40 -7.70833e-05
  1   6  12  42 -1.24918e-04
  1   6  12  43  3.25252e-05
  1   6  12  44 -1.18771e-04
  1   6  12  46  8.09623e-04
  1   6  12  47 -1.45770e-04
  1   6  12  48  7.27874e-04
  1   6  12  49  3.15009e-05
  1   6  12  50 -4.40322e-04
  1   6  12  51 -4.00338e-04
  1   6  12  52  5.85716e-05
  1   6  12  53 -2.77877e-04
  1   6  12  54 -5.95624e-05
  1   6  12  55 -4.90242e-05
  1   6  12  56  1.79426e-04
  1   6  12  58 -1.85733e-05
  1   6  12  59  5.45175e-05
  1   6  12  60 -5.26775e-05
  1   6  12  61 -2.98794e-04
  1   6  12  62  2.95763e-05
  1   6  12  64  1.49319e-05
  1   6  12  65 -3.61229e-05
  1   6  12  66  1.43390e-04
  1   6  12  67  2.83705e-05
  1   6  12  68 -1.62565e-05
  1   6  12  69  1.24608e-03
  1   6  12  70  1.67874e-05
  1   6  12  71  6.99754e-04
  1   6  12  72  1.49483e-04
  1   6  12  73 -3.48473e-05
  1   6  12  74  2.68647e-04
  1   6  12  75  1.29931e-05
  1   6  12  76 -1.45466e-04
  1   6  12  77 -5.92640e-05
  1   6  12  78  3.48356e-04
  1   6  12  79 -2.82451e-05
  1   6  12  80 -9.15994e-05
  1   6  12  81 -1.76533e-04
  1   6  12  82 -1.82609e-05
  1   6  12  83  6.05179e-05
  1   6  12  84  8.39629e-05
  1   6  12  89  1.89727e-05
  1   6  12  90 -2.09415e-04
  1   6  12  91  4.70871e-04
  1   6  12  92 -3.71685e-05
  1   6  12  94 -5.31567e-04
  1   6  12  95  4.86532e-04
  1   6  12  96 -6.84049e-05
  1   6  12  97 -1.81239e-05
  1   6  12  98  4.35484e-05
  1   6  12  99 -2.24186e-04
  1   6  12 100 -2.00331e-05
  1   6  12 101 -4.26608e-05
  1   6  12 103 -4.91733e-05
  1   6  12 104  6.91365e-05
  1   6  12 105  2.64609e-05
  1   6  12 106 -3.35881e-04
  1   6  12 107 -1.07317e-05
  1   6  12 108 -1.65150e-04
  1   6  12 109  2.47743e-05
  1   6  12 110  1.59981e-04
  1   6  12 112 -1.72461e-04
  1   6  12 123  1.21561e-05
  1   6  12 124  1.08786e-05
  1   6  12 126  7.15728e-05
  1   6  12 127  1.49034e-05
  1   6  12 128 -3.40630e-05
  1   6  13   7 -1.32747e-05
  1   6  13  10  1.01273e-05
  1   6  13  17 -1.41207e-05
  1   6  13  25  1.68296e-05
  1   6  13  29 -1.16443e-05
  1   6  13  30  1.51018e-05
  1   6  13  41 -1.65134e-05
  1   6  13  54 -1.34679e-05
  1   6  13 107 -1.47249e-05
  1   6  13 109  1.94992e-05
  1   6  14   7  5.75363e-05
  1   6  14   8  1.39005e-05
  1   6  14   9 -1.03713e-05
  1   6  14  10 -3.66622e-05
  1   6  14  11 -1.38354e-05
  1   6  14  13  1.16406e-05
  1   6  14  15  1.49856e-05
  1   6  14  16  1.25470e-05
  1   6  14  18 -2.38520e-05
  1   6  14  19 -2.41503e-05
  1   6  14  21 -1.12127e-05
  1   6  14  22 -2.21625e-05
  1   6  14  23  2.29060e-05
  1   6  14  25 -4.89200e-05
  1   6  14  29  1.65750e-05
  1   6  14  30 -5.02706e-05
  1   6  14  33  4.56051e-05
  1   6  14  35 -2.86374e-05
  1   6  14  37  3.01837e-05
  1   6  14  41  7.24377e-05
  1   6  14  52 -1.49209e-05
  1   6  14  54  3.18727e-05
  1   6  14  58 -2.42699e-05
  1   6  15   8  1.29378e-05
  1   6  15  24  2.09658e-05
  1   6  15  28 -1.01865e-05
  1   6  15  29  1.21918e-05
  1   6  15  32  2.85962e-05
  1   6  15  36  1.87951e-05
  1   6  15  37  1.10273e-05
  1   6  15  39  1.11495e-05
  1   6  15  46  1.63365e-05
  1   6  15  51 -2.38749e-05
  1   6  15  57  1.34578e-05
  1   6  15  61 -1.11068e-05
  1   6  15  69  3.25018e-05
  1   6  15  71 -2.18045e-05
  1   6  15  82  2.35479e-05
  1   6  15  85  3.01328e-05
  1   6  15  93  1.06456e-05
  1   6  15  95  1.66290e-05
  1   6  15  96  2.89808e-05
  1   6  15  97 -1.54703e-05
  1   6  15 106  1.66572e-05
  1   6  15 107  6.07613e-05
  1   6  15 109 -7.18472e-05
  1   6  15 110  1.93390e-05
  1   6  15 111  2.23149e-05
  1   7   8   9 -1.23164e-04
  1   7   8  10  1.22980e-05
  1   7   8  11 -1.01165e-04
  1   7   8  12  1.22455e-04
  1   7   8  13 -1.01207e-04
  1   7   8  14  7.96390e-05
  1   7   8  15 -1.57075e-05
  1   7   8  16  8.02940e-05
  1   7   8  17 -2.45301e-05
  1   7   8  19  1.39679e-04
  1   7   8  20  2.47493e-04
  1   7   8  21 -1.08280e-04
  1   7   8  22 -1.67920e-04
  1   7   8  23 -6.44210e-05
  1   7   8  24 -1.73538e-04
  1   7   8  26  1.11416e-04
  1   7   8  27  3.54353e-05
  1   7   8  28 -1.63297e-04
  1   7   8  29 -6.20438e-05
  1   7   8  32 -3.90362e-05
  1   7   8  33  1.92826e-05
  1   7   8  34  1.19265e-04
  1   7   8  36 -1.08259e-04
  1   7   8  37 -1.06738e-05
  1   7   8  38 -1.44452e-05
  1   7   8  39  6.38567e-05
  1   7   8  40  1.06744e-05
  1   7   8  42 -3.33158e-05
  1   7   8  44  9.40794e-05
  1   7   8  46 -1.07930e-04
  1   7   8  47  1.94972e-05
  1   7   8  48 -3.05622e-05
  1   7   8  50  5.58914e-05
  1   7   8  51  1.31369e-04
  1   7   8  53  2.14170e-05
  1   7   8  54  1.08886e-05
  1   7   8  61  1.13995e-05
  1   7   8  66 -2.16072e-05
  1   7   8  69 -1.68088e-04
  1   7   8  71 -1.19945e-05
  1   7   8  72  2.30334e-05
  1   7   8  76  2.74221e-05
  1   7   8  77  1.03569e-05
  1   7   8  78 -6.27163e-05
  1   7   8  80  2.02187e-05
  1   7   8  88 -6.68548e-05
  1   7   8  90  5.36366e-05
  1   7   8  91 -5.26264e-05
  1   7   8  95 -2.82534e-05
  1   7   8  98  2.87958e-05
  1   7   8  99  3.19285e-05
  1   7   8 101  1.06332e-05
  1   7   8 104 -1.70468e-05
  1   7   8 106 -1.38710e-05
  1   7   8 108 -2.10476e-05
  1   7   8 110 -1.99484e-05
  1   7   8 112  1.70227e-05
  1   7   9   7  7.40325e-05
  1   7   9   8 -2.08429e-05
  1   7   9   9  7.75190e-05
  1   7   9  10 -5.05327e-05
  1   7   9  11  1.38722e-04
  1   7   9  12  3.26970e-05
  1   7   9  13 -4.39962e-05
  1   7   9  14  1.19828e-04
  1   7   9  15  7.19971e-05
  1   7   9  16  1.00307e-05
  1   7   9  17 -1.40111e-05
  1   7   9  18 -1.47616e-04
  1   7   9  19  8.59585e-05
  1   7   9  20 -2.14027e-05
  1   7   9  21  1.78576e-05
  1   7   9  22  6.53433e-05
  1   7   9  23 -1.10522e-04
  1   7   9  24  1.58769e-05
  1   7   9  25  1.00735e-04
  1   7   9  26  1.53878e-05
  1   7   9  27 -3.28245e-05
  1   7   9  30 -4.09089e-05
  1   7   9  31 -1.60897e-04
  1   7   9  35 -4.28049e-05
  1   7   9  37 -1.05639e-04
  1   7   9  38  5.64274e-05
  1   7   9  39  3.01481e-05
  1   7   9  40 -9.57257e-05
  1   7   9  41 -8.72707e-05
  1   7   9  45 -3.11855e-05
  1   7   9  47  4.31013e-05
  1   7   9  49 -4.09387e-05
  1   7   9  52  3.20987e-05
  1   7   9  54 -3.05321e-05
  1   7   9  58  1.49617e-05
  1   7   9  63 -4.98611e-05
  1   7   9  64  1.09942e-05
  1   7   9  70  5.18872e-05
  1   7   9  73  3.16370e-05
  1   7   9  75 -1.78212e-05
  1   7   9  79  1.05885e-05
  1   7   9  85  4.35195e-05
  1   7   9  86 -1.12519e-05
  1   7   9  87  4.93746e-05
  1   7   9  89 -3.36471e-05
  1   7   9  92 -1.06866e-05
  1   7   9  93  2.43553e-05
  1   7   9  96  3.52562e-05
  1   7   9  97 -3.26001e-05
  1   7   9 100  2.34495e-05
  1   7   9 101 -2.07427e-05
  1   7   9 102  1.37462e-05
  1   7   9 105  2.25794e-05
  1   7   9 107  2.67222e-05
  1   7   9 109  1.20716e-05
  1   7   9 111  2.04992e-05
  1   7  10   7  2.25903e-04
  1   7  10   8 -2.07421e-05
  1   7  10   9  1.15835e-04
  1   7  10  10 -2.51965e-04
  1   7  10  11  1.16612e-04
  1   7  10  12  1.60491e-04
  1   7  10  13  1.00992e-05
  1   7  10  15 -6.70790e-05
  1   7  10  16  7.95021e-05
  1   7  10  17  2.48826e-05
  1   7  10  19 -1.16152e-04
  1   7  10  20 -1.74124e-05
  1   7  10  21 -3.60930e-05
  1   7  10  22 -8.68412e-05
  1   7  10  23  7.78124e-05
  1   7  10  25 -1.50416e-04
  1   7  10  26 -2.89442e-05
  1   7  10  27  7.05199e-05
  1   7  10  29  1.90152e-05
  1   7  10  30 -4.27188e-05
  1   7  10  31  4.06109e-05
  1   7  10  33  2.54084e-04
  1   7  10  34 -1.98959e-05
  1   7  10  35 -7.42534e-05
  1   7  10  37  1.51762e-04
  1   7  10  38 -1.58852e-04
  1   7  10  39 -5.37001e-05
  1   7  10  40  7.23516e-05
  1   7  10  41  2.09370e-04
  1   7  10  43  3.57637e-05
  1   7  10  45  1.40320e-04
  1   7  10  46 -1.11125e-05
  1   7  10  47 -5.24271e-05
  1   7  10  49 -3.51273e-05
  1   7  10  52 -3.12340e-05
  1   7  10  54  8.42273e-05
  1   7  10  57 -5.17576e-05
  1   7  10  58 -4.86854e-05
  1   7  10  63  1.11235e-04
  1   7  10  70  1.88727e-05
  1   7  10  73 -2.20039e-05
  1   7  10  75  5.50891e-05
  1   7  10  79 -3.15622e-05
  1   7  10  82  2.52187e-05
  1   7  10  85 -1.15146e-04
  1   7  10  86  1.38677e-05
  1   7  10  87 -1.09950e-04
  1   7  10  89  2.04450e-05
  1   7  10  92  2.05815e-05
  1   7  10  93 -3.30387e-05
  1   7  10  96 -7.40213e-05
  1   7  10  97  5.92459e-05
  1   7  10  98 -1.07436e-05
  1   7  10 100 -3.59373e-05
  1   7  10 101  3.36553e-05
  1   7  10 102 -2.42057e-05
  1   7  10 107 -4.45452e-05
  1   7  10 109  3.02525e-05
  1   7  10 111 -1.78580e-05
  1   7  11   7 -7.29402e-05
  1   7  11   8 -3.32365e-04
  1   7  11   9  5.00573e-04
  1   7  11  10 -1.29403e-05
  1   7  11  11 -1.50061e-04
  1   7  11  12  2.89809e-05
  1   7  11  13 -6.32607e-05
  1   7  11  14 -1.11862e-04
  1   7  11  15  1.69105e-04
  1   7  11  17  1.85845e-05
  1   7  11  19  9.60440e-05
  1   7  11  20  2.06244e-04
  1   7  11  21 -2.36058e-04
  1   7  11  22 -3.74915e-05
  1   7  11  23  4.56389e-05
  1   7  11  24  3.70312e-04
  1   7  11  26 -3.95903e-05
  1   7  11  27 -2.77748e-05
  1   7  11  28 -2.26528e-04
  1   7  11  29  8.59676e-05
  1   7  11  30  3.67623e-05
  1   7  11  32 -2.73870e-04
  1   7  11  33  1.89123e-05
  1   7  11  34  1.74958e-04
  1   7  11  36 -1.09470e-04
  1   7  11  37 -1.03700e-05
  1   7  11  38 -6.11676e-05
  1   7  11  39  2.29058e-04
  1   7  11  40  3.32565e-05
  1   7  11  42 -1.81950e-04
  1   7  11  43 -1.30933e-05
  1   7  11  44  1.24937e-04
  1   7  11  46  1.05030e-05
  1   7  11  48  1.04864e-04
  1   7  11  51  1.70190e-04
  1   7  11  52 -2.23490e-05
  1   7  11  53  9.65833e-05
  1   7  11  56 -2.21272e-05
  1   7  11  59 -3.32276e-05
  1   7  11  60  3.64015e-05
  1   7  11  61 -6.75974e-05
  1   7  11  64 -1.26175e-05
  1   7  11  65  3.93513e-05
  1   7  11  66 -1.22574e-05
  1   7  11  67 -1.22331e-05
  1   7  11  68  1.14781e-05
  1   7  11  69 -8.56184e-05
  1   7  11  71  1.01339e-04
  1   7  11  72  9.73891e-05
  1   7  11  73 -2.14682e-05
  1   7  11  74  2.89227e-05
  1   7  11  76  1.78541e-05
  1   7  11  78 -7.17389e-05
  1   7  11  80  5.21439e-05
  1   7  11  81 -2.33092e-05
  1   7  11  88 -1.16964e-04
  1   7  11  90  1.13552e-04
  1   7  11  98  5.87314e-05
  1   7  11  99  1.38463e-05
  1   7  11 101  1.45611e-05
  1   7  11 106 -1.06818e-04
  1   7  11 108 -9.37817e-05
  1   7  11 112  1.24941e-05
  1   7  12   7 -4.45863e-04
  1   7  12   8 -3.22050e-05
  1   7  12   9  6.83990e-05
  1   7  12  10  8.26390e-05
  1   7  12  11  2.45655e-04
  1   7  12  12 -1.19266e-04
  1   7  12  13 -2.10719e-04
  1   7  12  14 -4.93971e-05
  1   7  12  16  1.38708e-04
  1   7  12  17 -2.28422e-05
  1   7  12  18  3.56503e-05
  1   7  12  19  1.72277e-04
  1   7  12  20  7.50950e-05
  1   7  12  21  9.07420e-05
  1   7  12  22  2.83301e-04
  1   7  12  23 -3.19194e-04
  1   7  12  24  2.17160e-05
  1   7  12  25  8.55065e-05
  1   7  12  26  8.04026e-05
  1   7  12  27 -4.73183e-05
  1   7  12  28  1.87527e-05
  1   7  12  29 -2.93161e-05
  1   7  12  30  3.79135e-04
  1   7  12  31 -3.19291e-04
  1   7  12  32  2.11425e-05
  1   7  12  33  1.75614e-04
  1   7  12  34 -2.66065e-05
  1   7  12  35 -6.46449e-05
  1   7  12  36  1.76662e-05
  1   7  12  37 -2.16661e-04
  1   7  12  38 -2.94808e-04
  1   7  12  39 -9.80544e-05
  1   7  12  40  1.20252e-04
  1   7  12  41 -1.49259e-04
  1   7  12  43  5.39681e-05
  1   7  12  45  3.67990e-05
  1   7  12  46  1.08746e-05
  1   7  12  47  5.60431e-05
  1   7  12  49 -2.42071e-04
  1   7  12  52  9.07015e-05
  1   7  12  54 -7.15943e-05
  1   7  12  55 -2.57537e-05
  1   7  12  56 -1.35625e-05
  1   7  12  57 -4.73205e-05
  1   7  12  58  6.57949e-05
  1   7  12  59  1.89912e-05
  1   7  12  60  1.79875e-05
  1   7  12  63  6.14971e-05
  1   7  12  64  2.73224e-05
  1   7  12  70  2.02601e-04
  1   7  12  71 -1.22079e-05
  1   7  12  73 -3.65579e-05
  1   7  12  75  1.31918e-04
  1   7  12  77  2.58227e-05
  1   7  12  79 -9.37422e-05
  1   7  12  82 -2.49183e-05
  1   7  12  85 -6.82281e-05
  1   7  12  86  2.97849e-05
  1   7  12  87 -7.40944e-05
  1   7  12  89  1.23953e-04
  1   7  12  92  6.12344e-05
  1   7  12  93 -3.91226e-05
  1   7  12  96 -6.38877e-05
  1   7  12  97  1.35440e-04
  1   7  12 101 -1.15243e-05
  1   7  12 102  1.16971e-05
  1   7  12 103  2.14397e-05
  1   7  12 105  1.84045e-05
  1   7  12 107 -6.01036e-05
  1   7  12 111  4.73963e-05
  1   7  12 125  1.62377e-05
  1   7  13   7 -1.10942e-05
  1   7  13  25  1.15147e-05
  1   7  13  30  1.22214e-05
  1   7  13  33 -1.64600e-05
  1   7  13  37 -1.22421e-05
  1   7  13  41 -1.88390e-05
  1   7  13  54 -2.85056e-05
  1   7  13  58  1.02148e-05
  1   7  13  62 -1.14888e-05
  1   7  14   9 -1.62317e-05
  1   7  14  10  1.28258e-05
  1   7  14  12  1.34950e-05
  1   7  14  21 -1.69983e-05
  1   7  14  24 -2.30199e-05
  1   7  14  25  2.29579e-05
  1   7  14  30  1.83456e-05
  1   7  14  31 -2.79931e-05
  1   7  14  32 -3.31949e-05
  1   7  14  37 -1.35326e-05
  1   7  14  38  1.15830e-05
  1   7  14  39 -1.50592e-05
  1   7  14  40  1.16363e-05
  1   7  14  45 -1.74851e-05
  1   7  14  46 -1.79212e-05
  1   7  14  50 -1.01359e-05
  1   7  14  51  1.39888e-05
  1   7  14  57 -2.07837e-05
  1   7  14  69 -3.19624e-05
  1   7  14  75 -1.41067e-05
  1   7  14  82 -2.96513e-05
  1   7  14  85 -3.20406e-05
  1   7  14  87 -2.55681e-05
  1   7  14  90  1.26841e-05
  1   7  14  93 -1.50915e-05
  1   7  14  94  2.91633e-05
  1   7  14  95 -2.93552e-05
  1   7  14  96 -3.42723e-05
  1   7  14  97  1.97881e-05
  1   7  14 100 -1.04240e-05
  1   7  14 101  1.01109e-05
  1   7  14 106 -1.55251e-05
  1   7  14 107 -6.94811e-05
  1   7  14 108 -1.21180e-05
  1   7  14 109  8.74120e-05
  1   7  14 110 -3.61987e-05
  1   7  14 111 -2.53566e-05
  1   7  14 112 -1.36273e-05
  1   7  15   7  3.05942e-05
  1   7  15   8  1.18617e-05
  1   7  15  10 -1.62963e-05
  1   7  15  13  1.16888e-05
  1   7  15  18 -1.62044e-05
  1   7  15  19 -2.95352e-05
  1   7  15  20  2.26623e-05
  1   7  15  21  1.14207e-05
  1   7  15  22 -1.88433e-05
  1   7  15  23  2.02898e-05
  1   7  15  24  1.58301e-05
  1   7  15  25 -1.68704e-05
  1   7  15  26 -1.21433e-05
  1   7  15  27  1.21094e-05
  1   7  15  28 -1.18565e-05
  1   7  15  30 -3.73318e-05
  1   7  15  31  1.60163e-05
  1   7  15  33  3.20724e-05
  1   7  15  34 -1.27023e-05
  1   7  15  36  2.92994e-05
  1   7  15  37  3.95504e-05
  1   7  15  38 -1.01197e-05
  1   7  15  39  1.24516e-05
  1   7  15  40 -1.50361e-05
  1   7  15  41  3.64515e-05
  1   7  15  42  1.82435e-05
  1   7  15  44 -1.09175e-05
  1   7  15  45  2.96224e-05
  1   7  15  46  2.69428e-05
  1   7  15  47  1.39214e-05
  1   7  15  51 -2.13430e-05
  1   7  15  52 -1.13433e-05
  1   7  15  54  2.68546e-05
  1   7  15  55  1.08701e-05
  1   7  15  57  3.10803e-05
  1   7  15  58 -2.73401e-05
  1   7  15  62  1.14900e-05
  1   7  15  63 -2.77865e-05
  1   7  15  66 -1.35241e-05
  1   7  15  69  3.10319e-05
  1   7  15  71 -2.02378e-05
  1   7  15  76  1.08957e-05
  1   7  15  82  5.06564e-05
  1   7  15  85  9.30592e-05
  1   7  15  87  3.63395e-05
  1   7  15  88 -2.15980e-05
  1   7  15  90 -1.44359e-05
  1   7  15  91  1.47744e-05
  1   7  15  93  1.41470e-05
  1   7  15  94 -3.84668e-05
  1   7  15  95  3.62615e-05
  1   7  15  96  7.16068e-05
  1   7  15  97 -3.77486e-05
  1   7  15  98  1.10018e-05
  1   7  15 100  2.33641e-05
  1   7  15 101 -2.59024e-05
  1   7  15 102  1.62269e-05
  1   7  15 103 -1.03826e-05
  1   7  15 106  2.84845e-05
  1   7  15 107  1.59370e-04
  1   7  15 108  2.07998e-05
  1   7  15 109 -1.89137e-04
  1   7  15 110  8.47500e-05
  1   7  15 111  5.99056e-05
  1   7  15 112  3.00092e-05
  1   7  15 121 -1.55963e-05
  1   8   9   7  4.35880e-05
  1   8   9   8  2.63428e-05
  1   8   9   9  6.68555e-05
  1   8   9  10  3.90592e-05
  1   8   9  11 -2.42268e-04
  1   8   9  12  5.16312e-05
  1   8   9  13  3.32249e-04
  1   8   9  14 -1.53666e-05
  1   8   9  15 -1.35341e-04
  1   8   9  16  2.70115e-04
  1   8   9  17  5.64368e-05
  1   8   9  19 -4.22148e-05
  1   8   9  20 -1.48530e-04
  1   8   9  21 -1.08433e-04
  1   8   9  22 -2.29855e-04
  1   8   9  23  1.80181e-04
  1   8   9  25  2.26105e-04
  1   8   9  26 -5.95107e-05
  1   8   9  27 -1.86567e-05
  1   8   9  28 -1.26951e-05
  1   8   9  30 -2.15711e-04
  1   8   9  31 -6.70542e-05
  1   8   9  33 -2.20252e-04
  1   8   9  34  2.44143e-05
  1   8   9  35  2.14760e-04
  1   8   9  37  8.04526e-05
  1   8   9  38  1.16596e-04
  1   8   9  39  2.78387e-05
  1   8   9  40  7.93762e-05
  1   8   9  41 -8.64378e-05
  1   8   9  43  1.25802e-05
  1   8   9  45  7.90067e-05
  1   8   9  46 -1.79460e-05
  1   8   9  47 -7.98808e-05
  1   8   9  48 -1.04914e-05
  1   8   9  49  1.59127e-04
  1   8   9  52 -3.59075e-05
  1   8   9  53 -1.04925e-05
  1   8   9  54 -7.01610e-05
  1   8   9  57 -2.81913e-05
  1   8   9  58  4.53621e-05
  1   8   9  59 -1.82973e-05
  1   8   9  60 -1.66116e-05
  1   8   9  63  7.03650e-05
  1   8   9  64 -3.47142e-05
  1   8   9  65 -1.03711e-05
  1   8   9  66  1.26020e-05
  1   8   9  69 -1.23394e-05
  1   8   9  70 -1.54988e-04
  1   8   9  73  3.52313e-05
  1   8   9  75 -6.07811e-05
  1   8   9  77 -4.23565e-05
  1   8   9  79  6.40829e-05
  1   8   9  82  8.16567e-05
  1   8   9  83  1.00819e-05
  1   8   9  85 -1.11342e-04
  1   8   9  86 -2.66570e-05
  1   8   9  87 -7.87179e-05
  1   8   9  89 -1.35650e-04
  1   8   9  92 -6.31062e-05
  1   8   9  93 -3.21604e-05
  1   8   9  96 -4.10943e-05
  1   8   9  97 -6.27663e-05
  1   8   9 100 -5.43920e-05
  1   8   9 101  6.67987e-05
  1   8   9 102 -5.22912e-05
  1   8   9 103 -2.22604e-05
  1   8   9 109  5.38240e-05
  1   8   9 111 -6.95374e-05
  1   8   9 125 -1.96970e-05
  1   8  10   7 -1.26973e-04
  1   8  10   9  1.21864e-04
  1   8  10  10  7.52111e-05
  1   8  10  11 -8.97701e-05
  1   8  10  12  3.41401e-05
  1   8  10  13  2.32804e-04
  1   8  10  14 -4.63135e-05
  1   8  10  15 -1.65728e-04
  1   8  10  16  3.42573e-04
  1   8  10  17  5.79809e-05
  1   8  10  18  6.69373e-05
  1   8  10  19 -6.49587e-05
  1   8  10  20 -8.84518e-05
  1   8  10  21 -5.43942e-05
  1   8  10  22 -1.26502e-04
  1   8  10  23  3.99177e-05
  1   8  10  25  2.44994e-04
  1   8  10  26 -3.36535e-05
  1   8  10  27 -1.70736e-05
  1   8  10  30 -3.03447e-05
  1   8  10  31 -1.93755e-04
  1   8  10  33 -3.21355e-05
  1   8  10  35  1.00509e-04
  1   8  10  37  1.24093e-05
  1   8  10  38 -1.22320e-05
  1   8  10  39 -1.29661e-05
  1   8  10  40  9.84858e-05
  1   8  10  41 -1.01301e-04
  1   8  10  43  6.60368e-05
  1   8  10  45  1.35853e-04
  1   8  10  47 -4.20596e-05
  1   8  10  54 -8.05197e-05
  1   8  10  57 -4.52290e-05
  1   8  10  58  4.16089e-05
  1   8  10  63  9.87559e-05
  1   8  10  64 -2.79162e-05
  1   8  10  66  1.21206e-05
  1   8  10  72  1.03697e-05
  1   8  10  73  4.94683e-05
  1   8  10  77 -4.21976e-05
  1   8  10  79  2.42073e-05
  1   8  10  82  8.31763e-05
  1   8  10  83  1.32698e-05
  1   8  10  84 -1.00472e-05
  1   8  10  85 -1.54152e-04
  1   8  10  87 -1.29686e-04
  1   8  10  89 -8.84484e-05
  1   8  10  92 -1.72783e-05
  1   8  10  93 -3.82647e-05
  1   8  10  96 -6.57362e-05
  1   8  10  98 -1.10799e-05
  1   8  10 100 -6.22634e-05
  1   8  10 101  7.05574e-05
  1   8  10 102 -5.47562e-05
  1   8  10 103 -2.40302e-05
  1   8  10 105  2.02260e-05
  1   8  10 107 -1.49535e-05
  1   8  10 109  7.13369e-05
  1   8  10 111 -4.92156e-05
  1   8  10 125 -1.83806e-05
  1   8  11   7 -4.55941e-05
  1   8  11   8 -1.63450e-04
  1   8  11   9  3.99328e-04
  1   8  11  10  3.05128e-05
  1   8  11  11 -3.13889e-04
  1   8  11  12  2.05479e-04
  1   8  11  13 -6.54700e-04
  1   8  11  14  1.00914e-04
  1   8  11  15  4.90327e-04
  1   8  11  16  3.28960e-04
  1   8  11  17  5.67251e-04
  1   8  11  18  1.09364e-04
  1   8  11  19 -1.40714e-04
  1   8  11  20 -7.16080e-05
  1   8  11  21 -2.23315e-03
  1   8  11  22  1.45511e-03
  1   8  11  23  7.53643e-04
  1   8  11  24  1.32079e-03
  1   8  11  25  2.20117e-05
  1   8  11  26 -3.06251e-04
  1   8  11  27 -3.42488e-05
  1   8  11  28  1.80387e-04
  1   8  11  29 -2.42772e-04
  1   8  11  30  1.12306e-05
  1   8  11  32 -4.23248e-04
  1   8  11  34  3.65673e-04
  1   8  11  36 -7.48018e-04
  1   8  11  37 -6.23202e-05
  1   8  11  38  1.41469e-04
  1   8  11  39 -4.91618e-04
  1   8  11  40 -4.01779e-05
  1   8  11  42 -3.38447e-04
  1   8  11  43 -5.05136e-05
  1   8  11  44  2.56332e-04
  1   8  11  46 -4.14713e-04
  1   8  11  47  6.73634e-05
  1   8  11  48  3.43745e-04
  1   8  11  49  2.26406e-05
  1   8  11  50  5.72362e-05
  1   8  11  51  5.50284e-04
  1   8  11  52  1.24776e-05
  1   8  11  53 -1.93374e-04
  1   8  11  54  4.28349e-05
  1   8  11  56  1.43643e-04
  1   8  11  58  1.06151e-05
  1   8  11  59 -1.39882e-05
  1   8  11  60  1.26739e-05
  1   8  11  62  1.50658e-05
  1   8  11  66 -9.03090e-05
  1   8  11  67 -1.86243e-05
  1   8  11  68  1.76046e-05
  1   8  11  69 -6.38798e-04
  1   8  11  70  3.16629e-05
  1   8  11  71  6.47220e-04
  1   8  11  72  6.68415e-05
  1   8  11  73 -2.49522e-05
  1   8  11  74  2.20019e-04
  1   8  11  76  1.23323e-04
  1   8  11  77  5.20725e-05
  1   8  11  78 -6.58767e-05
  1   8  11  80 -2.52807e-05
  1   8  11  81  7.43038e-05
  1   8  11  83  1.83958e-05
  1   8  11  84  2.44378e-05
  1   8  11  88  4.68011e-05
  1   8  11  89  1.31108e-05
  1   8  11  90  2.89275e-05
  1   8  11  91  5.28812e-05
  1   8  11  94  1.40658e-04
  1   8  11  95 -3.31808e-04
  1   8  11  96  3.58988e-05
  1   8  11  98 -2.65753e-05
  1   8  11  99 -1.01112e-04
  1   8  11 100 -1.50983e-05
  1   8  11 102  1.09247e-05
  1   8  11 105  1.68605e-05
  1   8  11 106 -3.18828e-04
  1   8  11 107  1.12157e-05
  1   8  11 108 -1.36521e-04
  1   8  11 109 -2.26678e-05
  1   8  11 110  1.55300e-05
  1   8  11 112 -1.14630e-04
  1   8  11 114  1.37753e-05
  1   8  11 126  3.45759e-05
  1   8  11 128 -1.58496e-05
  1   8  12   7  2.30453e-04
  1   8  12   8 -1.77344e-05
  1   8  12   9  5.66590e-05
  1   8  12  10 -1.11766e-04
  1   8  12  11  1.15822e-04
  1   8  12  12  1.10352e-04
  1   8  12  13 -9.39076e-05
  1   8  12  14 -1.23268e-04
  1   8  12  15 -1.19052e-04
  1   8  12  16  3.53067e-05
  1   8  12  17  2.24921e-05
  1   8  12  18  1.63666e-04
  1   8  12  19 -2.95463e-04
  1   8  12  20  1.17639e-04
  1   8  12  21 -3.54946e-05
  1   8  12  22 -7.70987e-05
  1   8  12  23  7.85406e-05
  1   8  12  25 -1.49638e-04
  1   8  12  26 -4.33541e-05
  1   8  12  27  7.86445e-05
  1   8  12  28 -1.34940e-05
  1   8  12  29  1.74588e-05
  1   8  12  30 -9.90232e-05
  1   8  12  31 -1.03152e-04
  1   8  12  32  1.49076e-05
  1   8  12  33  3.54773e-04
  1   8  12  34 -3.51219e-05
  1   8  12  35 -2.51812e-04
  1   8  12  37  3.75026e-05
  1   8  12  38 -2.39943e-05
  1   8  12  40 -7.64239e-05
  1   8  12  41  2.59430e-04
  1   8  12  43  1.20845e-04
  1   8  12  44  1.95718e-05
  1   8  12  45  1.66976e-04
  1   8  12  47  1.89949e-05
  1   8  12  49 -6.66985e-05
  1   8  12  52 -3.15681e-05
  1   8  12  54  1.13345e-04
  1   8  12  57 -8.19726e-05
  1   8  12  58 -7.78418e-05
  1   8  12  63  3.74878e-05
  1   8  12  64  1.21659e-05
  1   8  12  66 -1.19885e-05
  1   8  12  70  1.50748e-04
  1   8  12  73  3.56855e-05
  1   8  12  75  3.32395e-05
  1   8  12  82  2.43196e-05
  1   8  12  85 -5.26844e-05
  1   8  12  86  3.96458e-05
  1   8  12  87 -1.65886e-05
  1   8  12  89 -6.51848e-05
  1   8  12  93  6.13827e-05
  1   8  12  96 -1.15213e-05
  1   8  12  97 -3.43532e-05
  1   8  12 100  1.42919e-05
  1   8  12 103 -3.86660e-05
  1   8  12 104 -2.11006e-05
  1   8  12 105  1.13589e-04
  1   8  12 106  1.01120e-05
  1   8  12 107  2.79984e-05
  1   8  12 109  1.06827e-04
  1   8  12 111  2.37065e-05
  1   8  13   7 -1.18593e-05
  1   8  13  10  1.22088e-05
  1   8  13  16 -1.22036e-05
  1   8  13  25  1.14597e-05
  1   8  13  30  1.08119e-05
  1   8  13  31 -1.81397e-05
  1   8  13  36  1.00367e-05
  1   8  13  41 -2.13395e-05
  1   8  13  54 -1.16244e-05
  1   8  13  69  1.37913e-05
  1   8  13  82  1.51237e-05
  1   8  13  85  2.34982e-05
  1   8  13  87  1.47990e-05
  1   8  13  94 -1.17481e-05
  1   8  13  95  1.05685e-05
  1   8  13  96  1.88215e-05
  1   8  13 107  4.39618e-05
  1   8  13 109 -5.39059e-05
  1   8  13 110  1.94779e-05
  1   8  13 111  1.75983e-05
  1   8  14  29 -1.09224e-05
  1   8  14  36 -1.42784e-05
  1   8  14  51  1.37142e-05
  1   8  14  69 -2.11993e-05
  1   8  14  82 -1.12260e-05
  1   8  14  85 -1.50671e-05
  1   8  14  96 -1.34767e-05
  1   8  14 107 -3.03645e-05
  1   8  14 109  3.42683e-05
  1   8  14 111 -1.08009e-05
  1   8  15   7  8.12511e-05
  1   8  15  10 -7.81534e-05
  1   8  15  11 -2.05594e-05
  1   8  15  12 -2.02695e-05
  1   8  15  15  3.32571e-05
  1   8  15  16  3.07639e-05
  1   8  15  18 -4.42359e-05
  1   8  15  19 -4.52837e-05
  1   8  15  21 -2.11252e-05
  1   8  15  22 -4.17573e-05
  1   8  15  23  3.31605e-05
  1   8  15  25 -8.59663e-05
  1   8  15  27  1.16502e-05
  1   8  15  28  1.00741e-05
  1   8  15  29  2.28175e-05
  1   8  15  30 -8.42730e-05
  1   8  15  31  3.53347e-05
  1   8  15  33  6.27354e-05
  1   8  15  34  1.16917e-05
  1   8  15  35 -4.11684e-05
  1   8  15  36 -2.47935e-05
  1   8  15  37  3.88431e-05
  1   8  15  40 -1.78763e-05
  1   8  15  41  1.46703e-04
  1   8  15  42 -1.04505e-05
  1   8  15  43  1.46218e-05
  1   8  15  47 -1.58410e-05
  1   8  15  52 -1.99987e-05
  1   8  15  54  6.79032e-05
  1   8  15  55  1.23862e-05
  1   8  15  57 -1.29415e-05
  1   8  15  58 -3.98145e-05
  1   8  15  62  1.39149e-05
  1   8  15  63  1.57302e-05
  1   8  15  66 -1.44343e-05
  1   8  15  69 -1.13268e-05
  1   8  15  75 -1.22444e-05
  1   8  15  82 -2.55722e-05
  1   8  15  85 -3.15331e-05
  1   8  15  87 -1.11708e-05
  1   8  15  94  1.53482e-05
  1   8  15  95 -1.54952e-05
  1   8  15  96 -3.36956e-05
  1   8  15  97  1.96858e-05
  1   8  15 100 -1.12484e-05
  1   8  15 101  1.17141e-05
  1   8  15 106 -1.21680e-05
  1   8  15 107 -6.28782e-05
  1   8  15 109  7.66564e-05
  1   8  15 110 -2.86952e-05
  1   8  15 111 -2.31580e-05
  1   8  15 112 -1.06709e-05
  1   9  10   7  3.01100e-05
  1   9  10   8  1.65991e-04
  1   9  10   9 -3.33463e-04
  1   9  10  10 -3.46248e-05
  1   9  10  11  2.17387e-04
  1   9  10  12 -9.83070e-05
  1   9  10  13  5.74804e-04
  1   9  10  15 -5.33679e-04
  1   9  10  16 -2.10470e-04
  1   9  10  17 -9.58218e-04
  1   9  10  18 -6.82797e-05
  1   9  10  19  4.06374e-04
  1   9  10  20  5.75002e-04
  1   9  10  21  1.69270e-03
  1   9  10  22 -1.75262e-03
  1   9  10  23 -8.75455e-04
  1   9  10  24 -1.12821e-03
  1   9  10  25 -5.97335e-05
  1   9  10  26  4.85271e-04
  1   9  10  27  7.77054e-05
  1   9  10  28 -3.46042e-04
  1   9  10  29 -1.83323e-04
  1   9  10  30 -4.89041e-05
  1   9  10  31  1.15758e-05
  1   9  10  32  6.67656e-04
  1   9  10  34 -1.93762e-04
  1   9  10  36  6.58562e-04
  1   9  10  37  5.25838e-05
  1   9  10  38 -2.22546e-04
  1   9  10  39  7.66731e-04
  1   9  10  40  7.99263e-05
  1   9  10  42  3.76293e-04
  1   9  10  43  4.02324e-05
  1   9  10  44 -2.08932e-04
  1   9  10  46  8.50587e-05
  1   9  10  48 -6.49289e-04
  1   9  10  49 -3.54577e-05
  1   9  10  50  1.29050e-04
  1   9  10  51 -4.10093e-04
  1   9  10  52 -4.04201e-05
  1   9  10  53  3.30856e-04
  1   9  10  54 -2.05027e-05
  1   9  10  55  2.96256e-05
  1   9  10  56 -2.39362e-04
  1   9  10  59 -1.26810e-05
  1   9  10  60  1.37765e-05
  1   9  10  61  1.05496e-04
  1   9  10  62 -2.68705e-05
  1   9  10  65  1.49774e-05
  1   9  10  66  3.12296e-05
  1   9  10  68 -1.14867e-05
  1   9  10  69  1.23470e-04
  1   9  10  70 -4.09124e-05
  1   9  10  71 -9.61553e-04
  1   9  10  72 -1.18082e-04
  1   9  10  73  3.84201e-05
  1   9  10  74 -3.45856e-04
  1   9  10  75 -1.08766e-05
  1   9  10  76 -6.70482e-05
  1   9  10  77 -3.02757e-05
  1   9  10  78 -9.00422e-05
  1   9  10  80  6.74349e-05
  1   9  10  81 -1.15533e-05
  1   9  10  83 -4.26873e-05
  1   9  10  84 -5.93872e-05
  1   9  10  88 -4.25701e-05
  1   9  10  89 -2.35838e-05
  1   9  10  90  7.13071e-05
  1   9  10  91 -2.56668e-04
  1   9  10  92  1.79666e-05
  1   9  10  94  8.96465e-05
  1   9  10  95  1.41631e-04
  1   9  10  98  1.49111e-05
  1   9  10  99  2.13199e-04
  1   9  10 100  2.64636e-05
  1   9  10 101  2.19435e-05
  1   9  10 102 -1.12627e-05
  1   9  10 103  1.21548e-05
  1   9  10 104 -2.17238e-05
  1   9  10 105 -2.86566e-05
  1   9  10 106  4.68045e-04
  1   9  10 108  2.03426e-04
  1   9  10 110 -9.28146e-05
  1   9  10 112  1.99757e-04
  1   9  10 113  1.06491e-05
  1   9  10 114 -1.61143e-05
  1   9  10 115  1.02669e-05
  1   9  10 123 -1.41402e-05
  1   9  10 126 -6.73162e-05
  1   9  10 127 -1.42698e-05
  1   9  10 128  3.11901e-05
  1   9  11   7 -1.83730e-04
  1   9  11   8 -2.76934e-05
  1   9  11   9 -6.36202e-05
  1   9  11  10 -2.48780e-05
  1   9  11  11  2.49076e-04
  1   9  11  12 -1.16097e-04
  1   9  11  13 -3.57377e-04
  1   9  11  14 -3.42608e-05
  1   9  11  15  1.17211e-04
  1   9  11  16 -1.89181e-04
  1   9  11  17 -6.45841e-05
  1   9  11  19  1.37663e-04
  1   9  11  20  1.45203e-04
  1   9  11  21  1.14246e-04
  1   9  11  22  2.96984e-04
  1   9  11  23 -2.28649e-04
  1   9  11  24  1.28643e-05
  1   9  11  25 -2.27244e-04
  1   9  11  26  8.01578e-05
  1   9  11  28  1.79115e-05
  1   9  11  30  2.90736e-04
  1   9  11  31 -1.44702e-05
  1   9  11  32  1.21518e-05
  1   9  11  33  2.05325e-04
  1   9  11  34 -2.15977e-05
  1   9  11  35 -1.63727e-04
  1   9  11  36  1.03328e-05
  1   9  11  37 -1.28957e-04
  1   9  11  38 -2.23924e-04
  1   9  11  39 -6.81228e-05
  1   9  11  40  1.17620e-05
  1   9  11  41  4.73876e-05
  1   9  11  43 -1.26216e-05
  1   9  11  45 -6.96606e-05
  1   9  11  46  1.05091e-05
  1   9  11  47  6.78322e-05
  1   9  11  49 -1.56579e-04
  1   9  11  52  5.44943e-05
  1   9  11  53  1.28135e-05
  1   9  11  54  5.17879e-05
  1   9  11  55 -2.78897e-05
  1   9  11  59  2.02975e-05
  1   9  11  60  1.88419e-05
  1   9  11  63 -2.46563e-05
  1   9  11  64  4.68866e-05
  1   9  11  65  1.36417e-05
  1   9  11  70  1.52310e-04
  1   9  11  72 -1.96971e-05
  1   9  11  73 -8.64586e-05
  1   9  11  75  1.09123e-04
  1   9  11  76 -1.07649e-05
  1   9  11  77  6.09202e-05
  1   9  11  79 -8.93043e-05
  1   9  11  82 -9.01234e-05
  1   9  11  85  7.47623e-05
  1   9  11  86  3.37331e-05
  1   9  11  87  4.09287e-05
  1   9  11  89  1.83502e-04
  1   9  11  92  6.96062e-05
  1   9  11  93  1.82747e-05
  1   9  11  97  1.11541e-04
  1   9  11 100  5.50666e-05
  1   9  11 101 -7.18083e-05
  1   9  11 102  5.72363e-05
  1   9  11 103  3.41313e-05
  1   9  11 107 -3.85969e-05
  1   9  11 109 -6.31494e-05
  1   9  11 110  1.22262e-05
  1   9  11 111  7.41270e-05
  1   9  11 125  2.97823e-05
  1   9  11 127  1.01371e-05
  1   9  12   7 -3.02158e-05
  1   9  12   8 -1.36632e-04
  1   9  12   9  1.54708e-04
  1   9  12  11 -1.99080e-04
  1   9  12  12  2.61761e-05
  1   9  12  13 -1.52311e-04
  1   9  12  14  1.92296e-05
  1   9  12  15  1.34494e-05
  1   9  12  16 -1.85808e-05
  1   9  12  17  3.36654e-04
  1   9  12  18 -2.80911e-05
  1   9  12  20 -2.34465e-05
  1   9  12  21  2.65989e-04
  1   9  12  22 -2.47919e-05
  1   9  12  23  1.11346e-05
  1   9  12  24  4.18521e-05
  1   9  12  25  1.25848e-05
  1   9  12  26 -1.02626e-04
  1   9  12  27 -6.72873e-05
  1   9  12  28 -8.83155e-05
  1   9  12  29  3.66738e-04
  1   9  12  30  5.87668e-05
  1   9  12  31 -2.38585e-05
  1   9  12  32 -5.92500e-04
  1   9  12  33  3.82854e-05
  1   9  12  34  1.33798e-04
  1   9  12  36 -6.74434e-05
  1   9  12  39  3.28957e-05
  1   9  12  42 -2.53682e-04
  1   9  12  44  1.18640e-04
  1   9  12  46  1.67928e-04
  1   9  12  47 -2.79821e-05
  1   9  12  48  2.95976e-04
  1   9  12  50 -8.97506e-05
  1   9  12  51  3.95346e-05
  1   9  12  56  1.71530e-05
  1   9  12  59 -1.51367e-05
  1   9  12  60  1.97836e-05
  1   9  12  61 -1.47591e-04
  1   9  12  62  1.31384e-05
  1   9  12  65  2.39905e-05
  1   9  12  66  1.46870e-05
  1   9  12  69  1.66813e-04
  1   9  12  70  1.53194e-05
  1   9  12  71  2.77554e-04
  1   9  12  72  1.67026e-04
  1   9  12  73 -3.63974e-05
  1   9  12  74  7.87430e-05
  1   9  12  76 -1.85772e-05
  1   9  12  78 -2.09868e-05
  1   9  12  80  4.20854e-05
  1   9  12  81 -7.45752e-05
  1   9  12  83  2.09114e-05
  1   9  12  84  2.62352e-05
  1   9  12  88 -9.54215e-05
  1   9  12  90  8.84821e-05
  1   9  12  91  8.44078e-05
  1   9  12  94 -7.98289e-05
  1   9  12  95  1.21299e-04
  1   9  12  96 -1.66313e-05
  1   9  12  98  7.67850e-05
  1   9  12 100  1.09169e-05
  1   9  12 101  1.09124e-05
  1   9  12 105  1.38376e-05
  1   9  12 106 -1.69151e-04
  1   9  12 108 -1.38680e-04
  1   9  12 110  3.72144e-05
  1   9  12 126  1.35482e-05
  1   9  13  22  1.83043e-05
  1   9  13  24  2.05560e-05
  1   9  13  34 -1.12892e-05
  1   9  13  36  1.34644e-05
  1   9  13  41 -1.15644e-05
  1   9  13  46  1.16732e-05
  1   9  13  51 -1.62682e-05
  1   9  13  69  2.56503e-05
  1   9  13  82  1.39886e-05
  1   9  13  85  1.84936e-05
  1   9  13  96  1.70206e-05
  1   9  13 107  3.68499e-05
  1   9  13 109 -4.36809e-05
  1   9  13 111  1.42227e-05
  1   9  14   7  1.06600e-05
  1   9  14   8 -1.00845e-05
  1   9  14  10 -2.86756e-05
  1   9  14  19 -1.89555e-05
  1   9  14  22 -1.02180e-05
  1   9  14  25 -1.95989e-05
  1   9  14  30 -1.29453e-05
  1   9  14  31  2.61784e-05
  1   9  14  36 -1.95958e-05
  1   9  14  41  4.90568e-05
  1   9  14  42 -1.03677e-05
  1   9  14  43  1.12701e-05
  1   9  14  54  2.12292e-05
  1   9  14  57 -1.30371e-05
  1   9  14  63  1.73104e-05
  1   9  14  71  1.35014e-05
  1   9  14  82 -2.04278e-05
  1   9  14  85 -3.35847e-05
  1   9  14  87 -1.64257e-05
  1   9  14  88  1.01585e-05
  1   9  14  95 -1.00779e-05
  1   9  14  96 -2.82789e-05
  1   9  14  97  1.38190e-05
  1   9  14 101  1.05473e-05
  1   9  14 106 -1.28244e-05
  1   9  14 107 -5.83115e-05
  1   9  14 109  7.35927e-05
  1   9  14 110 -2.50849e-05
  1   9  14 111 -2.36028e-05
  1   9  15   8  1.14041e-05
  1   9  15   9 -1.28314e-05
  1   9  15  24 -1.41990e-05
  1   9  15  32 -1.01257e-05
  1   9  15  46 -1.21845e-05
  1   9  15  51  1.13421e-05
  1   9  15  69 -2.29732e-05
  1   9  15  85 -1.13914e-05
  1   9  15 107 -2.23850e-05
  1   9  15 109  2.35839e-05
  1  10  11   7  2.28447e-05
  1  10  11   9  4.75500e-05
  1  10  11  10  2.96562e-05
  1  10  11  11 -3.47470e-05
  1  10  11  12  3.12304e-05
  1  10  11  13  7.28080e-05
  1  10  11  14 -4.66541e-05
  1  10  11  15 -8.58736e-05
  1  10  11  16  1.31548e-04
  1  10  11  17  2.04843e-05
  1  10  11  18  5.80715e-05
  1  10  11  19 -9.99015e-05
  1  10  11  21 -4.81539e-05
  1  10  11  22 -7.57514e-05
  1  10  11  23  4.34015e-05
  1  10  11  25  7.52713e-05
  1  10  11  26 -2.48010e-05
  1  10  11  28 -1.14072e-05
  1  10  11  30 -9.04421e-05
  1  10  11  31 -1.20152e-04
  1  10  11  33  4.24827e-05
  1  10  11  35 -1.93889e-05
  1  10  11  38  3.62885e-05
  1  10  11  39  1.76596e-05
  1  10  11  40 -1.46479e-05
  1  10  11  41  1.07544e-05
  1  10  11  43  5.31969e-05
  1  10  11  45  7.95057e-05
  1  10  11  57 -3.55475e-05
  1  10  11  63  2.63290e-05
  1  10  11  69 -1.25489e-05
  1  10  11  70  2.48861e-05
  1  10  11  73  3.72022e-05
  1  10  11  77 -1.78433e-05
  1  10  11  79  2.00826e-05
  1  10  11  82  3.81638e-05
  1  10  11  85 -5.15889e-05
  1  10  11  87 -2.95058e-05
  1  10  11  89 -7.54373e-05
  1  10  11  92 -2.02306e-05
  1  10  11  93  1.30122e-05
  1  10  11  96 -1.03324e-05
  1  10  11  97 -3.75880e-05
  1  10  11 100 -1.15940e-05
  1  10  11 101  1.95953e-05
  1  10  11 102 -1.70787e-05
  1  10  11 103 -2.31032e-05
  1  10  11 104 -1.01648e-05
  1  10  11 105  4.34336e-05
  1  10  11 107  1.83889e-05
  1  10  11 109  5.79835e-05
  1  10  11 111 -1.04621e-05
  1  10  12   7  1.66578e-05
  1  10  12   8  6.87537e-05
  1  10  12   9  5.28792e-05
  1  10  12  11  8.75529e-05
  1  10  12  12 -1.53049e-04
  1  10  12  13  2.06446e-05
  1  10  12  14 -7.94713e-05
  1  10  12  15  5.28562e-05
  1  10  12  16 -1.03773e-04
  1  10  12  17  4.62515e-04
  1  10  12  18 -3.19287e-05
  1  10  12  19 -3.28415e-04
  1  10  12  20 -5.97628e-04
  1  10  12  21  2.44081e-04
  1  10  12  22  5.48376e-04
  1  10  12  23  2.42466e-04
  1  10  12  24  7.25650e-05
  1  10  12  25  3.83675e-05
  1  10  12  26 -2.23052e-04
  1  10  12  27 -2.92899e-05
  1  10  12  28  2.02697e-04
  1  10  12  29  2.72172e-04
  1  10  12  30  1.56393e-05
  1  10  12  33 -3.50079e-05
  1  10  12  34 -2.52941e-04
  1  10  12  36  3.00189e-05
  1  10  12  38  9.70561e-05
  1  10  12  39 -3.31157e-04
  1  10  12  40 -4.70809e-05
  1  10  12  44 -1.03996e-04
  1  10  12  46  2.50603e-04
  1  10  12  47 -4.97743e-05
  1  10  12  48  2.83180e-04
  1  10  12  49  1.58135e-05
  1  10  12  50 -2.00110e-04
  1  10  12  51 -1.17600e-04
  1  10  12  52  3.00738e-05
  1  10  12  53 -1.52417e-04
  1  10  12  54 -2.19936e-05
  1  10  12  55 -2.27760e-05
  1  10  12  56  9.50672e-05
  1  10  12  59  2.66308e-05
  1  10  12  60 -2.80206e-05
  1  10  12  61 -6.78051e-05
  1  10  12  62  1.97605e-05
  1  10  12  65 -2.14788e-05
  1  10  12  66  5.31935e-05
  1  10  12  67  1.29766e-05
  1  10  12  69  4.65068e-04
  1  10  12  71  3.52266e-04
  1  10  12  72 -2.52296e-05
  1  10  12  74  1.51278e-04
  1  10  12  76 -3.91485e-05
  1  10  12  77 -1.46064e-05
  1  10  12  78  2.11377e-04
  1  10  12  79 -1.28123e-05
  1  10  12  80 -9.73929e-05
  1  10  12  81 -4.34441e-05
  1  10  12  82 -1.20017e-05
  1  10  12  83  2.99538e-05
  1  10  12  84  4.39624e-05
  1  10  12  87  1.00411e-05
  1  10  12  88  8.55938e-05
  1  10  12  89  1.67500e-05
  1  10  12  90 -1.83723e-04
  1  10  12  91  2.54483e-04
  1  10  12  92 -2.20012e-05
  1  10  12  94 -2.42997e-04
  1  10  12  95  1.11024e-04
  1  10  12  96 -2.38947e-05
  1  10  12  98 -2.59818e-05
  1  10  12  99 -1.62462e-04
  1  10  12 100 -2.48206e-05
  1  10  12 101 -3.19919e-05
  1  10  12 103 -1.78043e-05
  1  10  12 104  2.94661e-05
  1  10  12 105  1.04765e-05
  1  10  12 106 -1.80807e-04
  1  10  12 107 -1.61911e-05
  1  10  12 108 -4.41958e-05
  1  10  12 109  2.14257e-05
  1  10  12 110  6.66610e-05
  1  10  12 112 -1.32387e-04
  1  10  12 126  4.22502e-05
  1  10  12 128 -1.94712e-05
  1  10  13  12 -1.12784e-05
  1  10  13  19 -1.72212e-05
  1  10  13  20 -1.31477e-05
  1  10  13  21  1.85429e-05
  1  10  13  24  1.98085e-05
  1  10  13  29  2.73828e-05
  1  10  13  32  1.52834e-05
  1  10  13  37  1.11495e-05
  1  10  13  46  2.85450e-05
  1  10  13  51 -4.13972e-05
  1  10  13  57  1.76422e-05
  1  10  13  61 -2.82197e-05
  1  10  13  69  7.02155e-05
  1  10  13  71 -1.56597e-05
  1  10  13  78  1.07568e-05
  1  10  13  80 -1.11093e-05
  1  10  13  81 -1.51111e-05
  1  10  13  82  3.50551e-05
  1  10  13  85  4.97679e-05
  1  10  13  90 -1.60380e-05
  1  10  13  92  1.01809e-05
  1  10  13  93  1.36003e-05
  1  10  13  94 -2.69543e-05
  1  10  13  95  1.67873e-05
  1  10  13  96  4.23584e-05
  1  10  13  97 -2.32063e-05
  1  10  13  98  1.18284e-05
  1  10  13 100  1.24507e-05
  1  10  13 101 -1.43895e-05
  1  10  13 103 -1.00004e-05
  1  10  13 105  1.01896e-05
  1  10  13 107  9.94409e-05
  1  10  13 109 -1.13905e-04
  1  10  13 111  3.68367e-05
  1  10  14   7 -6.05088e-05
  1  10  14  10  6.50325e-05
  1  10  14  11  1.17218e-05
  1  10  14  12  1.74149e-05
  1  10  14  15 -2.25378e-05
  1  10  14  16 -2.46856e-05
  1  10  14  18  3.00907e-05
  1  10  14  19  3.74378e-05
  1  10  14  20 -1.04737e-05
  1  10  14  21  1.18422e-05
  1  10  14  22  3.27098e-05
  1  10  14  23 -3.09159e-05
  1  10  14  25  6.64561e-05
  1  10  14  27 -1.13959e-05
  1  10  14  29 -1.46148e-05
  1  10  14  30  6.49721e-05
  1  10  14  31 -5.06101e-05
  1  10  14  33 -4.22774e-05
  1  10  14  35  2.86566e-05
  1  10  14  36  1.51822e-05
  1  10  14  37 -3.14995e-05
  1  10  14  40  2.13178e-05
  1  10  14  41 -1.22428e-04
  1  10  14  43 -1.33225e-05
  1  10  14  52  1.53585e-05
  1  10  14  54 -6.03049e-05
  1  10  14  55 -1.40951e-05
  1  10  14  58  3.76289e-05
  1  10  14  62 -1.31514e-05
  1  10  14  66  1.40640e-05
  1  10  14  75  1.22585e-05
  1  10  14  82  1.42108e-05
  1  10  14  96  1.30653e-05
  1  10  14 107  2.26099e-05
  1  10  14 109 -3.03027e-05
  1  10  15   7  1.25608e-05
  1  10  15  10 -1.09299e-05
  1  10  15  15  1.74026e-05
  1  10  15  20  1.21161e-05
  1  10  15  21 -2.14548e-05
  1  10  15  22 -2.58921e-05
  1  10  15  24 -1.11251e-05
  1  10  15  25 -1.29413e-05
  1  10  15  30 -1.16142e-05
  1  10  15  33  1.23187e-05
  1  10  15  34  1.89079e-05
  1  10  15  36 -1.60689e-05
  1  10  15  41  2.41880e-05
  1  10  15  46 -1.27734e-05
  1  10  15  51  2.23761e-05
  1  10  15  54  1.50588e-05
  1  10  15  57 -1.16902e-05
  1  10  15  61  1.36387e-05
  1  10  15  62  1.35500e-05
  1  10  15  69 -4.00795e-05
  1  10  15  81  1.19337e-05
  1  10  15  82 -2.12728e-05
  1  10  15  85 -2.77732e-05
  1  10  15  90  1.31358e-05
  1  10  15  94  2.18822e-05
  1  10  15  95 -1.64135e-05
  1  10  15  96 -2.47224e-05
  1  10  15  97  1.46658e-05
  1  10  15 107 -5.64771e-05
  1  10  15 109  6.66579e-05
  1  10  15 111 -2.08795e-05
  1  11  12   7  3.70509e-05
  1  11  12   8 -2.62827e-05
  1  11  12   9  5.42137e-05
  1  11  12  11  2.12678e-04
  1  11  12  12  2.43553e-05
  1  11  12  13 -1.84008e-04
  1  11  12  14 -1.46102e-04
  1  11  12  15 -1.08494e-04
  1  11  12  16  7.34936e-05
  1  11  12  17  1.72616e-05
  1  11  12  18  1.57032e-04
  1  11  12  19 -2.58227e-04
  1  11  12  20  1.61575e-04
  1  11  12  21  5.24065e-05
  1  11  12  22  5.38453e-05
  1  11  12  23 -8.57573e-05
  1  11  12  25 -6.05594e-05
  1  11  12  26 -1.20622e-05
  1  11  12  27  4.17865e-05
  1  11  12  29  2.64825e-05
  1  11  12  30 -1.56303e-05
  1  11  12  31 -3.25478e-04
  1  11  12  32  1.17060e-05
  1  11  12  33  4.11705e-04
  1  11  12  34 -5.52995e-05
  1  11  12  35 -3.20997e-04
  1  11  12  36  1.19637e-05
  1  11  12  37 -1.21303e-04
  1  11  12  38 -5.21857e-05
  1  11  12  40 -1.23051e-04
  1  11  12  41  1.57545e-04
  1  11  12  43  1.57155e-04
  1  11  12  44  2.02124e-05
  1  11  12  45  1.61095e-04
  1  11  12  46  1.81603e-05
  1  11  12  47  7.24016e-05
  1  11  12  48  1.22918e-05
  1  11  12  49 -1.70677e-04
  1  11  12  50 -1.14244e-05
  1  11  12  52  1.77983e-05
  1  11  12  54  7.18954e-05
  1  11  12  55 -1.61754e-05
  1  11  12  57 -9.71499e-05
  1  11  12  58 -5.29910e-05
  1  11  12  59  1.98918e-05
  1  11  12  60  1.64507e-05
  1  11  12  64  3.19569e-05
  1  11  12  69  1.88078e-05
  1  11  12  70  2.63818e-04
  1  11  12  72  1.09695e-05
  1  11  12  73  5.45022e-05
  1  11  12  75  5.98503e-05
  1  11  12  79 -2.35979e-05
  1  11  12  82  1.26203e-05
  1  11  12  83 -1.10782e-05
  1  11  12  84  1.01200e-05
  1  11  12  85 -3.59396e-05
  1  11  12  86  4.86801e-05
  1  11  12  89 -5.68656e-05
  1  11  12  92  1.05808e-05
  1  11  12  93  8.12982e-05
  1  11  12  97 -3.07258e-05
  1  11  12 100  3.47114e-05
  1  11  12 101 -2.67792e-05
  1  11  12 102  1.43120e-05
  1  11  12 103 -4.39457e-05
  1  11  12 104 -2.50293e-05
  1  11  12 105  1.47772e-04
  1  11  12 107  3.63810e-05
  1  11  12 109  1.22533e-04
  1  11  12 111  5.37272e-05
  1  11  13  31 -1.06278e-05
  1  11  13  85  1.00358e-05
  1  11  13  87  1.31520e-05
  1  11  13 107  1.60843e-05
  1  11  13 109 -2.02604e-05
  1  11  14 107 -1.26289e-05
  1  11  14 109  1.45849e-05
  1  11  14 110 -1.09599e-05
  1  11  15   7  1.32721e-05
  1  11  15   8 -1.28807e-05
  1  11  15   9  1.35082e-05
  1  11  15  10 -4.30389e-05
  1  11  15  12 -1.49406e-05
  1  11  15  13 -1.14585e-05
  1  11  15  15  1.53513e-05
  1  11  15  18 -1.95363e-05
  1  11  15  19 -3.14407e-05
  1  11  15  22 -2.06681e-05
  1  11  15  23  1.25138e-05
  1  11  15  25 -2.52986e-05
  1  11  15  30 -2.25040e-05
  1  11  15  31  4.64965e-05
  1  11  15  36 -2.18002e-05
  1  11  15  38 -1.62967e-05
  1  11  15  41  7.39814e-05
  1  11  15  42 -1.05421e-05
  1  11  15  43  1.69737e-05
  1  11  15  54  2.99834e-05
  1  11  15  55  1.14644e-05
  1  11  15  57 -1.02867e-05
  1  11  15  58 -1.48722e-05
  1  11  15  63  1.56194e-05
  1  11  15  71  1.39330e-05
  1  11  15  82 -1.74450e-05
  1  11  15  85 -2.23543e-05
  1  11  15  96 -2.23376e-05
  1  11  15 106 -1.14537e-05
  1  11  15 107 -4.31363e-05
  1  11  15 109  5.72579e-05
  1  11  15 110 -1.20028e-05
  1  11  15 111 -1.88656e-05
  1  12  13  10 -1.14417e-05
  1  12  13  22 -2.16298e-05
  1  12  13  25 -1.14154e-05
  1  12  13  32  1.56693e-05
  1  12  13  41  1.92501e-05
  1  12  13  54  1.32758e-05
  1  12  13  69  1.27761e-05
  1  12  13  85  1.14614e-05
  1  12  13 107  2.16044e-05
  1  12  13 109 -2.47962e-05
  1  12  14   7 -3.69987e-05
  1  12  14  10  5.14961e-05
  1  12  14  12  1.26576e-05
  1  12  14  15 -1.27382e-05
  1  12  14  16 -1.31491e-05
  1  12  14  18  3.12979e-05
  1  12  14  19  4.48387e-05
  1  12  14  20 -1.35486e-05
  1  12  14  22  2.81147e-05
  1  12  14  23 -1.80418e-05
  1  12  14  25  4.39949e-05
  1  12  14  27 -1.11491e-05
  1  12  14  29 -1.17105e-05
  1  12  14  30  4.34154e-05
  1  12  14  31 -2.37178e-05
  1  12  14  32 -1.47505e-05
  1  12  14  33 -4.49315e-05
  1  12  14  35  1.97180e-05
  1  12  14  37 -2.32406e-05
  1  12  14  38  1.90554e-05
  1  12  14  40  1.06330e-05
  1  12  14  41 -9.80792e-05
  1  12  14  43 -1.99749e-05
  1  12  14  45 -2.13402e-05
  1  12  14  54 -4.86607e-05
  1  12  14  55 -1.42404e-05
  1  12  14  58  2.69526e-05
  1  12  14  66  1.10275e-05
  1  12  14  79  1.24032e-05
  1  12  14  86 -1.24380e-05
  1  12  14  87 -1.26421e-05
  1  12  14 107 -1.39440e-05
  1  12  14 109  1.17306e-05
  1  12  15   7 -1.04824e-05
  1  12  15   9 -1.99719e-05
  1  12  15  10  1.13974e-05
  1  12  15  11  1.49572e-05
  1  12  15  13  1.89277e-05
  1  12  15  15 -2.50179e-05
  1  12  15  17 -2.28271e-05
  1  12  15  21  3.43764e-05
  1  12  15  25  1.41634e-05
  1  12  15  28 -1.37357e-05
  1  12  15  30  1.12008e-05
  1  12  15  31 -1.08885e-05
  1  12  15  34 -2.05078e-05
  1  12  15  36  3.62212e-05
  1  12  15  41 -2.61849e-05
  1  12  15  42  2.01711e-05
  1  12  15  45  1.10980e-05
  1  12  15  46  2.47292e-05
  1  12  15  47  1.43237e-05
  1  12  15  48 -1.67409e-05
  1  12  15  51 -5.28920e-05
  1  12  15  57  2.21476e-05
  1  12  15  61 -3.01909e-05
  1  12  15  63 -1.44133e-05
  1  12  15  69  7.06897e-05
  1  12  15  71 -4.18859e-05
  1  12  15  74 -1.00895e-05
  1  12  15  81 -2.05279e-05
  1  12  15  82  4.28521e-05
  1  12  15  85  5.91995e-05
  1  12  15  88 -2.03633e-05
  1  12  15  90 -1.78238e-05
  1  12  15  91 -1.43696e-05
  1  12  15  93  1.38357e-05
  1  12  15  94 -2.34258e-05
  1  12  15  95  1.34709e-05
  1  12  15  96  5.04118e-05
  1  12  15  97 -2.69878e-05
  1  12  15  98  1.30912e-05
  1  12  15 100  1.44135e-05
  1  12  15 101 -1.65369e-05
  1  12  15 103 -1.09790e-05
  1  12  15 105  1.01792e-05
  1  12  15 106  2.07653e-05
  1  12  15 107  1.19036e-04
  1  12  15 109 -1.38891e-04
  1  12  15 110 -2.53805e-05
  1  12  15 111  4.57331e-05
  1  12  15 129 -1.24575e-05
  1  13  14   7 -5.17048e-05
  1  13  14   9 -1.00666e-04
  1  13  14  11 -7.67597e-05
  1  13  14  15  4.52851e-05
  1  13  14  16 -1.46700e-04
  1  13  14  18  3.06694e-05
  1  13  14  19  1.44280e-05
  1  13  14  22 -2.53391e-05
  1  13  14  23  5.50905e-05
  1  13  14  24 -3.43099e-05
  1  13  14  25 -1.27844e-04
  1  13  14  26  1.30281e-05
  1  13  14  27  2.63224e-05
  1  13  14  28  3.14355e-05
  1  13  14  30  1.60253e-04
  1  13  14  31  3.40633e-04
  1  13  14  32 -3.74672e-05
  1  13  14  33 -3.32360e-05
  1  13  14  34  1.87355e-05
  1  13  14  35  4.75840e-05
  1  13  14  36 -2.12110e-05
  1  13  14  37  1.35560e-04
  1  13  14  38 -5.76169e-05
  1  13  14  39 -3.53733e-05
  1  13  14  40  9.45548e-05
  1  13  14  41  6.06522e-05
  1  13  14  42 -1.39050e-05
  1  13  14  43 -7.06502e-05
  1  13  14  45 -6.30848e-05
  1  13  14  47 -5.45040e-05
  1  13  14  49 -1.03622e-05
  1  13  14  52 -2.41186e-05
  1  13  14  54  2.32599e-05
  1  13  14  55  2.86392e-05
  1  13  14  56  2.07021e-05
  1  13  14  57  5.58859e-05
  1  13  14  58 -2.77569e-05
  1  13  14  62  1.28892e-05
  1  13  14  63  1.81020e-05
  1  13  14  64 -2.09186e-05
  1  13  14  70 -7.71681e-05
  1  13  14  71  1.91598e-05
  1  13  14  73 -3.18668e-05
  1  13  14  79 -2.89730e-05
  1  13  14  81 -2.02068e-05
  1  13  14  82 -5.42129e-05
  1  13  14  83  1.17903e-05
  1  13  14  85 -3.94473e-05
  1  13  14  87 -3.97330e-05
  1  13  14  89  1.02395e-04
  1  13  14  91 -1.31502e-05
  1  13  14  92  4.69378e-05
  1  13  14  93 -7.80060e-05
  1  13  14  95 -3.56663e-05
  1  13  14  96 -6.69228e-05
  1  13  14  97  1.01575e-04
  1  13  14 100 -4.61108e-05
  1  13  14 101  3.74018e-05
  1  13  14 102 -2.03783e-05
  1  13  14 103  4.59050e-05
  1  13  14 104  1.04095e-05
  1  13  14 105 -9.91879e-05
  1  13  14 106 -5.07304e-05
  1  13  14 107 -1.47363e-04
  1  13  14 108 -3.54935e-05
  1  13  14 109  2.33892e-05
  1  13  14 110 -1.21774e-04
  1  13  14 111 -5.45547e-05
  1  13  14 112 -5.00260e-05
  1  13  14 121  1.11116e-05
  1  13  15   7  2.61224e-05
  1  13  15   8 -5.08379e-05
  1  13  15   9 -3.93830e-04
  1  13  15  10  3.80270e-05
  1  13  15  11  6.48334e-05
  1  13  15  12  1.71870e-04
  1  13  15  13  6.19153e-05
  1  13  15  15  3.30817e-05
  1  13  15  16  7.80687e-05
  1  13  15  17 -1.83817e-04
  1  13  15  19  1.10444e-04
  1  13  15  20  1.86865e-04
  1  13  15  21  1.42206e-04
  1  13  15  22 -2.36832e-04
  1  13  15  23 -1.11596e-04
  1  13  15  24 -3.41014e-04
  1  13  15  25  1.65382e-05
  1  13  15  26  6.78025e-05
  1  13  15  28  3.58486e-05
  1  13  15  29  1.00169e-04
  1  13  15  30  1.30893e-05
  1  13  15  31 -3.95069e-05
  1  13  15  32 -1.90956e-04
  1  13  15  33  4.02549e-05
  1  13  15  34  1.09249e-04
  1  13  15  35 -1.81652e-05
  1  13  15  36  6.75824e-05
  1  13  15  37 -1.46085e-05
  1  13  15  42  3.42156e-05
  1  13  15  44  9.52065e-05
  1  13  15  45 -1.20537e-05
  1  13  15  46  4.36466e-05
  1  13  15  48 -7.97848e-05
  1  13  15  49 -1.42483e-05
  1  13  15  50  7.28900e-05
  1  13  15  51  2.83037e-05
  1  13  15  53 -1.72922e-05
  1  13  15  54 -1.26390e-05
  1  13  15  56  2.67523e-05
  1  13  15  57 -2.18943e-05
  1  13  15  59  1.71280e-05
  1  13  15  60 -1.84996e-05
  1  13  15  62 -2.65771e-05
  1  13  15  65 -1.97122e-05
  1  13  15  69 -4.44210e-05
  1  13  15  71 -1.56527e-04
  1  13  15  72  4.89310e-05
  1  13  15  74 -5.08222e-05
  1  13  15  75 -1.22721e-05
  1  13  15  78 -9.74198e-05
  1  13  15  80  9.50593e-05
  1  13  15  81  1.47050e-05
  1  13  15  82 -1.89427e-05
  1  13  15  83 -2.85481e-05
  1  13  15  84 -3.81859e-05
  1  13  15  85 -2.59451e-05
  1  13  15  87 -2.71439e-05
  1  13  15  88 -1.82897e-04
  1  13  15  89 -1.66038e-05
  1  13  15  90  1.33076e-04
  1  13  15  91 -1.68019e-04
  1  13  15  92  1.43429e-05
  1  13  15  94  7.79294e-05
  1  13  15  96 -2.94028e-05
  1  13  15  97  1.55991e-05
  1  13  15  98  2.95638e-05
  1  13  15  99  7.83905e-05
  1  13  15 101  2.23879e-05
  1  13  15 103  1.00138e-05
  1  13  15 104 -1.11639e-05
  1  13  15 106  8.27441e-05
  1  13  15 107 -5.53502e-05
  1  13  15 109  7.30463e-05
  1  13  15 110 -9.68982e-05
  1  13  15 111 -1.53488e-05
  1  13  15 112  4.08285e-05
  1  13  15 126 -2.03845e-05
  1  13  15 128  1.07506e-05
  1  14  15   8  3.91870e-05
  1  14  15   9 -1.11801e-04
  1  14  15  10 -3.19451e-05
  1  14  15  11 -2.63489e-04
  1  14  15  13  1.91109e-04
  1  14  15  14 -4.36023e-05
  1  14  15  15 -2.87506e-05
  1  14  15  16 -1.05695e-05
  1  14  15  18  5.07423e-05
  1  14  15  19  7.31346e-05
  1  14  15  20 -1.00566e-04
  1  14  15  21 -5.48308e-05
  1  14  15  22 -1.55530e-04
  1  14  15  23  2.06743e-04
  1  14  15  24 -4.05200e-05
  1  14  15  25 -1.00531e-04
  1  14  15  26 -1.56035e-05
  1  14  15  27  1.74483e-05
  1  14  15  30 -6.90013e-05
  1  14  15  31  3.87967e-04
  1  14  15  32 -3.35241e-05
  1  14  15  33 -2.65331e-04
  1  14  15  34  5.10492e-05
  1  14  15  35  2.87514e-04
  1  14  15  37  2.25995e-04
  1  14  15  38 -5.81966e-05
  1  14  15  39 -4.25815e-05
  1  14  15  40  1.73999e-04
  1  14  15  41  4.96687e-05
  1  14  15  43 -1.05776e-04
  1  14  15  45 -4.83688e-05
  1  14  15  46 -2.44572e-05
  1  14  15  47 -1.21527e-04
  1  14  15  48 -1.66675e-05
  1  14  15  49  2.09483e-04
  1  14  15  52 -3.85775e-05
  1  14  15  57  3.12890e-05
  1  14  15  59 -1.02019e-05
  1  14  15  60 -1.33160e-05
  1  14  15  63  9.31521e-05
  1  14  15  64 -2.56154e-05
  1  14  15  66  1.24216e-05
  1  14  15  69 -1.57187e-05
  1  14  15  70 -2.64970e-04
  1  14  15  72 -1.34071e-05
  1  14  15  73 -8.82681e-05
  1  14  15  75 -2.02441e-05
  1  14  15  83  1.08240e-05
  1  14  15  84 -1.21758e-05
  1  14  15  85 -7.44215e-05
  1  14  15  86 -3.09324e-05
  1  14  15  87 -1.09894e-04
  1  14  15  89  5.11070e-05
  1  14  15  90  1.24067e-05
  1  14  15  91 -1.53781e-05
  1  14  15  93 -9.02513e-05
  1  14  15  94  2.01453e-05
  1  14  15  95 -1.30778e-05
  1  14  15  96 -7.82756e-05
  1  14  15  97  7.10781e-05
  1  14  15  98 -1.10866e-05
  1  14  15 100 -5.65056e-05
  1  14  15 101  5.05842e-05
  1  14  15 102 -3.25202e-05
  1  14  15 103  3.74719e-05
  1  14  15 104  2.05832e-05
  1  14  15 105 -1.08503e-04
  1  14  15 107 -8.87770e-05
  1  14  15 109 -3.75604e-05
  1  14  15 110 -3.13652e-05
  1  14  15 111 -6.99344e-05
  1  14  15 112 -1.26089e-05
  3   1   2   7 -7.15019e-05
  3   1   2   8  1.02918e-05
  3   1   2   9 -8.30722e-05
  3   1   2  11 -7.79870e-05
  3   1   2  15  4.03739e-05
  3   1   2  16 -1.51342e-04
  3   1   2  17 -1.76620e-05
  3   1   2  18  3.59874e-05
  3   1   2  19  1.64584e-05
  3   1   2  22 -1.10587e-05
  3   1   2  23  5.03524e-05
  3   1   2  25 -1.25337e-04
  3   1   2  26  1.36207e-05
  3   1   2  27  2.68343e-05
  3   1   2  28  1.41969e-05
  3   1   2  29 -1.28044e-05
  3   1   2  30  1.75639e-04
  3   1   2  31  3.45949e-04
  3   1   2  33 -4.37371e-05
  3   1   2  34  1.51082e-05
  3   1   2  35  5.65869e-05
  3   1   2  37  1.44887e-04
  3   1   2  38 -7.24944e-05
  3   1   2  39 -3.32540e-05
  3   1   2  40  9.52077e-05
  3   1   2  41  3.85879e-05
  3   1   2  43 -7.06961e-05
  3   1   2  45 -5.79178e-05
  3   1   2  46 -1.03590e-05
  3   1   2  47 -3.67806e-05
  3   1   2  49 -1.28690e-05
  3   1   2  52 -2.30605e-05
  3   1   2  54  1.57450e-05
  3   1   2  55  2.84944e-05
  3   1   2  57  8.23585e-05
  3   1   2  58 -2.00227e-05
  3   1   2  64 -1.84180e-05
  3   1   2  70 -7.63923e-05
  3   1   2  73 -2.38764e-05
  3   1   2  78 -1.97568e-05
  3   1   2  80  1.01933e-05
  3   1   2  84 -3.80089e-05
  3   1   2  87 -3.08677e-05
  3   1   2  88 -2.29206e-05
  3   1   2  89  8.08360e-05
  3   1   2  90  1.75720e-05
  3   1   2  91  2.08038e-05
  3   1   2  92  6.27376e-05
  3   1   2  93 -5.00892e-05
  3   1   2  94  1.12148e-05
  3   1   2  96 -1.17918e-05
  3   1   2  97  7.18843e-05
  3   1   2 100 -2.92875e-05
  3   1   2 101  2.12937e-05
  3   1   2 102 -1.15510e-05
  3   1   2 103  3.36261e-05
  3   1   2 104  1.78317e-05
  3   1   2 105 -9.49907e-05
  3   1   2 107 -6.48940e-05
  3   1   2 108  3.04993e-05
  3   1   2 109 -1.13685e-04
  3   1   2 111  2.44163e-05
  3   1   2 112 -3.86345e-05
  3   1   3   7  2.00492e-05
  3   1   3   8 -6.03901e-05
  3   1   3   9 -3.93589e-04
  3   1   3  10  3.46762e-05
  3   1   3  11  4.80813e-05
  3   1   3  12  1.76870e-04
  3   1   3  13  7.26430e-05
  3   1   3  15  3.44546e-05
  3   1   3  16  7.43867e-05
  3   1   3  17 -1.83689e-04
  3   1   3  19  1.21174e-04
  3   1   3  20  1.86090e-04
  3   1   3  21  1.47059e-04
  3   1   3  22 -2.37832e-04
  3   1   3  23 -9.46855e-05
  3   1   3  24 -3.36826e-04
  3   1   3  26  5.92746e-05
  3   1   3  28  2.98308e-05
  3   1   3  29  1.09648e-04
  3   1   3  32 -1.86389e-04
  3   1   3  33  1.75540e-05
  3   1   3  34  1.11780e-04
  3   1   3  36  6.47152e-05
  3   1   3  42  3.47712e-05
  3   1   3  44  8.36197e-05
  3   1   3  46  5.30909e-05
  3   1   3  47 -1.02654e-05
  3   1   3  48 -7.86797e-05
  3   1   3  50  9.96035e-05
  3   1   3  51  3.51950e-05
  3   1   3  53 -1.37923e-05
  3   1   3  56  3.43654e-05
  3   1   3  59  1.43621e-05
  3   1   3  60 -1.41343e-05
  3   1   3  62 -2.28570e-05
  3   1   3  69 -3.69870e-05
  3   1   3  70 -1.48204e-05
  3   1   3  71 -1.59849e-04
  3   1   3  72  6.52403e-05
  3   1   3  74 -5.56879e-05
  3   1   3  75 -1.47933e-05
  3   1   3  78 -1.12100e-04
  3   1   3  79  2.05884e-05
  3   1   3  80  9.58691e-05
  3   1   3  81  1.02117e-05
  3   1   3  82  1.00366e-05
  3   1   3  83 -2.48411e-05
  3   1   3  84 -6.83096e-05
  3   1   3  87 -1.11095e-05
  3   1   3  88 -2.06288e-04
  3   1   3  89 -3.95148e-05
  3   1   3  90  1.47529e-04
  3   1   3  91 -1.25057e-04
  3   1   3  92  1.70319e-05
  3   1   3  94  5.60083e-05
  3   1   3  95  4.77317e-05
  3   1   3  98  3.79998e-05
  3   1   3  99  7.63215e-05
  3   1   3 101  2.16208e-05
  3   1   3 106  1.06774e-04
  3   1   3 107 -2.24280e-05
  3   1   3 108  3.77901e-05
  3   1   3 111  4.49774e-05
  3   1   3 112  3.34209e-05
  3   1   3 114 -1.07014e-05
  3   1   3 126 -2.30025e-05
  3   1   3 128  1.00227e-05
  3   1   4   7 -1.68898e-04
  3   1   4   8 -7.63292e-04
  3   1   4   9  1.11461e-03
  3   1   4  10 -3.60697e-05
  3   1   4  11  1.62220e-04
  3   1   4  12 -2.33330e-04
  3   1   4  13  4.38111e-04
  3   1   4  14 -6.14761e-04
  3   1   4  15  4.62843e-04
  3   1   4  16 -2.34073e-04
  3   1   4  17 -2.74220e-04
  3   1   4  18 -1.69771e-05
  3   1   4  19 -5.47228e-05
  3   1   4  20 -5.13898e-05
  3   1   4  21  1.15701e-04
  3   1   4  22 -9.44719e-05
  3   1   4  23  1.84625e-05
  3   1   4  24  2.46149e-04
  3   1   4  25  2.79420e-05
  3   1   4  26 -3.89465e-05
  3   1   4  27 -4.07755e-05
  3   1   4  28 -2.80544e-04
  3   1   4  29  2.41080e-04
  3   1   4  30  7.63012e-05
  3   1   4  32 -3.75425e-04
  3   1   4  34  1.08134e-04
  3   1   4  36  4.08967e-05
  3   1   4  38 -7.24207e-05
  3   1   4  39  2.78796e-04
  3   1   4  40  3.74642e-05
  3   1   4  42 -1.71776e-04
  3   1   4  43 -1.42403e-05
  3   1   4  44  1.09974e-04
  3   1   4  46  1.78132e-04
  3   1   4  47 -2.97744e-05
  3   1   4  48  1.56369e-04
  3   1   4  50 -8.14111e-05
  3   1   4  51  7.61606e-05
  3   1   4  52 -1.98913e-05
  3   1   4  53  1.00687e-04
  3   1   4  54 -1.15465e-05
  3   1   4  56 -1.74795e-05
  3   1   4  59 -2.56429e-05
  3   1   4  60  2.74590e-05
  3   1   4  61 -1.26678e-04
  3   1   4  64 -1.63982e-05
  3   1   4  65  3.62978e-05
  3   1   4  66  1.75003e-05
  3   1   4  69  1.35934e-04
  3   1   4  71  1.28151e-04
  3   1   4  72  1.33842e-04
  3   1   4  73 -2.64113e-05
  3   1   4  74  3.54986e-05
  3   1   4  76 -1.91377e-05
  3   1   4  78 -3.82504e-05
  3   1   4  80  5.42388e-05
  3   1   4  81 -5.92273e-05
  3   1   4  83  1.38981e-05
  3   1   4  84  1.28119e-05
  3   1   4  88 -1.60221e-04
  3   1   4  90  1.29995e-04
  3   1   4  91  6.41310e-05
  3   1   4  94 -8.88525e-05
  3   1   4  95  1.13444e-04
  3   1   4  96 -1.92974e-05
  3   1   4  98  9.31322e-05
  3   1   4 100  1.19492e-05
  3   1   4 101  1.30244e-05
  3   1   4 105  1.02035e-05
  3   1   4 106 -1.45471e-04
  3   1   4 108 -1.30661e-04
  3   1   4 110  2.58041e-05
  3   1   4 112  1.36772e-05
  3   1   5   7 -2.89672e-04
  3   1   5   8 -8.54800e-05
  3   1   5   9  5.09717e-04
  3   1   5  10 -3.80514e-04
  3   1   5  11  5.02730e-04
  3   1   5  12  1.50611e-04
  3   1   5  13 -2.36500e-05
  3   1   5  14 -1.11070e-04
  3   1   5  15 -3.26180e-04
  3   1   5  16  8.29317e-04
  3   1   5  17  8.44500e-05
  3   1   5  18  7.57386e-05
  3   1   5  19  1.20394e-04
  3   1   5  20 -1.09302e-04
  3   1   5  21  2.22140e-05
  3   1   5  22  1.25112e-04
  3   1   5  23 -2.63653e-04
  3   1   5  24  1.39930e-05
  3   1   5  25  1.12521e-04
  3   1   5  26  2.51456e-05
  3   1   5  27  2.18779e-05
  3   1   5  28  1.88396e-05
  3   1   5  30  3.47879e-04
  3   1   5  31 -6.45855e-04
  3   1   5  32  3.86910e-05
  3   1   5  33  5.78911e-04
  3   1   5  34 -6.89081e-05
  3   1   5  35 -1.57705e-05
  3   1   5  36  1.12188e-05
  3   1   5  37 -4.76398e-05
  3   1   5  38 -7.53035e-04
  3   1   5  39 -2.65816e-04
  3   1   5  40  4.62091e-04
  3   1   5  41  3.60321e-05
  3   1   5  42  1.10801e-05
  3   1   5  43  1.99727e-04
  3   1   5  44  2.81205e-05
  3   1   5  45  4.46284e-04
  3   1   5  46 -1.21072e-05
  3   1   5  47 -1.11403e-04
  3   1   5  49 -2.91464e-04
  3   1   5  52  7.21616e-05
  3   1   5  54 -4.40995e-05
  3   1   5  55 -8.48562e-05
  3   1   5  56 -2.85473e-05
  3   1   5  57 -2.58943e-04
  3   1   5  58  9.41152e-05
  3   1   5  59  2.08184e-05
  3   1   5  60  1.80811e-05
  3   1   5  63  4.42713e-04
  3   1   5  64  1.22248e-05
  3   1   5  66  2.35372e-05
  3   1   5  70  2.32299e-04
  3   1   5  72 -2.39102e-05
  3   1   5  73 -1.20931e-04
  3   1   5  75  3.24796e-04
  3   1   5  79 -1.49806e-04
  3   1   5  82  8.96970e-05
  3   1   5  83  3.74128e-05
  3   1   5  84 -3.04937e-05
  3   1   5  85 -5.00410e-04
  3   1   5  86  7.05906e-05
  3   1   5  87 -4.75031e-04
  3   1   5  88  1.67107e-05
  3   1   5  89  1.35009e-04
  3   1   5  91  1.00058e-05
  3   1   5  92  8.61754e-05
  3   1   5  93 -1.33136e-04
  3   1   5  96 -3.25543e-04
  3   1   5  97  2.97998e-04
  3   1   5  98 -4.43341e-05
  3   1   5 100 -1.23846e-04
  3   1   5 101  1.11056e-04
  3   1   5 102 -8.02422e-05
  3   1   5 105  7.66379e-05
  3   1   5 107 -2.17798e-04
  3   1   5 109  1.24423e-04
  3   1   5 111 -3.26855e-05
  3   1   5 125  1.33927e-05
  3   1   6   7 -9.12277e-05
  3   1   6   8 -4.14444e-04
  3   1   6   9  6.96919e-04
  3   1   6  10 -1.98137e-05
  3   1   6  11 -2.34152e-04
  3   1   6  12  7.13824e-05
  3   1   6  13 -1.11021e-04
  3   1   6  14 -1.07548e-04
  3   1   6  15  2.10005e-04
  3   1   6  16  4.34849e-05
  3   1   6  17 -6.17243e-05
  3   1   6  18  1.40203e-05
  3   1   6  19  1.75217e-04
  3   1   6  20  3.86056e-04
  3   1   6  21 -4.82600e-04
  3   1   6  22 -8.65756e-05
  3   1   6  23  6.08988e-05
  3   1   6  24  6.29490e-04
  3   1   6  26 -4.29546e-05
  3   1   6  27 -3.49754e-05
  3   1   6  28 -3.10157e-04
  3   1   6  29  1.57454e-05
  3   1   6  30  2.98740e-05
  3   1   6  32 -2.75991e-04
  3   1   6  33  1.91677e-05
  3   1   6  34  2.54338e-04
  3   1   6  36 -1.44602e-04
  3   1   6  37 -1.46627e-05
  3   1   6  38 -8.13023e-05
  3   1   6  39  3.57979e-04
  3   1   6  40  4.76420e-05
  3   1   6  42 -2.18444e-04
  3   1   6  43 -1.83489e-05
  3   1   6  44  1.77536e-04
  3   1   6  46 -6.56897e-05
  3   1   6  47  1.15650e-05
  3   1   6  48  3.79087e-05
  3   1   6  50  3.99815e-05
  3   1   6  51  2.39179e-04
  3   1   6  52 -3.58673e-05
  3   1   6  53  1.40691e-04
  3   1   6  54  1.05706e-05
  3   1   6  55  1.30934e-05
  3   1   6  56 -4.94132e-05
  3   1   6  59 -4.07957e-05
  3   1   6  60  4.22426e-05
  3   1   6  61 -5.86065e-05
  3   1   6  64 -1.83437e-05
  3   1   6  65  3.80556e-05
  3   1   6  66 -2.72881e-05
  3   1   6  67 -1.62176e-05
  3   1   6  68  1.36579e-05
  3   1   6  69 -2.16802e-04
  3   1   6  71  3.75990e-05
  3   1   6  72  1.15590e-04
  3   1   6  73 -1.49507e-05
  3   1   6  75 -1.08046e-05
  3   1   6  76  3.53003e-05
  3   1   6  77  1.15583e-05
  3   1   6  78 -1.34364e-04
  3   1   6  79  1.60097e-05
  3   1   6  80  8.44607e-05
  3   1   6  81 -2.54415e-05
  3   1   6  84 -1.23019e-05
  3   1   6  88 -1.62261e-04
  3   1   6  89 -2.87315e-05
  3   1   6  90  1.88692e-04
  3   1   6  91 -3.44003e-05
  3   1   6  94  4.81289e-05
  3   1   6  95 -3.42656e-05
  3   1   6  98  8.61740e-05
  3   1   6  99  4.93085e-05
  3   1   6 100  1.56172e-05
  3   1   6 101  2.85695e-05
  3   1   6 103  1.23191e-05
  3   1   6 104 -2.32654e-05
  3   1   6 106 -1.07764e-04
  3   1   6 107 -1.64981e-05
  3   1   6 108 -9.97501e-05
  3   1   6 111  1.74975e-05
  3   1   6 112  3.20583e-05
  3   1   7   7 -2.65817e-05
  3   1   7   8 -1.41856e-05
  3   1   7   9  2.52051e-04
  3   1   7  10 -1.68882e-05
  3   1   7  11  2.87112e-04
  3   1   7  12 -2.95222e-04
  3   1   7  13  2.64908e-04
  3   1   7  14 -2.13808e-04
  3   1   7  15  4.65273e-05
  3   1   7  16 -1.75712e-04
  3   1   7  17  1.08752e-04
  3   1   7  18 -1.70832e-05
  3   1   7  19 -3.21347e-04
  3   1   7  20 -5.76543e-04
  3   1   7  21  2.49254e-04
  3   1   7  22  4.59765e-04
  3   1   7  23  1.83700e-04
  3   1   7  24  5.25692e-04
  3   1   7  25  2.25845e-05
  3   1   7  26 -3.22065e-04
  3   1   7  27 -9.89294e-05
  3   1   7  28  4.86808e-04
  3   1   7  29  1.80327e-04
  3   1   7  32  3.91955e-05
  3   1   7  33 -3.39609e-05
  3   1   7  34 -2.70714e-04
  3   1   7  35  1.16316e-05
  3   1   7  36  2.56249e-04
  3   1   7  37  2.14787e-05
  3   1   7  38  1.66954e-05
  3   1   7  39 -1.17024e-04
  3   1   7  40 -2.24166e-05
  3   1   7  42  1.40296e-04
  3   1   7  43  1.22373e-05
  3   1   7  44 -1.65405e-04
  3   1   7  46  2.35744e-04
  3   1   7  47 -3.82575e-05
  3   1   7  50 -1.58341e-04
  3   1   7  51 -2.86697e-04
  3   1   7  52  2.07916e-05
  3   1   7  53 -4.29501e-05
  3   1   7  54 -3.46734e-05
  3   1   7  55 -1.79860e-05
  3   1   7  56  3.09818e-05
  3   1   7  59  1.76167e-05
  3   1   7  60 -1.76872e-05
  3   1   7  61 -2.32827e-05
  3   1   7  66  6.31045e-05
  3   1   7  67  2.12085e-05
  3   1   7  68 -1.81511e-05
  3   1   7  69  4.75603e-04
  3   1   7  71  5.24078e-05
  3   1   7  72 -1.13611e-04
  3   1   7  74  4.90282e-05
  3   1   7  75  2.87419e-05
  3   1   7  76 -5.37368e-05
  3   1   7  77 -2.04917e-05
  3   1   7  78  2.23682e-04
  3   1   7  79 -4.13525e-05
  3   1   7  80 -1.00373e-04
  3   1   7  81 -6.32402e-05
  3   1   7  82 -1.80765e-05
  3   1   7  83  3.04475e-05
  3   1   7  84  1.01997e-04
  3   1   7  88  2.22089e-04
  3   1   7  89  7.28771e-05
  3   1   7  90 -2.28603e-04
  3   1   7  91  1.71462e-04
  3   1   7  92 -3.32681e-05
  3   1   7  94 -2.23410e-04
  3   1   7  95  1.40324e-04
  3   1   7  96 -2.25193e-05
  3   1   7  98 -1.56474e-05
  3   1   7  99 -1.10152e-04
  3   1   7 100 -1.20579e-05
  3   1   7 101 -3.23988e-05
  3   1   7 103 -1.22939e-05
  3   1   7 104  1.64276e-05
  3   1   7 106 -7.33319e-05
  3   1   7 107  5.08919e-05
  3   1   7 108 -4.64384e-05
  3   1   7 109  2.13540e-05
  3   1   7 110  4.60443e-05
  3   1   7 111 -8.13616e-05
  3   1   7 112 -2.59817e-05
  3   1   7 114  1.36017e-05
  3   1   7 124  1.21442e-05
  3   1   7 125  1.12596e-05
  3   1   7 126  2.86245e-05
  3   1   7 128 -1.21396e-05
  3   1   8   7  9.12457e-04
  3   1   8   8  4.84200e-05
  3   1   8   9  1.43989e-04
  3   1   8  10 -2.12347e-04
  3   1   8  11 -4.63934e-04
  3   1   8  12  3.40148e-04
  3   1   8  13  7.24290e-04
  3   1   8  14  2.66609e-04
  3   1   8  15 -7.13233e-05
  3   1   8  16  1.57346e-04
  3   1   8  17  9.16630e-05
  3   1   8  18 -2.66193e-04
  3   1   8  19 -2.10079e-04
  3   1   8  20 -3.62828e-04
  3   1   8  21 -2.63587e-04
  3   1   8  22 -6.69335e-04
  3   1   8  23  5.64448e-04
  3   1   8  25  3.83270e-04
  3   1   8  26 -1.90429e-04
  3   1   8  27 -1.11208e-05
  3   1   8  28 -6.27626e-05
  3   1   8  29  5.02847e-05
  3   1   8  30 -1.07152e-03
  3   1   8  31  1.31569e-04
  3   1   8  32 -2.64449e-05
  3   1   8  33 -6.09203e-04
  3   1   8  34  6.60685e-05
  3   1   8  35  4.11175e-04
  3   1   8  36 -2.77735e-05
  3   1   8  37  2.85491e-04
  3   1   8  38  6.54319e-04
  3   1   8  39  2.35985e-04
  3   1   8  40 -2.69161e-04
  3   1   8  41 -1.53469e-05
  3   1   8  43 -5.28791e-05
  3   1   8  44 -1.33400e-05
  3   1   8  45  2.37380e-05
  3   1   8  46 -2.67161e-05
  3   1   8  47 -1.36196e-04
  3   1   8  48 -2.92711e-05
  3   1   8  49  5.84518e-04
  3   1   8  52 -1.08136e-04
  3   1   8  53 -1.71976e-05
  3   1   8  54 -3.26334e-05
  3   1   8  55  4.94497e-05
  3   1   8  57  1.53486e-05
  3   1   8  59 -4.93659e-05
  3   1   8  60 -4.08303e-05
  3   1   8  63 -5.38531e-05
  3   1   8  64 -7.82618e-05
  3   1   8  65 -1.93846e-05
  3   1   8  69 -1.23954e-05
  3   1   8  70 -4.99616e-04
  3   1   8  71  1.86971e-05
  3   1   8  72  3.36660e-05
  3   1   8  73  1.59114e-04
  3   1   8  74  1.07793e-05
  3   1   8  75 -3.45991e-04
  3   1   8  76  2.08066e-05
  3   1   8  77 -1.10731e-04
  3   1   8  79  2.48162e-04
  3   1   8  81 -1.77802e-05
  3   1   8  82  1.54396e-04
  3   1   8  86 -1.19302e-04
  3   1   8  87  7.03291e-05
  3   1   8  89 -4.76808e-04
  3   1   8  92 -2.38657e-04
  3   1   8  93  2.45963e-05
  3   1   8  96  8.65330e-05
  3   1   8  97 -3.57765e-04
  3   1   8  98  1.08902e-05
  3   1   8 100 -4.67835e-05
  3   1   8 101  8.97264e-05
  3   1   8 102 -7.98981e-05
  3   1   8 103 -8.37305e-05
  3   1   8 104 -2.18578e-05
  3   1   8 107  1.75312e-04
  3   1   8 109  1.05397e-04
  3   1   8 111 -1.21639e-04
  3   1   8 112 -2.13248e-05
  3   1   8 122 -1.07087e-05
  3   1   8 125 -5.01727e-05
  3   1   8 127 -1.77765e-05
  3   1   9   7 -1.34093e-04
  3   1   9   8 -5.20164e-04
  3   1   9   9  9.56672e-04
  3   1   9  10 -3.84925e-05
  3   1   9  11 -4.51743e-04
  3   1   9  12  6.86678e-05
  3   1   9  13 -2.74160e-04
  3   1   9  14 -8.00269e-05
  3   1   9  15  1.76901e-04
  3   1   9  16  1.65218e-05
  3   1   9  17  2.39329e-04
  3   1   9  18 -1.69753e-05
  3   1   9  19  2.10335e-04
  3   1   9  20  4.29720e-04
  3   1   9  21 -1.99772e-04
  3   1   9  22 -2.03403e-04
  3   1   9  23  2.08355e-05
  3   1   9  24  5.75965e-04
  3   1   9  26 -4.59051e-05
  3   1   9  27 -4.96477e-05
  3   1   9  28 -5.78667e-04
  3   1   9  29  2.45732e-04
  3   1   9  30  9.49253e-05
  3   1   9  32 -5.66589e-04
  3   1   9  33  5.75124e-05
  3   1   9  34  3.21488e-04
  3   1   9  35 -1.01787e-05
  3   1   9  36 -2.33036e-04
  3   1   9  37 -2.04122e-05
  3   1   9  38 -1.22156e-04
  3   1   9  39  4.48281e-04
  3   1   9  40  7.67183e-05
  3   1   9  42 -4.34534e-04
  3   1   9  43 -1.46797e-05
  3   1   9  44  2.50063e-04
  3   1   9  45  1.02268e-05
  3   1   9  46  5.13569e-05
  3   1   9  48  2.92638e-04
  3   1   9  50 -5.28010e-05
  3   1   9  51  3.08966e-04
  3   1   9  52 -4.23274e-05
  3   1   9  53  1.67295e-04
  3   1   9  55  1.01946e-05
  3   1   9  56 -6.20803e-05
  3   1   9  59 -5.94608e-05
  3   1   9  60  6.60866e-05
  3   1   9  61 -1.78053e-04
  3   1   9  62  2.22579e-05
  3   1   9  64 -2.44123e-05
  3   1   9  65  5.36793e-05
  3   1   9  66 -1.69884e-05
  3   1   9  67 -1.76190e-05
  3   1   9  68  1.68205e-05
  3   1   9  69 -1.00533e-04
  3   1   9  70  2.66117e-05
  3   1   9  71  2.75054e-04
  3   1   9  72  2.23496e-04
  3   1   9  73 -4.44908e-05
  3   1   9  74  7.36779e-05
  3   1   9  76  2.83400e-05
  3   1   9  78 -1.31817e-04
  3   1   9  80  9.76092e-05
  3   1   9  81 -7.72229e-05
  3   1   9  83  1.92730e-05
  3   1   9  84  1.23474e-05
  3   1   9  87 -1.58582e-05
  3   1   9  88 -2.31398e-04
  3   1   9  89 -1.57378e-05
  3   1   9  90  2.40808e-04
  3   1   9  91  5.03568e-05
  3   1   9  94 -2.69787e-05
  3   1   9  95  3.86388e-05
  3   1   9  96 -1.57781e-05
  3   1   9  98  1.34068e-04
  3   1   9  99  2.71440e-05
  3   1   9 100  1.80420e-05
  3   1   9 101  3.10216e-05
  3   1   9 102  1.68837e-05
  3   1   9 104 -1.79037e-05
  3   1   9 105  2.17777e-05
  3   1   9 106 -2.64360e-04
  3   1   9 107 -2.24562e-05
  3   1   9 108 -2.05003e-04
  3   1   9 110  2.39554e-05
  3   1   9 111  1.50805e-05
  3   1   9 112  2.48971e-05
  3   1  10   7 -5.93675e-05
  3   1  10   9 -3.77265e-05
  3   1  10  11  4.80143e-05
  3   1  10  12 -1.66829e-05
  3   1  10  13 -1.08582e-04
  3   1  10  14 -8.40400e-05
  3   1  10  15 -2.51532e-05
  3   1  10  16 -5.33407e-05
  3   1  10  18  9.80879e-05
  3   1  10  19 -6.67710e-05
  3   1  10  20  7.91508e-05
  3   1  10  21  2.60277e-05
  3   1  10  22  4.70479e-05
  3   1  10  23 -1.47851e-05
  3   1  10  25 -1.43929e-04
  3   1  10  27  3.46807e-05
  3   1  10  30  1.20722e-04
  3   1  10  31  5.77615e-05
  3   1  10  33  1.59693e-04
  3   1  10  34 -1.51585e-05
  3   1  10  35 -1.00670e-04
  3   1  10  37  2.28918e-05
  3   1  10  38 -1.06904e-04
  3   1  10  39 -3.62506e-05
  3   1  10  40  3.69486e-05
  3   1  10  41  9.75333e-05
  3   1  10  43  1.78189e-05
  3   1  10  45  3.00053e-05
  3   1  10  49 -7.63138e-05
  3   1  10  54  4.40469e-05
  3   1  10  58 -2.52971e-05
  3   1  10  63  2.41326e-05
  3   1  10  70  7.47849e-05
  3   1  10  73 -2.51387e-05
  3   1  10  75  5.60933e-05
  3   1  10  77  1.57255e-05
  3   1  10  79 -3.91061e-05
  3   1  10  82 -1.77715e-05
  3   1  10  85 -1.47557e-05
  3   1  10  86  2.46538e-05
  3   1  10  87 -2.18484e-05
  3   1  10  89  7.00465e-05
  3   1  10  92  3.84031e-05
  3   1  10  96 -2.04430e-05
  3   1  10  97  5.25368e-05
  3   1  10 107 -2.56015e-05
  3   1  10 111  1.11797e-05
  3   1  11   7  1.09755e-05
  3   1  11   9 -3.86136e-05
  3   1  11  11 -1.11752e-05
  3   1  11  13  2.51992e-05
  3   1  11  14 -1.03617e-05
  3   1  11  15  1.44930e-05
  3   1  11  20 -1.64129e-05
  3   1  11  21 -1.61953e-05
  3   1  11  22  1.86066e-05
  3   1  11  23  1.59893e-05
  3   1  11  24 -2.82869e-05
  3   1  11  25 -1.29475e-05
  3   1  11  28  1.99748e-05
  3   1  11  29 -1.49619e-05
  3   1  11  30  1.57974e-05
  3   1  11  31 -1.67904e-05
  3   1  11  35  1.60331e-05
  3   1  11  37  1.20501e-05
  3   1  11  38  1.04167e-05
  3   1  11  39 -2.38903e-05
  3   1  11  40  1.85172e-05
  3   1  11  42  2.30646e-05
  3   1  11  43 -2.30963e-05
  3   1  11  44  1.06475e-05
  3   1  11  46 -2.40182e-05
  3   1  11  47 -2.02812e-05
  3   1  11  50  2.43649e-05
  3   1  11  51 -1.46301e-05
  3   1  11  52 -1.05504e-05
  3   1  11  53 -2.35605e-05
  3   1  11  56  1.76349e-05
  3   1  11  57  2.50356e-05
  3   1  11  58  1.45218e-05
  3   1  11  60  3.75667e-05
  3   1  11  69 -2.50989e-05
  3   1  11  70 -3.08907e-05
  3   1  11  71 -1.87290e-05
  3   1  11  72  3.70366e-05
  3   1  11  73  2.72605e-05
  3   1  11  75 -3.10515e-05
  3   1  11  78 -3.89060e-05
  3   1  11  80  2.48158e-05
  3   1  11  81  1.15431e-05
  3   1  11  84 -1.09135e-04
  3   1  11  85 -2.32508e-05
  3   1  11  86 -1.26574e-05
  3   1  11  87  4.14592e-05
  3   1  11  88 -1.07388e-04
  3   1  11  89 -1.22644e-04
  3   1  11  90  4.48390e-05
  3   1  11  91  9.17064e-05
  3   1  11  92  5.11012e-05
  3   1  11  93 -1.64099e-05
  3   1  11  94  3.01810e-05
  3   1  11  95 -2.96235e-05
  3   1  11  96 -1.62560e-05
  3   1  11  97  4.74776e-05
  3   1  11  98 -3.97795e-05
  3   1  11 100 -1.25820e-05
  3   1  11 104  1.77953e-05
  3   1  11 107 -8.08611e-05
  3   1  11 108  9.80840e-05
  3   1  11 109 -4.37956e-05
  3   1  11 111  9.86466e-05
  3   1  11 112 -8.77955e-05
  3   1  12  10 -1.42602e-05
  3   1  12  12 -1.05635e-05
  3   1  12  14  1.78145e-05
  3   1  12  16  2.36126e-05
  3   1  12  17 -2.61906e-05
  3   1  12  20 -2.05266e-05
  3   1  12  21 -3.20802e-05
  3   1  12  22 -2.65358e-05
  3   1  12  23  2.84781e-05
  3   1  12  29  1.93593e-05
  3   1  12  30 -1.33371e-05
  3   1  12  33 -1.18153e-05
  3   1  12  34  1.23039e-05
  3   1  12  35 -1.39165e-05
  3   1  12  36 -4.15458e-05
  3   1  12  37 -4.30021e-05
  3   1  12  38  1.08043e-05
  3   1  12  41  3.31932e-05
  3   1  12  42 -1.66521e-05
  3   1  12  43  2.28099e-05
  3   1  12  47  1.89898e-05
  3   1  12  50 -2.36189e-05
  3   1  12  51  1.84777e-05
  3   1  12  52 -1.64474e-05
  3   1  12  53 -1.57245e-05
  3   1  12  55  2.64489e-05
  3   1  12  56 -2.01580e-05
  3   1  12  57 -2.57181e-05
  3   1  12  58 -1.60744e-05
  3   1  12  60 -2.24237e-05
  3   1  12  65 -1.53619e-05
  3   1  12  69 -1.37307e-05
  3   1  12  70  2.15191e-05
  3   1  12  71  2.58240e-05
  3   1  12  72 -1.30814e-05
  3   1  12  73 -1.06416e-05
  3   1  12  74 -1.37982e-05
  3   1  12  75 -1.38543e-05
  3   1  12  77  1.01961e-05
  3   1  12  78  2.26182e-05
  3   1  12  79 -2.95861e-05
  3   1  12  80 -1.69116e-05
  3   1  12  82 -2.37810e-05
  3   1  12  84  8.52737e-05
  3   1  12  85  3.11743e-05
  3   1  12  86  6.03011e-05
  3   1  12  87  5.16500e-05
  3   1  12  88  6.70053e-05
  3   1  12  89  6.78506e-05
  3   1  12  91 -5.68783e-05
  3   1  12  92 -4.39764e-05
  3   1  12  95  1.10004e-05
  3   1  12  96 -1.12214e-05
  3   1  12  97 -3.24749e-05
  3   1  12  98  3.16216e-05
  3   1  12 104 -1.57709e-05
  3   1  12 105  1.60435e-05
  3   1  12 106 -1.47762e-05
  3   1  12 107  6.92160e-05
  3   1  12 108 -9.86066e-05
  3   1  12 109  6.01876e-05
  3   1  12 111 -8.08487e-05
  3   1  12 112  6.93940e-05
  3   1  13  17  1.28742e-05
  3   1  13  21  1.62844e-05
  3   1  13  22  1.49106e-05
  3   1  13  23 -1.34239e-05
  3   1  13  36  1.13800e-05
  3   1  13  37  1.04126e-05
  3   1  13  38 -1.08950e-05
  3   1  13  50  1.14193e-05
  3   1  13  84 -3.59785e-05
  3   1  13  86 -1.92607e-05
  3   1  13  87 -1.31395e-05
  3   1  13  88 -2.75360e-05
  3   1  13  89 -2.75799e-05
  3   1  13  91  2.14488e-05
  3   1  13  92  1.62019e-05
  3   1  13  97  1.63197e-05
  3   1  13  98 -1.46142e-05
  3   1  13 107 -3.09122e-05
  3   1  13 108  4.34390e-05
  3   1  13 109 -2.71780e-05
  3   1  13 111  2.71934e-05
  3   1  13 112 -2.32581e-05
  3   1  14  75 -1.39651e-05
  3   1  14  82 -1.45558e-05
  3   1  14  86  1.51174e-05
  3   1  14  87  2.90963e-05
  3   1  14  96 -1.49773e-05
  3   1  14 107 -2.42697e-05
  3   1  14 109  1.99826e-05
  3   1  14 110 -1.11533e-05
  3   1  14 112 -1.12381e-05
  3   1  15   7  1.00150e-05
  3   1  15  13  1.34175e-05
  3   1  15  19 -1.70539e-05
  3   1  15  25 -2.94901e-05
  3   1  15  30 -2.18505e-05
  3   1  15  31  2.19087e-05
  3   1  15  33  1.01832e-05
  3   1  15  35 -1.15634e-05
  3   1  15  37  3.79874e-05
  3   1  15  38 -1.27260e-05
  3   1  15  40 -1.55568e-05
  3   1  15  43 -1.82842e-05
  3   1  15  54  1.60149e-05
  3   1  15  63  1.66081e-05
  3   1  15  69  1.30867e-05
  3   1  15  75  3.03235e-05
  3   1  15  79  2.38116e-05
  3   1  15  82  2.79548e-05
  3   1  15  86 -5.57538e-05
  3   1  15  87 -8.78521e-05
  3   1  15  92  2.36793e-05
  3   1  15  93  1.87223e-05
  3   1  15  96  3.11742e-05
  3   1  15  97 -1.25819e-05
  3   1  15 107  2.26785e-05
  3   1  15 109 -2.95661e-05
  3   1  15 110  1.00152e-05
  3   1  16  25  1.09053e-05
  3   1  16  31 -1.27840e-05
  3   1  16  44 -1.01317e-05
  3   2   3   7 -1.09863e-05
  3   2   3   8  3.49797e-05
  3   2   3   9 -9.20674e-05
  3   2   3  10 -4.08363e-05
  3   2   3  11 -2.65996e-04
  3   2   3  12 -1.83619e-05
  3   2   3  13  1.93888e-04
  3   2   3  14 -4.84235e-05
  3   2   3  15 -3.21875e-05
  3   2   3  16 -1.29999e-05
  3   2   3  17  1.18873e-05
  3   2   3  18  4.76500e-05
  3   2   3  19  6.61795e-05
  3   2   3  20 -1.06065e-04
  3   2   3  21 -4.56275e-05
  3   2   3  22 -1.43957e-04
  3   2   3  23  2.19119e-04
  3   2   3  24 -3.07384e-05
  3   2   3  25 -1.12234e-04
  3   2   3  26 -2.18362e-05
  3   2   3  27  2.22292e-05
  3   2   3  28  1.01125e-05
  3   2   3  30 -7.33334e-05
  3   2   3  31  3.98892e-04
  3   2   3  32 -2.65094e-05
  3   2   3  33 -2.59011e-04
  3   2   3  34  4.50437e-05
  3   2   3  35  2.88113e-04
  3   2   3  36 -1.40477e-05
  3   2   3  37  2.31233e-04
  3   2   3  38 -5.75626e-05
  3   2   3  39 -4.01612e-05
  3   2   3  40  1.73505e-04
  3   2   3  41  5.49796e-05
  3   2   3  43 -1.02817e-04
  3   2   3  45 -3.86104e-05
  3   2   3  46 -2.80618e-05
  3   2   3  47 -1.24486e-04
  3   2   3  49  2.09895e-04
  3   2   3  52 -3.71172e-05
  3   2   3  54  1.43670e-05
  3   2   3  57  4.58461e-05
  3   2   3  58  1.28605e-05
  3   2   3  63  7.76867e-05
  3   2   3  64 -2.14922e-05
  3   2   3  65 -1.04545e-05
  3   2   3  70 -2.74617e-04
  3   2   3  73 -7.64353e-05
  3   2   3  75 -2.90771e-05
  3   2   3  78 -1.61581e-05
  3   2   3  79  1.60851e-05
  3   2   3  82  1.57790e-05
  3   2   3  83  1.18178e-05
  3   2   3  84 -3.74937e-05
  3   2   3  85 -5.52820e-05
  3   2   3  86 -2.26641e-05
  3   2   3  87 -7.05009e-05
  3   2   3  88 -1.81908e-05
  3   2   3  89  2.24447e-05
  3   2   3  90  1.32264e-05
  3   2   3  91  2.98683e-05
  3   2   3  93 -7.83584e-05
  3   2   3  96 -5.94583e-05
  3   2   3  97  5.55330e-05
  3   2   3 100 -5.10377e-05
  3   2   3 101  4.41965e-05
  3   2   3 102 -3.10075e-05
  3   2   3 103  3.70384e-05
  3   2   3 104  1.79045e-05
  3   2   3 105 -1.08687e-04
  3   2   3 106 -1.12602e-05
  3   2   3 107 -6.73591e-05
  3   2   3 108  2.92880e-05
  3   2   3 109 -9.58620e-05
  3   2   3 110  1.08348e-05
  3   2   3 111 -1.36834e-05
  3   2   3 112 -3.64161e-05
  3   2   4   7 -8.82143e-04
  3   2   4   8  1.29834e-04
  3   2   4   9 -5.30548e-04
  3   2   4  10  8.86029e-04
  3   2   4  11 -7.17580e-04
  3   2   4  12 -5.34446e-04
  3   2   4  13  1.18696e-04
  3   2   4  14 -3.95072e-04
  3   2   4  15 -8.61548e-05
  3   2   4  16 -9.69633e-05
  3   2   4  18  3.84743e-04
  3   2   4  19 -7.43024e-05
  3   2   4  20  1.68717e-04
  3   2   4  21  2.95534e-05
  3   2   4  22  4.89341e-05
  3   2   4  23  8.56313e-05
  3   2   4  24 -1.86088e-05
  3   2   4  25  1.13640e-04
  3   2   4  26  2.24464e-05
  3   2   4  27 -7.38538e-05
  3   2   4  28  1.58642e-05
  3   2   4  29 -4.01265e-05
  3   2   4  30  1.21834e-04
  3   2   4  31  1.69501e-04
  3   2   4  32 -1.42812e-05
  3   2   4  33 -4.96905e-04
  3   2   4  34  4.54430e-05
  3   2   4  35  2.19703e-04
  3   2   4  37 -1.22058e-04
  3   2   4  38  2.04278e-04
  3   2   4  39  4.03469e-05
  3   2   4  40  3.64164e-05
  3   2   4  41 -2.42148e-04
  3   2   4  43 -4.99249e-05
  3   2   4  44 -1.21955e-05
  3   2   4  45 -1.86467e-04
  3   2   4  47  2.91404e-05
  3   2   4  48 -1.01758e-05
  3   2   4  49  1.18859e-04
  3   2   4  50  1.03488e-05
  3   2   4  53 -1.25642e-05
  3   2   4  54 -1.09945e-04
  3   2   4  57  1.12644e-04
  3   2   4  58  5.25751e-05
  3   2   4  63 -1.19867e-04
  3   2   4  66  1.04396e-05
  3   2   4  70 -1.01035e-04
  3   2   4  73  1.27579e-05
  3   2   4  75 -7.98634e-05
  3   2   4  79  4.23421e-05
  3   2   4  82 -1.79275e-05
  3   2   4  85  1.28034e-04
  3   2   4  87  1.21634e-04
  3   2   4  92 -1.77091e-05
  3   2   4  93  1.81381e-05
  3   2   4  96  7.94597e-05
  3   2   4  97 -5.81302e-05
  3   2   4 100  1.87184e-05
  3   2   4 101 -1.71711e-05
  3   2   4 102  1.34444e-05
  3   2   4 105 -5.00018e-05
  3   2   4 107  3.74156e-05
  3   2   4 109 -6.54697e-05
  3   2   4 125 -1.33927e-05
  3   2   5   7  1.06481e-05
  3   2   5   8 -3.05008e-05
  3   2   5   9  1.12899e-04
  3   2   5  11 -7.77315e-05
  3   2   5  13 -1.43904e-04
  3   2   5  15  9.86988e-05
  3   2   5  17  2.97483e-04
  3   2   5  19 -1.39555e-04
  3   2   5  20 -2.04731e-04
  3   2   5  21 -2.67643e-04
  3   2   5  22  4.23571e-04
  3   2   5  23  2.25295e-04
  3   2   5  24  3.50414e-04
  3   2   5  26 -1.76343e-04
  3   2   5  27 -4.06428e-05
  3   2   5  28  1.15609e-04
  3   2   5  29  1.31807e-04
  3   2   5  30  1.14868e-05
  3   2   5  31  1.42637e-05
  3   2   5  32 -1.98681e-04
  3   2   5  36 -1.03376e-04
  3   2   5  38  6.00031e-05
  3   2   5  39 -1.56581e-04
  3   2   5  40 -2.54257e-05
  3   2   5  42 -1.08190e-04
  3   2   5  44  2.21982e-05
  3   2   5  46  6.06216e-05
  3   2   5  47 -1.01887e-05
  3   2   5  48  1.93335e-04
  3   2   5  49  1.82680e-05
  3   2   5  50 -6.31101e-05
  3   2   5  51  4.43536e-05
  3   2   5  53 -7.21068e-05
  3   2   5  56  4.90914e-05
  3   2   5  61 -5.50977e-05
  3   2   5  69  7.76829e-05
  3   2   5  71  2.44509e-04
  3   2   5  72  2.96315e-05
  3   2   5  73 -1.22331e-05
  3   2   5  74  9.27831e-05
  3   2   5  78  5.23216e-05
  3   2   5  80 -1.78981e-05
  3   2   5  81 -1.07911e-05
  3   2   5  83  1.14016e-05
  3   2   5  84  3.32221e-05
  3   2   5  88  2.64628e-05
  3   2   5  89  1.59052e-05
  3   2   5  90 -2.92300e-05
  3   2   5  91  7.84839e-05
  3   2   5  92 -1.06036e-05
  3   2   5  94 -4.27851e-05
  3   2   5  99 -6.23340e-05
  3   2   5 101 -1.16664e-05
  3   2   5 103 -1.00735e-05
  3   2   5 104  1.15282e-05
  3   2   5 106 -1.26429e-04
  3   2   5 107  1.90833e-05
  3   2   5 108 -6.84519e-05
  3   2   5 110  2.76869e-05
  3   2   5 111 -2.06654e-05
  3   2   5 112 -3.11309e-05
  3   2   5 126  2.06335e-05
  3   2   6   7  1.20596e-03
  3   2   6   8  8.28687e-05
  3   2   6   9 -6.22784e-05
  3   2   6  10 -1.62982e-04
  3   2   6  11 -7.18286e-04
  3   2   6  12  3.68351e-04
  3   2   6  13  7.67696e-04
  3   2   6  14  1.64033e-04
  3   2   6  15 -7.57441e-05
  3   2   6  16 -1.47484e-04
  3   2   6  17  9.42757e-05
  3   2   6  18 -1.17524e-04
  3   2   6  19 -4.93509e-04
  3   2   6  20 -2.80527e-04
  3   2   6  21 -3.00898e-04
  3   2   6  22 -8.90486e-04
  3   2   6  23  8.59614e-04
  3   2   6  24 -4.60007e-05
  3   2   6  25  1.40663e-04
  3   2   6  26 -2.50588e-04
  3   2   6  27  6.57667e-05
  3   2   6  28 -8.45036e-05
  3   2   6  29  7.88387e-05
  3   2   6  30 -1.28225e-03
  3   2   6  31  4.76844e-04
  3   2   6  32 -5.05147e-05
  3   2   6  33 -6.34983e-04
  3   2   6  34  7.95312e-05
  3   2   6  35  3.18479e-04
  3   2   6  36 -4.15928e-05
  3   2   6  37  4.56955e-04
  3   2   6  38  9.07521e-04
  3   2   6  39  3.21376e-04
  3   2   6  40 -3.93317e-04
  3   2   6  41  2.19919e-04
  3   2   6  43 -7.19817e-05
  3   2   6  45 -1.43107e-05
  3   2   6  46 -2.75474e-05
  3   2   6  47 -1.38959e-04
  3   2   6  48 -2.60168e-05
  3   2   6  49  7.22788e-04
  3   2   6  52 -1.97140e-04
  3   2   6  53 -2.04399e-05
  3   2   6  54  8.35616e-05
  3   2   6  55  7.05963e-05
  3   2   6  56  2.23342e-05
  3   2   6  57  5.84104e-05
  3   2   6  58 -1.04026e-04
  3   2   6  59 -5.55100e-05
  3   2   6  60 -4.76942e-05
  3   2   6  63 -1.50984e-04
  3   2   6  64 -8.80409e-05
  3   2   6  65 -2.52155e-05
  3   2   6  70 -5.70441e-04
  3   2   6  71  2.92032e-05
  3   2   6  72  4.15658e-05
  3   2   6  73  1.97146e-04
  3   2   6  74  1.49946e-05
  3   2   6  75 -4.44132e-04
  3   2   6  76  2.07362e-05
  3   2   6  77 -1.16212e-04
  3   2   6  78  1.24620e-05
  3   2   6  79  2.87915e-04
  3   2   6  81 -1.92478e-05
  3   2   6  82  1.44122e-04
  3   2   6  83 -1.41082e-05
  3   2   6  84  1.48204e-05
  3   2   6  85  1.14620e-04
  3   2   6  86 -1.25918e-04
  3   2   6  87  2.00935e-04
  3   2   6  89 -5.58493e-04
  3   2   6  92 -2.83350e-04
  3   2   6  93  7.98721e-05
  3   2   6  96  1.63917e-04
  3   2   6  97 -4.67142e-04
  3   2   6  98  2.46700e-05
  3   2   6 100 -1.32983e-05
  3   2   6 101  6.38325e-05
  3   2   6 102 -6.29212e-05
  3   2   6 103 -1.02558e-04
  3   2   6 104 -3.11272e-05
  3   2   6 105  1.79889e-05
  3   2   6 107  2.61237e-04
  3   2   6 109  1.27219e-04
  3   2   6 111 -1.28313e-04
  3   2   6 122 -1.26894e-05
  3   2   6 125 -5.94416e-05
  3   2   6 127 -2.08011e-05
  3   2   7   7 -5.36823e-04
  3   2   7   8 -1.53794e-05
  3   2   7   9  2.84488e-04
  3   2   7  10  1.34318e-04
  3   2   7  11  1.37936e-05
  3   2   7  12 -7.15510e-05
  3   2   7  13  2.78691e-04
  3   2   7  14 -9.12922e-05
  3   2   7  15 -2.62799e-04
  3   2   7  16  7.84323e-04
  3   2   7  17  7.31353e-05
  3   2   7  18  1.84893e-05
  3   2   7  19  1.90112e-04
  3   2   7  20 -1.70278e-04
  3   2   7  21 -2.17124e-05
  3   2   7  22  1.61635e-05
  3   2   7  23 -2.00271e-04
  3   2   7  25  5.59431e-04
  3   2   7  26  1.88497e-05
  3   2   7  27 -1.06612e-04
  3   2   7  28 -1.03507e-05
  3   2   7  29 -2.83908e-05
  3   2   7  30  8.34052e-05
  3   2   7  31 -7.47393e-04
  3   2   7  32  1.91480e-05
  3   2   7  33 -6.93134e-05
  3   2   7  35  2.67736e-04
  3   2   7  36  1.19201e-05
  3   2   7  37 -2.13835e-04
  3   2   7  38 -2.56825e-04
  3   2   7  39 -1.04904e-04
  3   2   7  40  2.91708e-04
  3   2   7  41 -3.56011e-04
  3   2   7  42  1.38775e-05
  3   2   7  43  1.37153e-04
  3   2   7  44  1.36328e-05
  3   2   7  45  2.37609e-04
  3   2   7  47 -7.20422e-05
  3   2   7  49 -6.15255e-05
  3   2   7  50  2.09009e-05
  3   2   7  51  2.29006e-05
  3   2   7  52  7.87415e-05
  3   2   7  53 -1.06879e-05
  3   2   7  54 -2.16436e-04
  3   2   7  55 -5.61946e-05
  3   2   7  56 -3.69265e-05
  3   2   7  57 -1.60265e-04
  3   2   7  58  1.74725e-04
  3   2   7  63  2.46897e-04
  3   2   7  64 -1.29710e-05
  3   2   7  66  3.42758e-05
  3   2   7  69 -1.17692e-05
  3   2   7  70  3.31826e-05
  3   2   7  75  1.03169e-04
  3   2   7  77 -3.39516e-05
  3   2   7  79 -1.12327e-05
  3   2   7  82  1.17305e-04
  3   2   7  83  2.88513e-05
  3   2   7  84 -2.80758e-05
  3   2   7  85 -3.28331e-04
  3   2   7  87 -2.89922e-04
  3   2   7  89 -7.26503e-05
  3   2   7  92 -2.88922e-05
  3   2   7  93 -9.54918e-05
  3   2   7  96 -1.81131e-04
  3   2   7  97  8.08385e-05
  3   2   7  98 -2.54800e-05
  3   2   7 100 -9.80265e-05
  3   2   7 101  1.04997e-04
  3   2   7 102 -8.07909e-05
  3   2   7 103 -1.97967e-05
  3   2   7 105  4.96688e-05
  3   2   7 107 -8.55908e-05
  3   2   7 109  1.11141e-04
  3   2   7 111 -5.16665e-05
  3   2   7 112 -1.20948e-05
  3   2   8   7 -6.44405e-05
  3   2   8   8  3.55137e-05
  3   2   8   9  3.63578e-04
  3   2   8  10 -2.26681e-05
  3   2   8  11 -3.06975e-05
  3   2   8  12 -2.95189e-05
  3   2   8  13 -8.13106e-05
  3   2   8  14  7.99432e-05
  3   2   8  15 -6.57706e-05
  3   2   8  16  6.12472e-05
  3   2   8  17 -3.45271e-04
  3   2   8  18  4.80591e-05
  3   2   8  19  1.17172e-04
  3   2   8  20  2.62796e-04
  3   2   8  21 -5.76348e-04
  3   2   8  22  5.70060e-05
  3   2   8  23  2.66965e-05
  3   2   8  24  1.05826e-03
  3   2   8  25 -5.17259e-05
  3   2   8  26 -1.24213e-04
  3   2   8  27 -5.22938e-05
  3   2   8  28  1.30363e-04
  3   2   8  29 -3.55651e-04
  3   2   8  30 -1.24670e-05
  3   2   8  31  1.61790e-05
  3   2   8  32  5.09682e-04
  3   2   8  33 -1.99323e-05
  3   2   8  34 -7.11956e-05
  3   2   8  35 -1.72544e-05
  3   2   8  36  1.82968e-04
  3   2   8  38 -1.20977e-04
  3   2   8  39  3.38426e-04
  3   2   8  40  4.65027e-05
  3   2   8  42  1.27478e-04
  3   2   8  43  1.40465e-05
  3   2   8  44 -1.53534e-04
  3   2   8  46 -1.15492e-04
  3   2   8  47  2.34752e-05
  3   2   8  48 -3.59419e-04
  3   2   8  49 -3.65716e-05
  3   2   8  50  1.24260e-04
  3   2   8  51 -7.76689e-05
  3   2   8  52 -2.64010e-05
  3   2   8  53  1.75502e-04
  3   2   8  55  2.52230e-05
  3   2   8  56 -1.45946e-04
  3   2   8  59 -3.05668e-05
  3   2   8  60  3.31575e-05
  3   2   8  61  1.25599e-04
  3   2   8  62 -2.56118e-05
  3   2   8  64 -1.15783e-05
  3   2   8  65  2.93678e-05
  3   2   8  66 -2.06333e-05
  3   2   8  69 -2.20154e-04
  3   2   8  70 -1.07615e-05
  3   2   8  71 -4.51373e-04
  3   2   8  72 -1.06748e-04
  3   2   8  73  3.45711e-05
  3   2   8  74 -1.44379e-04
  3   2   8  78 -7.67341e-05
  3   2   8  79  1.72594e-05
  3   2   8  80  4.80149e-05
  3   2   8  81  9.01539e-05
  3   2   8  82  1.50699e-05
  3   2   8  83 -3.27204e-05
  3   2   8  84 -7.37100e-05
  3   2   8  88  4.77163e-05
  3   2   8  89 -2.81710e-05
  3   2   8  90  5.59989e-05
  3   2   8  91 -1.27477e-04
  3   2   8  92  2.86987e-05
  3   2   8  94  2.62008e-04
  3   2   8  95 -1.79018e-04
  3   2   8  96  2.88825e-05
  3   2   8  98 -6.53841e-05
  3   2   8  99  5.87286e-05
  3   2   8 103  2.16416e-05
  3   2   8 105 -1.25276e-05
  3   2   8 106  2.25681e-04
  3   2   8 107 -2.69201e-05
  3   2   8 108  1.56841e-04
  3   2   8 109 -2.03407e-05
  3   2   8 110 -4.67524e-05
  3   2   8 111  4.99919e-05
  3   2   8 112  3.05670e-05
  3   2   8 126 -2.82517e-05
  3   2   8 128  1.21872e-05
  3   2   9   7  3.86098e-04
  3   2   9   8 -2.77954e-05
  3   2   9   9  2.28673e-04
  3   2   9  10 -4.35738e-04
  3   2   9  11  2.04388e-04
  3   2   9  12  3.19011e-04
  3   2   9  13  2.30070e-05
  3   2   9  14 -2.16708e-04
  3   2   9  15 -3.38319e-04
  3   2   9  16  3.21358e-04
  3   2   9  17  9.00470e-05
  3   2   9  18  2.53953e-04
  3   2   9  19 -4.80956e-04
  3   2   9  20  4.17908e-05
  3   2   9  21 -8.53291e-05
  3   2   9  22 -2.37003e-04
  3   2   9  23  2.24578e-04
  3   2   9  24 -2.78438e-05
  3   2   9  25 -3.33969e-04
  3   2   9  26 -9.02655e-05
  3   2   9  27  1.85890e-04
  3   2   9  29  4.41384e-05
  3   2   9  30 -1.20429e-04
  3   2   9  31 -4.69612e-05
  3   2   9  32  3.54823e-05
  3   2   9  33  6.98705e-04
  3   2   9  34 -7.11332e-05
  3   2   9  35 -2.43436e-04
  3   2   9  36 -1.69331e-05
  3   2   9  37  3.00073e-04
  3   2   9  38 -3.97224e-04
  3   2   9  39 -1.43383e-04
  3   2   9  40  1.69430e-04
  3   2   9  41  5.34330e-04
  3   2   9  43  1.79406e-04
  3   2   9  44  2.65994e-05
  3   2   9  45  4.50817e-04
  3   2   9  46 -2.58801e-05
  3   2   9  47 -1.24829e-04
  3   2   9  49 -9.20189e-05
  3   2   9  50 -1.86243e-05
  3   2   9  51 -1.96823e-05
  3   2   9  52 -6.42516e-05
  3   2   9  54  1.94072e-04
  3   2   9  55 -2.82428e-05
  3   2   9  56  1.07198e-05
  3   2   9  57 -1.93810e-04
  3   2   9  58 -1.04073e-04
  3   2   9  59  1.57558e-05
  3   2   9  60  1.21061e-05
  3   2   9  63  3.12888e-04
  3   2   9  70  1.35538e-04
  3   2   9  72 -2.06777e-05
  3   2   9  73 -4.32158e-05
  3   2   9  75  1.73640e-04
  3   2   9  77 -1.23357e-05
  3   2   9  78  1.17212e-05
  3   2   9  79 -7.54478e-05
  3   2   9  80 -1.14893e-05
  3   2   9  82  9.08900e-05
  3   2   9  83  1.36568e-05
  3   2   9  85 -3.46171e-04
  3   2   9  86  6.69293e-05
  3   2   9  87 -3.07381e-04
  3   2   9  88  3.35794e-05
  3   2   9  89  1.12846e-05
  3   2   9  90 -1.54376e-05
  3   2   9  92  2.63619e-05
  3   2   9  93 -3.93247e-05
  3   2   9  96 -2.02956e-04
  3   2   9  97  1.14910e-04
  3   2   9  98 -3.10147e-05
  3   2   9 100 -8.56520e-05
  3   2   9 101  8.77827e-05
  3   2   9 102 -6.74174e-05
  3   2   9 103 -3.18660e-05
  3   2   9 104 -1.22879e-05
  3   2   9 105  1.08880e-04
  3   2   9 106  1.00081e-05
  3   2   9 107 -8.56539e-05
  3   2   9 108 -1.08153e-05
  3   2   9 109  1.67013e-04
  3   2   9 111 -6.26525e-05
  3   2   9 112  1.71171e-05
  3   2  10   7 -1.33422e-05
  3   2  10   8 -2.94546e-05
  3   2  10   9  4.22570e-05
  3   2  10  11 -1.22081e-04
  3   2  10  12  4.97125e-05
  3   2  10  13 -9.08051e-05
  3   2  10  14  5.75247e-05
  3   2  10  15 -3.32693e-05
  3   2  10  16  2.27587e-05
  3   2  10  17  6.20147e-05
  3   2  10  18 -1.02440e-05
  3   2  10  19  8.22845e-05
  3   2  10  20  1.32266e-04
  3   2  10  21  6.09390e-05
  3   2  10  22 -1.24994e-04
  3   2  10  23 -4.16350e-05
  3   2  10  24  4.30767e-05
  3   2  10  27 -1.45242e-05
  3   2  10  28 -9.72200e-05
  3   2  10  29  6.75610e-05
  3   2  10  30  1.50278e-05
  3   2  10  32 -1.30552e-04
  3   2  10  34  7.02884e-05
  3   2  10  36 -1.89386e-05
  3   2  10  38 -2.40435e-05
  3   2  10  39  1.03054e-04
  3   2  10  40  1.47169e-05
  3   2  10  42 -7.31479e-05
  3   2  10  44  5.18045e-05
  3   2  10  46  1.65336e-05
  3   2  10  48  3.01048e-05
  3   2  10  51  4.14366e-05
  3   2  10  53  3.61929e-05
  3   2  10  56 -1.53406e-05
  3   2  10  60  1.03157e-05
  3   2  10  61 -3.43564e-05
  3   2  10  71  1.23229e-05
  3   2  10  72  4.66620e-05
  3   2  10  78 -3.57632e-05
  3   2  10  80  2.75210e-05
  3   2  10  81 -2.28417e-05
  3   2  10  88 -5.84250e-05
  3   2  10  90  5.74646e-05
  3   2  10  95  2.37949e-05
  3   2  10  98  3.48561e-05
  3   2  10  99  1.97942e-05
  3   2  10 106 -3.34672e-05
  3   2  10 108 -3.45184e-05
  3   2  10 112  1.33502e-05
  3   2  11   9  1.49873e-05
  3   2  11  13 -1.54335e-05
  3   2  11  24  1.35478e-05
  3   2  11  35 -1.38337e-05
  3   2  11  36 -1.24361e-05
  3   2  11  37 -1.38569e-05
  3   2  11  42 -1.31842e-05
  3   2  11  43  1.46949e-05
  3   2  11  46  1.46891e-05
  3   2  11  47  1.61349e-05
  3   2  11  50 -1.83713e-05
  3   2  11  51  1.00469e-05
  3   2  11  57 -1.40418e-05
  3   2  11  69  1.20928e-05
  3   2  11  70  2.90519e-05
  3   2  11  71  2.16817e-05
  3   2  11  72 -2.91293e-05
  3   2  11  73 -2.02784e-05
  3   2  11  75  2.29381e-05
  3   2  11  78  3.18921e-05
  3   2  11  79 -1.31947e-05
  3   2  11  80 -1.98208e-05
  3   2  11  84  7.99059e-05
  3   2  11  85  1.87068e-05
  3   2  11  86  1.51907e-05
  3   2  11  87 -1.88999e-05
  3   2  11  88  7.82439e-05
  3   2  11  89  8.87431e-05
  3   2  11  90 -3.12854e-05
  3   2  11  91 -6.90426e-05
  3   2  11  92 -3.91174e-05
  3   2  11  94 -1.66162e-05
  3   2  11  95  1.87584e-05
  3   2  11  97 -2.81078e-05
  3   2  11  98  2.42288e-05
  3   2  11 104 -1.06294e-05
  3   2  11 107  6.04823e-05
  3   2  11 108 -6.93809e-05
  3   2  11 109  2.66142e-05
  3   2  11 111 -8.43644e-05
  3   2  11 112  7.67684e-05
  3   2  12   7 -1.19141e-05
  3   2  12   8 -1.17516e-05
  3   2  12  13 -1.46728e-05
  3   2  12  16 -1.89105e-05
  3   2  12  17  1.38582e-05
  3   2  12  21  2.33578e-05
  3   2  12  22  1.62770e-05
  3   2  12  23 -2.16270e-05
  3   2  12  24  1.10659e-05
  3   2  12  29 -1.98974e-05
  3   2  12  30  1.39096e-05
  3   2  12  33  1.29951e-05
  3   2  12  41 -1.04588e-05
  3   2  12  53  1.36878e-05
  3   2  12  55 -3.10197e-05
  3   2  12  56  2.44344e-05
  3   2  12  60  3.54653e-05
  3   2  12  65  1.45505e-05
  3   2  12  72 -1.30437e-05
  3   2  12  75  1.38625e-05
  3   2  12  89  1.19363e-05
  3   2  12  91 -1.64795e-05
  3   2  12 107 -1.17473e-05
  3   2  12 108  1.33266e-05
  3   2  12 109 -1.07682e-05
  3   2  12 110 -1.13513e-05
  3   2  12 111 -2.78443e-05
  3   2  12 112  2.12093e-05
  3   2  13   9 -1.28714e-05
  3   2  13  13  1.07189e-05
  3   2  13  50  1.02115e-05
  3   2  13  70 -1.56484e-05
  3   2  13  71 -1.00165e-05
  3   2  13  72  1.59905e-05
  3   2  13  73  1.10488e-05
  3   2  13  75 -1.40009e-05
  3   2  13  78 -1.70072e-05
  3   2  13  80  1.02018e-05
  3   2  13  84 -4.40109e-05
  3   2  13  87  1.33692e-05
  3   2  13  88 -4.32346e-05
  3   2  13  89 -4.88703e-05
  3   2  13  90  1.81610e-05
  3   2  13  91  3.59205e-05
  3   2  13  92  1.98577e-05
  3   2  13  94  1.09415e-05
  3   2  13  95 -1.09216e-05
  3   2  13  97  1.64795e-05
  3   2  13  98 -1.41632e-05
  3   2  13 107 -3.15051e-05
  3   2  13 108  4.00657e-05
  3   2  13 109 -1.95624e-05
  3   2  13 111  4.15060e-05
  3   2  13 112 -3.61190e-05
  3   2  14   7  2.01424e-05
  3   2  14  13  1.05066e-05
  3   2  14  14  1.31252e-05
  3   2  14  15  1.37309e-05
  3   2  14  21 -1.24723e-05
  3   2  14  23  1.52798e-05
  3   2  14  25 -3.20504e-05
  3   2  14  30 -2.10877e-05
  3   2  14  31  2.27951e-05
  3   2  14  36 -2.26489e-05
  3   2  14  38  1.04130e-05
  3   2  14  41  2.86532e-05
  3   2  14  42 -1.28863e-05
  3   2  14  46 -1.08918e-05
  3   2  14  51  1.06033e-05
  3   2  14  54  1.89950e-05
  3   2  14  58 -1.63544e-05
  3   2  14  62  1.01695e-05
  3   2  14  63  1.12406e-05
  3   2  14  71  1.46149e-05
  3   2  14  82 -2.82885e-05
  3   2  14  84  1.39498e-05
  3   2  14  85 -1.73850e-05
  3   2  14  86  1.67946e-05
  3   2  14  87  3.19697e-05
  3   2  14  88  1.91936e-05
  3   2  14  89  1.51691e-05
  3   2  14  91 -2.00477e-05
  3   2  14  92 -1.54701e-05
  3   2  14  95 -1.58699e-05
  3   2  14  96 -2.06113e-05
  3   2  14 101  1.01126e-05
  3   2  14 106 -1.47423e-05
  3   2  14 107 -4.29962e-05
  3   2  14 108 -2.07669e-05
  3   2  14 109  6.10222e-05
  3   2  14 110 -4.07015e-05
  3   2  14 111 -3.33373e-05
  3   2  15   8  1.29627e-05
  3   2  15  10  1.02052e-05
  3   2  15  13  1.47884e-05
  3   2  15  15 -2.02430e-05
  3   2  15  16 -1.25588e-05
  3   2  15  19 -2.22442e-05
  3   2  15  20 -3.73471e-05
  3   2  15  21  8.97807e-05
  3   2  15  23 -1.29257e-05
  3   2  15  24  4.53899e-05
  3   2  15  26 -2.55506e-05
  3   2  15  28 -3.38470e-05
  3   2  15  29  7.03049e-05
  3   2  15  32  1.02962e-04
  3   2  15  33 -1.80344e-05
  3   2  15  34 -6.46265e-05
  3   2  15  36  6.97584e-05
  3   2  15  37  3.05481e-05
  3   2  15  38 -2.36771e-05
  3   2  15  39  2.56979e-05
  3   2  15  41 -3.65513e-05
  3   2  15  42  1.62911e-05
  3   2  15  44 -3.62787e-05
  3   2  15  45  1.14932e-05
  3   2  15  46  7.54322e-05
  3   2  15  50 -2.76466e-05
  3   2  15  51 -8.07401e-05
  3   2  15  53  1.09798e-05
  3   2  15  56 -1.12718e-05
  3   2  15  57  2.22980e-05
  3   2  15  61 -3.18150e-05
  3   2  15  69  1.34359e-04
  3   2  15  71 -3.66207e-05
  3   2  15  74 -1.62076e-05
  3   2  15  75  4.63050e-05
  3   2  15  77 -1.63990e-05
  3   2  15  78  1.92398e-05
  3   2  15  79  2.99044e-05
  3   2  15  82  6.80634e-05
  3   2  15  85  1.91551e-05
  3   2  15  86 -7.50412e-05
  3   2  15  87 -1.50064e-04
  3   2  15  88  1.27977e-05
  3   2  15  90 -1.38374e-05
  3   2  15  91  2.77111e-05
  3   2  15  92  4.10394e-05
  3   2  15  93  2.57430e-05
  3   2  15  94 -1.85216e-05
  3   2  15  95  6.80091e-05
  3   2  15  96  5.86988e-05
  3   2  15  97 -2.93215e-05
  3   2  15  99 -1.26862e-05
  3   2  15 100  1.92608e-05
  3   2  15 101 -2.04930e-05
  3   2  15 102  1.00549e-05
  3   2  15 103 -1.28925e-05
  3   2  15 104  1.04650e-05
  3   2  15 106  3.12640e-05
  3   2  15 107  8.65881e-05
  3   2  15 108  2.79200e-05
  3   2  15 109 -1.13332e-04
  3   2  15 110  6.61138e-05
  3   2  15 111  3.76039e-05
  3   2  15 112  2.67312e-05
  3   2  16   7 -1.12108e-05
  3   2  16  10  1.27442e-05
  3   2  16  19  1.44219e-05
  3   2  16  25  1.51060e-05
  3   2  16  30  1.21800e-05
  3   2  16  31 -2.15611e-05
  3   2  16  41 -2.21018e-05
  3   2  16  87 -1.53568e-05
  3   3   4   7  7.98436e-05
  3   3   4   8  3.11270e-04
  3   3   4   9 -4.79475e-04
  3   3   4  10  1.32470e-05
  3   3   4  11 -9.94595e-05
  3   3   4  12  4.73257e-05
  3   3   4  13 -2.01988e-04
  3   3   4  14  2.41781e-04
  3   3   4  15 -2.11744e-04
  3   3   4  16  2.92905e-05
  3   3   4  17  4.34182e-04
  3   3   4  18 -3.14657e-05
  3   3   4  19 -1.04488e-04
  3   3   4  20 -2.46411e-04
  3   3   4  21  3.89879e-04
  3   3   4  22  1.45584e-04
  3   3   4  23  4.18857e-05
  3   3   4  24 -1.74038e-04
  3   3   4  25  1.10727e-05
  3   3   4  26 -1.15452e-04
  3   3   4  27 -2.97901e-05
  3   3   4  28  1.85771e-04
  3   3   4  29  2.34273e-04
  3   3   4  32 -1.26291e-04
  3   3   4  34 -1.05823e-04
  3   3   4  36  3.17025e-05
  3   3   4  37  1.62840e-05
  3   3   4  38  6.11024e-05
  3   3   4  39 -2.17491e-04
  3   3   4  40 -2.91986e-05
  3   3   4  42 -1.41024e-05
  3   3   4  44 -5.03864e-05
  3   3   4  46  1.62220e-04
  3   3   4  47 -2.84878e-05
  3   3   4  48  1.65456e-04
  3   3   4  49  1.14216e-05
  3   3   4  50 -8.83652e-05
  3   3   4  51 -1.09926e-04
  3   3   4  52  2.12179e-05
  3   3   4  53 -1.00988e-04
  3   3   4  55 -1.30977e-05
  3   3   4  56  5.13914e-05
  3   3   4  59  1.86859e-05
  3   3   4  60 -1.85843e-05
  3   3   4  61 -5.65428e-05
  3   3   4  62  1.35647e-05
  3   3   4  65 -1.84846e-05
  3   3   4  66  3.13897e-05
  3   3   4  67  1.10180e-05
  3   3   4  69  2.77136e-04
  3   3   4  71  1.66802e-04
  3   3   4  74  6.88230e-05
  3   3   4  75  1.07311e-05
  3   3   4  76 -2.77185e-05
  3   3   4  77 -1.33390e-05
  3   3   4  78  1.04165e-04
  3   3   4  79 -1.64185e-05
  3   3   4  80 -3.77390e-05
  3   3   4  81 -3.47790e-05
  3   3   4  83  1.24441e-05
  3   3   4  84  3.57337e-05
  3   3   4  88  4.93535e-05
  3   3   4  89  2.50682e-05
  3   3   4  90 -9.12876e-05
  3   3   4  91  9.17612e-05
  3   3   4  92 -1.50590e-05
  3   3   4  94 -1.15562e-04
  3   3   4  95  9.57340e-05
  3   3   4  96 -1.17439e-05
  3   3   4  98 -1.02758e-05
  3   3   4  99 -6.06830e-05
  3   3   4 101 -1.75870e-05
  3   3   4 103 -1.86199e-05
  3   3   4 104  1.86782e-05
  3   3   4 106 -6.47796e-05
  3   3   4 107  2.23255e-05
  3   3   4 108 -2.91402e-05
  3   3   4 110  3.38691e-05
  3   3   4 111 -2.67603e-05
  3   3   4 112 -2.69542e-05
  3   3   4 126  1.72451e-05
  3   3   5   7  1.29377e-03
  3   3   5   8 -4.06762e-05
  3   3   5   9  1.90156e-04
  3   3   5  10 -8.57533e-04
  3   3   5  11  1.98233e-04
  3   3   5  12  6.24975e-04
  3   3   5  13  5.98729e-05
  3   3   5  14  1.83433e-04
  3   3   5  15 -2.76475e-05
  3   3   5  16 -2.90478e-04
  3   3   5  17  4.27074e-05
  3   3   5  18 -6.44265e-05
  3   3   5  19 -4.29933e-04
  3   3   5  20 -7.65936e-05
  3   3   5  21 -1.46702e-04
  3   3   5  22 -4.79048e-04
  3   3   5  23  4.97956e-04
  3   3   5  24 -3.55296e-05
  3   3   5  25 -5.68528e-04
  3   3   5  26 -1.40183e-04
  3   3   5  27  2.33735e-04
  3   3   5  28 -2.88561e-05
  3   3   5  29  7.78838e-05
  3   3   5  30 -4.80710e-04
  3   3   5  31  6.41705e-04
  3   3   5  33  4.26319e-04
  3   3   5  34 -1.57235e-05
  3   3   5  35 -2.00031e-04
  3   3   5  36 -3.84913e-05
  3   3   5  37  5.93184e-04
  3   3   5  38  1.63803e-05
  3   3   5  39  2.57505e-05
  3   3   5  40 -9.88515e-05
  3   3   5  41  7.00027e-04
  3   3   5  43 -1.66588e-05
  3   3   5  44  1.15287e-05
  3   3   5  45  1.90735e-04
  3   3   5  46 -3.09310e-05
  3   3   5  47 -1.33566e-04
  3   3   5  49  1.74439e-04
  3   3   5  50 -2.48270e-05
  3   3   5  51 -2.77140e-05
  3   3   5  52 -1.55687e-04
  3   3   5  54  3.12569e-04
  3   3   5  55  4.06614e-05
  3   3   5  56  3.67764e-05
  3   3   5  57 -2.76131e-05
  3   3   5  58 -2.08521e-04
  3   3   5  63  9.36361e-05
  3   3   5  64 -3.22117e-05
  3   3   5  65 -1.02721e-05
  3   3   5  66 -2.41537e-05
  3   3   5  70 -1.52977e-04
  3   3   5  75 -4.78940e-05
  3   3   5  77 -2.73655e-05
  3   3   5  79  2.18102e-05
  3   3   5  82  4.21724e-05
  3   3   5  85 -7.20056e-05
  3   3   5  87 -6.15053e-05
  3   3   5  89 -8.67518e-05
  3   3   5  92 -1.80208e-05
  3   3   5  96 -3.85593e-05
  3   3   5  97 -3.37959e-05
  3   3   5 100 -3.55587e-05
  3   3   5 101  4.22222e-05
  3   3   5 102 -3.35112e-05
  3   3   5 103 -1.72629e-05
  3   3   5 109  3.83125e-05
  3   3   5 111 -3.73820e-05
  3   3   5 125 -1.42393e-05
  3   3   6   7 -2.04360e-04
  3   3   6   8 -8.13139e-04
  3   3   6   9  1.18385e-03
  3   3   6  10 -4.61794e-05
  3   3   6  11 -1.78197e-04
  3   3   6  12 -4.52827e-05
  3   3   6  13  1.89812e-04
  3   3   6  14 -4.07192e-04
  3   3   6  15  2.78748e-04
  3   3   6  16 -1.48015e-04
  3   3   6  17 -2.73741e-04
  3   3   6  18 -4.20425e-05
  3   3   6  19  2.89775e-04
  3   3   6  20  5.16000e-04
  3   3   6  21  3.93398e-04
  3   3   6  22 -7.02736e-04
  3   3   6  23 -2.24966e-04
  3   3   6  24  3.04445e-04
  3   3   6  26  4.97959e-05
  3   3   6  27 -5.41705e-05
  3   3   6  28 -6.55871e-04
  3   3   6  29  3.36914e-04
  3   3   6  30  1.20350e-04
  3   3   6  32 -5.18637e-04
  3   3   6  33  5.14386e-05
  3   3   6  34  2.77105e-04
  3   3   6  36  7.23566e-05
  3   3   6  37 -1.42554e-05
  3   3   6  38 -2.10063e-04
  3   3   6  39  7.25192e-04
  3   3   6  40  1.05558e-04
  3   3   6  41 -1.70324e-05
  3   3   6  42 -3.07397e-04
  3   3   6  43 -1.27005e-05
  3   3   6  44  2.20133e-04
  3   3   6  46  2.03139e-04
  3   3   6  47 -3.19680e-05
  3   3   6  48  1.00173e-04
  3   3   6  49 -1.16832e-05
  3   3   6  50 -3.01451e-05
  3   3   6  51  1.74857e-04
  3   3   6  52 -5.12930e-05
  3   3   6  53  2.76566e-04
  3   3   6  55  1.44277e-05
  3   3   6  56 -1.10225e-04
  3   3   6  59 -5.80717e-05
  3   3   6  60  6.44493e-05
  3   3   6  61 -1.81278e-04
  3   3   6  64 -2.39067e-05
  3   3   6  65  6.62011e-05
  3   3   6  67 -1.83560e-05
  3   3   6  68  1.77689e-05
  3   3   6  69  6.39623e-05
  3   3   6  70  1.24943e-05
  3   3   6  71 -3.60800e-05
  3   3   6  72  2.40070e-04
  3   3   6  73 -3.89738e-05
  3   3   6  74 -3.54070e-05
  3   3   6  76 -1.17488e-05
  3   3   6  78 -1.81248e-04
  3   3   6  79  1.31042e-05
  3   3   6  80  1.58609e-04
  3   3   6  81 -1.00670e-04
  3   3   6  84 -3.05067e-05
  3   3   6  87 -1.79661e-05
  3   3   6  88 -3.70101e-04
  3   3   6  89 -3.86557e-05
  3   3   6  90  3.28096e-04
  3   3   6  91 -1.12497e-05
  3   3   6  92  2.18434e-05
  3   3   6  94 -5.83669e-05
  3   3   6  95  1.61313e-04
  3   3   6  96 -3.07058e-05
  3   3   6  98  1.83450e-04
  3   3   6  99  9.83919e-05
  3   3   6 100  3.02157e-05
  3   3   6 101  4.44455e-05
  3   3   6 102  1.61849e-05
  3   3   6 103  1.44553e-05
  3   3   6 104 -2.53678e-05
  3   3   6 105  1.11348e-05
  3   3   6 106 -1.35922e-04
  3   3   6 107 -4.11520e-05
  3   3   6 108 -1.62969e-04
  3   3   6 109 -1.44683e-05
  3   3   6 110  1.71217e-05
  3   3   6 111  4.56840e-05
  3   3   6 112  7.11595e-05
  3   3   6 126 -1.48073e-05
  3   3   7   7 -4.75546e-05
  3   3   7   8 -3.91563e-04
  3   3   7   9  3.36396e-04
  3   3   7  10 -1.73981e-05
  3   3   7  11  3.52992e-04
  3   3   7  12 -1.02714e-04
  3   3   7  13  4.85246e-04
  3   3   7  14 -4.39938e-04
  3   3   7  15  3.20590e-04
  3   3   7  16 -1.25846e-04
  3   3   7  17 -5.70018e-04
  3   3   7  18  1.54537e-05
  3   3   7  20  2.08369e-05
  3   3   7  21 -6.13526e-05
  3   3   7  22 -1.76560e-04
  3   3   7  23 -7.73111e-05
  3   3   7  24 -3.98735e-04
  3   3   7  26  2.03373e-04
  3   3   7  27  7.89619e-05
  3   3   7  28 -1.75937e-04
  3   3   7  29 -1.60852e-04
  3   3   7  31  1.51427e-05
  3   3   7  32  1.84881e-04
  3   3   7  34  1.34300e-05
  3   3   7  36  2.93202e-05
  3   3   7  39  3.78035e-05
  3   3   7  42  1.00130e-04
  3   3   7  46 -5.43862e-05
  3   3   7  48 -1.13976e-04
  3   3   7  50  8.11026e-05
  3   3   7  51  5.37954e-05
  3   3   7  53  1.63000e-05
  3   3   7  54  1.30876e-05
  3   3   7  61  5.08419e-05
  3   3   7  62 -2.79166e-05
  3   3   7  66 -1.65354e-05
  3   3   7  69 -1.50154e-04
  3   3   7  71 -1.42611e-04
  3   3   7  73  1.62912e-05
  3   3   7  74 -5.38626e-05
  3   3   7  75 -1.74953e-05
  3   3   7  78 -7.41742e-05
  3   3   7  79  2.07602e-05
  3   3   7  80  3.34802e-05
  3   3   7  81  5.98437e-05
  3   3   7  82  1.08601e-05
  3   3   7  83 -2.31813e-05
  3   3   7  84 -6.50543e-05
  3   3   7  88 -1.06898e-04
  3   3   7  89 -4.38301e-05
  3   3   7  90  7.42750e-05
  3   3   7  91 -8.91806e-05
  3   3   7  92  2.03849e-05
  3   3   7  94  9.30950e-05
  3   3   7  95 -4.67708e-05
  3   3   7  98 -1.86391e-05
  3   3   7  99  4.13881e-05
  3   3   7 103  1.18050e-05
  3   3   7 106  1.15404e-04
  3   3   7 107 -2.70937e-05
  3   3   7 108  7.40431e-05
  3   3   7 110 -2.37532e-05
  3   3   7 111  4.48974e-05
  3   3   7 126 -1.65806e-05
  3   3   8   7  1.42568e-05
  3   3   8   8 -8.98479e-05
  3   3   8   9  2.05270e-04
  3   3   8  10 -3.57137e-04
  3   3   8  11  6.29589e-04
  3   3   8  12  6.54599e-05
  3   3   8  13 -3.81537e-04
  3   3   8  14  3.42970e-04
  3   3   8  15  2.97851e-04
  3   3   8  16 -1.24363e-04
  3   3   8  17 -8.05644e-05
  3   3   8  18 -3.82135e-04
  3   3   8  19  4.88461e-04
  3   3   8  20 -3.71326e-05
  3   3   8  21  1.50397e-04
  3   3   8  22  4.26228e-04
  3   3   8  23 -4.71151e-04
  3   3   8  24  1.12371e-05
  3   3   8  25 -2.82332e-05
  3   3   8  26  1.33202e-04
  3   3   8  27 -5.95883e-05
  3   3   8  28  2.82596e-05
  3   3   8  29 -2.14426e-05
  3   3   8  30  4.48421e-04
  3   3   8  31 -1.75551e-04
  3   3   8  33  1.99275e-04
  3   3   8  34 -2.35330e-05
  3   3   8  35 -1.44461e-04
  3   3   8  36  1.53939e-05
  3   3   8  37 -2.08711e-04
  3   3   8  38 -2.64219e-04
  3   3   8  39 -8.77198e-05
  3   3   8  40  2.51903e-05
  3   3   8  41 -1.56342e-04
  3   3   8  43 -7.20080e-05
  3   3   8  45 -1.26936e-04
  3   3   8  46  1.98374e-05
  3   3   8  47  8.66376e-05
  3   3   8  48  2.47743e-05
  3   3   8  49 -2.90803e-04
  3   3   8  52  9.69484e-05
  3   3   8  53  1.13332e-05
  3   3   8  54 -3.35112e-05
  3   3   8  55 -1.92482e-05
  3   3   8  57  2.26466e-05
  3   3   8  58  4.72840e-05
  3   3   8  59  1.63588e-05
  3   3   8  60  1.19306e-05
  3   3   8  63 -3.87688e-05
  3   3   8  64  4.52364e-05
  3   3   8  65  1.24898e-05
  3   3   8  70  1.77992e-04
  3   3   8  73 -6.82335e-05
  3   3   8  75  1.23162e-04
  3   3   8  77  4.73875e-05
  3   3   8  78 -1.15489e-05
  3   3   8  79 -9.31749e-05
  3   3   8  82 -9.80430e-05
  3   3   8  84 -1.58282e-05
  3   3   8  85  7.08205e-05
  3   3   8  87  1.52085e-05
  3   3   8  88 -1.70443e-05
  3   3   8  89  2.16196e-04
  3   3   8  91  1.49180e-05
  3   3   8  92  1.07029e-04
  3   3   8  93 -2.87766e-05
  3   3   8  97  1.59860e-04
  3   3   8 100  4.03658e-05
  3   3   8 101 -6.51857e-05
  3   3   8 102  5.44351e-05
  3   3   8 103  5.92358e-05
  3   3   8 104  1.96360e-05
  3   3   8 105 -5.12824e-05
  3   3   8 107 -8.27979e-05
  3   3   8 108  1.28364e-05
  3   3   8 109 -1.20501e-04
  3   3   8 111  8.46208e-05
  3   3   8 125  4.01411e-05
  3   3   8 127  1.34593e-05
  3   3   9   7  4.36613e-05
  3   3   9   8  1.76067e-04
  3   3   9   9 -1.20214e-04
  3   3   9  10  1.48789e-05
  3   3   9  11  9.71133e-05
  3   3   9  12 -4.99685e-05
  3   3   9  13 -1.42216e-04
  3   3   9  15  2.12015e-04
  3   3   9  16  6.37661e-05
  3   3   9  17  3.13565e-04
  3   3   9  18  3.55418e-05
  3   3   9  19 -3.02560e-04
  3   3   9  20 -4.92144e-04
  3   3   9  21 -8.23550e-04
  3   3   9  22  8.91152e-04
  3   3   9  23  3.57564e-04
  3   3   9  24 -2.34748e-04
  3   3   9  25  4.60868e-05
  3   3   9  26  5.59184e-05
  3   3   9  27  1.08459e-04
  3   3   9  28  2.79322e-05
  3   3   9  29 -2.78031e-04
  3   3   9  30 -2.18820e-05
  3   3   9  32  3.41230e-04
  3   3   9  33 -4.42705e-05
  3   3   9  34 -1.21317e-04
  3   3   9  36 -4.06054e-04
  3   3   9  37 -2.86240e-05
  3   3   9  38  1.91647e-04
  3   3   9  39 -6.58591e-04
  3   3   9  40 -7.94969e-05
  3   3   9  44 -5.79013e-05
  3   3   9  46 -2.14694e-04
  3   3   9  47  3.57887e-05
  3   3   9  48  2.79882e-04
  3   3   9  49  1.68075e-05
  3   3   9  50 -4.41718e-05
  3   3   9  51  1.77013e-04
  3   3   9  52  3.97634e-05
  3   3   9  53 -2.67035e-04
  3   3   9  54  1.73246e-05
  3   3   9  55 -1.47603e-05
  3   3   9  56  1.29657e-04
  3   3   9  59  3.16388e-05
  3   3   9  60 -3.62096e-05
  3   3   9  61  6.88431e-05
  3   3   9  64  1.19735e-05
  3   3   9  65 -5.50820e-05
  3   3   9  66 -3.19334e-05
  3   3   9  69 -2.02486e-04
  3   3   9  70  2.67862e-05
  3   3   9  71  4.74062e-04
  3   3   9  72 -9.41625e-05
  3   3   9  74  1.75527e-04
  3   3   9  76  4.81161e-05
  3   3   9  77  2.69138e-05
  3   3   9  78  1.35454e-04
  3   3   9  80 -1.40644e-04
  3   3   9  81  1.11754e-04
  3   3   9  84  3.01049e-05
  3   3   9  87  1.40456e-05
  3   3   9  88  2.02577e-04
  3   3   9  89  3.13205e-05
  3   3   9  90 -2.07659e-04
  3   3   9  91  8.90424e-05
  3   3   9  92 -1.25752e-05
  3   3   9  94  4.15087e-05
  3   3   9  95 -2.11572e-04
  3   3   9  96  2.76651e-05
  3   3   9  98 -1.44595e-04
  3   3   9  99 -1.55494e-04
  3   3   9 100 -3.07501e-05
  3   3   9 101 -4.25765e-05
  3   3   9 103 -1.31367e-05
  3   3   9 104  2.72383e-05
  3   3   9 106 -1.14980e-04
  3   3   9 107  1.05391e-05
  3   3   9 108  2.53193e-05
  3   3   9 109  1.13806e-05
  3   3   9 111 -2.79287e-05
  3   3   9 112 -1.13861e-04
  3   3   9 126  3.80023e-05
  3   3   9 128 -1.42350e-05
  3   3  10   7 -4.73088e-05
  3   3  10   9 -4.83258e-05
  3   3  10  10  1.43112e-05
  3   3  10  11  7.52069e-05
  3   3  10  12 -4.19249e-05
  3   3  10  13 -1.23834e-04
  3   3  10  14  3.58300e-05
  3   3  10  15  9.21038e-05
  3   3  10  16 -1.44594e-04
  3   3  10  17 -3.46784e-05
  3   3  10  18 -3.69366e-05
  3   3  10  19  7.62991e-05
  3   3  10  20  4.29139e-05
  3   3  10  21  4.35041e-05
  3   3  10  22  1.09539e-04
  3   3  10  23 -8.70010e-05
  3   3  10  25 -6.26940e-05
  3   3  10  26  3.34300e-05
  3   3  10  28  1.05400e-05
  3   3  10  30  1.34888e-04
  3   3  10  31  5.41533e-05
  3   3  10  33  1.81472e-05
  3   3  10  35 -6.14115e-05
  3   3  10  37 -4.63686e-05
  3   3  10  40 -2.26667e-05
  3   3  10  41 -2.20343e-05
  3   3  10  43 -3.02602e-05
  3   3  10  45 -7.77585e-05
  3   3  10  47  3.95263e-05
  3   3  10  49 -6.23188e-05
  3   3  10  52  1.23049e-05
  3   3  10  57  3.66318e-05
  3   3  10  63 -5.63108e-05
  3   3  10  64  1.26810e-05
  3   3  10  70  4.58337e-05
  3   3  10  73 -1.22096e-05
  3   3  10  75  1.27510e-05
  3   3  10  77  1.75678e-05
  3   3  10  79 -1.95956e-05
  3   3  10  82 -4.17835e-05
  3   3  10  85  7.46121e-05
  3   3  10  87  5.71265e-05
  3   3  10  89  6.50301e-05
  3   3  10  92  3.13813e-05
  3   3  10  93  1.23175e-05
  3   3  10  96  3.29380e-05
  3   3  10  97  2.21247e-05
  3   3  10 100  2.61910e-05
  3   3  10 101 -3.25179e-05
  3   3  10 102  2.63870e-05
  3   3  10 103  1.59063e-05
  3   3  10 105 -1.76451e-05
  3   3  10 109 -4.56812e-05
  3   3  10 111  2.71095e-05
  3   3  11   8  1.29015e-05
  3   3  11  12  1.10314e-05
  3   3  11  13  1.58191e-05
  3   3  11  16  1.68985e-05
  3   3  11  21 -2.30826e-05
  3   3  11  22 -1.05964e-05
  3   3  11  23  1.56076e-05
  3   3  11  29  1.41752e-05
  3   3  11  33 -1.11309e-05
  3   3  11  53 -1.48428e-05
  3   3  11  55  1.67470e-05
  3   3  11  56 -1.70621e-05
  3   3  11  60 -2.63106e-05
  3   3  11  74 -1.05577e-05
  3   3  11  84  2.86262e-05
  3   3  11  85  1.01232e-05
  3   3  11  88  2.21117e-05
  3   3  11  89  2.80734e-05
  3   3  11  90 -1.10669e-05
  3   3  11  91 -1.86044e-05
  3   3  11  97 -1.49751e-05
  3   3  11  98  1.25023e-05
  3   3  11 107  2.41042e-05
  3   3  11 108 -3.13790e-05
  3   3  11 109  1.52665e-05
  3   3  11 111 -2.19480e-05
  3   3  11 112  1.92356e-05
  3   3  12   7  1.35351e-05
  3   3  12   8  2.19301e-05
  3   3  12  10  1.64750e-05
  3   3  12  12  2.03623e-05
  3   3  12  13  2.39698e-05
  3   3  12  15 -1.24483e-05
  3   3  12  16  3.51830e-05
  3   3  12  17 -1.46034e-05
  3   3  12  21 -4.45253e-05
  3   3  12  22 -2.33585e-05
  3   3  12  23  3.12482e-05
  3   3  12  24 -1.48872e-05
  3   3  12  29  3.16868e-05
  3   3  12  33 -1.95329e-05
  3   3  12  42  1.11162e-05
  3   3  12  46  1.24128e-05
  3   3  12  47  1.62078e-05
  3   3  12  49  1.03691e-05
  3   3  12  50 -2.29915e-05
  3   3  12  52 -1.99745e-05
  3   3  12  53 -2.85389e-05
  3   3  12  54 -1.68655e-05
  3   3  12  55  2.84195e-05
  3   3  12  56 -3.18818e-05
  3   3  12  57 -2.23174e-05
  3   3  12  58 -1.19047e-05
  3   3  12  60 -4.59327e-05
  3   3  12  63  1.33029e-05
  3   3  12  65 -1.12323e-05
  3   3  12  68 -1.45618e-05
  3   3  12  69  1.72149e-05
  3   3  12  70  2.45143e-05
  3   3  12  71  1.02669e-05
  3   3  12  72 -1.37127e-05
  3   3  12  73 -1.52019e-05
  3   3  12  74 -1.99657e-05
  3   3  12  78  2.58271e-05
  3   3  12  80 -2.06066e-05
  3   3  12  82 -1.16209e-05
  3   3  12  84  7.28686e-05
  3   3  12  85  2.41814e-05
  3   3  12  87 -1.93019e-05
  3   3  12  88  6.08415e-05
  3   3  12  89  7.64479e-05
  3   3  12  90 -2.84477e-05
  3   3  12  91 -5.64820e-05
  3   3  12  92 -2.49881e-05
  3   3  12  93  1.41675e-05
  3   3  12  94 -1.96658e-05
  3   3  12  95  1.54802e-05
  3   3  12  96  1.15076e-05
  3   3  12  97 -3.12991e-05
  3   3  12  98  2.73153e-05
  3   3  12 100  1.12791e-05
  3   3  12 104 -1.26171e-05
  3   3  12 107  5.53944e-05
  3   3  12 108 -7.32796e-05
  3   3  12 109  3.53598e-05
  3   3  12 111 -6.74150e-05
  3   3  12 112  5.83030e-05
  3   3  13   7 -1.27625e-05
  3   3  13   9  3.05595e-05
  3   3  13  13 -2.90864e-05
  3   3  13  14  1.73578e-05
  3   3  13  17 -1.94661e-05
  3   3  13  21  1.21597e-05
  3   3  13  22 -2.91229e-05
  3   3  13  24  2.62771e-05
  3   3  13  25  1.91945e-05
  3   3  13  28 -1.72864e-05
  3   3  13  29  1.80328e-05
  3   3  13  30 -1.27516e-05
  3   3  13  31  1.00239e-05
  3   3  13  35 -2.14586e-05
  3   3  13  36 -2.86895e-05
  3   3  13  37 -3.20521e-05
  3   3  13  39  1.58182e-05
  3   3  13  42 -3.21621e-05
  3   3  13  43  3.49681e-05
  3   3  13  45  1.14879e-05
  3   3  13  46  3.21329e-05
  3   3  13  47  3.36550e-05
  3   3  13  50 -4.13498e-05
  3   3  13  51  1.91198e-05
  3   3  13  53  2.16684e-05
  3   3  13  57 -3.01813e-05
  3   3  13  58 -1.19134e-05
  3   3  13  60 -1.07917e-05
  3   3  13  61 -1.07405e-05
  3   3  13  69  2.49506e-05
  3   3  13  70  4.84020e-05
  3   3  13  71  3.68565e-05
  3   3  13  72 -4.59318e-05
  3   3  13  73 -3.36304e-05
  3   3  13  74 -1.00072e-05
  3   3  13  75  3.29812e-05
  3   3  13  77  1.08801e-05
  3   3  13  78  5.41048e-05
  3   3  13  79 -2.09380e-05
  3   3  13  80 -3.35810e-05
  3   3  13  82 -1.01570e-05
  3   3  13  83 -1.23198e-05
  3   3  13  84  1.57214e-04
  3   3  13  85  3.65640e-05
  3   3  13  86  4.07525e-05
  3   3  13  87 -2.03868e-05
  3   3  13  88  1.44249e-04
  3   3  13  89  1.56279e-04
  3   3  13  90 -4.95566e-05
  3   3  13  91 -1.19321e-04
  3   3  13  92 -7.28362e-05
  3   3  13  93  1.91558e-05
  3   3  13  94 -3.53121e-05
  3   3  13  95  4.09259e-05
  3   3  13  96  1.30525e-05
  3   3  13  97 -6.56892e-05
  3   3  13  98  5.57659e-05
  3   3  13  99  1.12179e-05
  3   3  13 100  1.44799e-05
  3   3  13 103 -1.23947e-05
  3   3  13 104 -2.52960e-05
  3   3  13 105  1.84709e-05
  3   3  13 106 -1.30425e-05
  3   3  13 107  1.28869e-04
  3   3  13 108 -1.52009e-04
  3   3  13 109  6.67925e-05
  3   3  13 111 -1.49953e-04
  3   3  13 112  1.37459e-04
  3   3  13 125  1.14646e-05
  3   3  14  12  1.32530e-05
  3   3  14  21 -1.70404e-05
  3   3  14  24 -1.96701e-05
  3   3  14  25  1.27594e-05
  3   3  14  30  1.17200e-05
  3   3  14  31 -1.88207e-05
  3   3  14  32 -2.84519e-05
  3   3  14  34  1.03007e-05
  3   3  14  44  1.50269e-05
  3   3  14  45 -1.11894e-05
  3   3  14  46 -2.05994e-05
  3   3  14  50 -1.03718e-05
  3   3  14  51  1.00841e-05
  3   3  14  54 -1.91120e-05
  3   3  14  57 -1.12288e-05
  3   3  14  58 -1.00743e-05
  3   3  14  69 -2.07724e-05
  3   3  14  82 -1.32719e-05
  3   3  14  91 -1.42865e-05
  3   3  14  95 -1.37109e-05
  3   3  14 107 -1.24597e-05
  3   3  14 108 -1.22202e-05
  3   3  14 109  2.79692e-05
  3   3  14 110 -2.00721e-05
  3   3  14 111 -1.27192e-05
  3   3  15  25 -1.10640e-05
  3   3  15  30 -1.29823e-05
  3   3  15  31  2.27679e-05
  3   3  15  37  1.09065e-05
  3   3  15  41  1.92696e-05
  3   3  15  54  1.54246e-05
  3   3  15  87  1.35022e-05
  3   3  16   8 -1.03803e-05
  3   3  16  12  1.26103e-05
  3   3  16  13 -1.38717e-05
  3   3  16  15  1.13119e-05
  3   3  16  16  1.04136e-05
  3   3  16  19  2.94301e-05
  3   3  16  20  4.95510e-05
  3   3  16  21 -8.05898e-05
  3   3  16  23  1.61054e-05
  3   3  16  24 -4.25532e-05
  3   3  16  26  2.40573e-05
  3   3  16  27  1.06816e-05
  3   3  16  28  2.47769e-05
  3   3  16  29 -7.57782e-05
  3   3  16  32 -1.15257e-04
  3   3  16  33  1.90956e-05
  3   3  16  34  5.91905e-05
  3   3  16  36 -5.44297e-05
  3   3  16  37 -2.96852e-05
  3   3  16  38  2.30673e-05
  3   3  16  39 -1.93559e-05
  3   3  16  41  3.32711e-05
  3   3  16  44  3.74486e-05
  3   3  16  45 -1.33498e-05
  3   3  16  46 -6.94196e-05
  3   3  16  50  2.94614e-05
  3   3  16  51  7.93812e-05
  3   3  16  54  1.02901e-05
  3   3  16  56  1.28771e-05
  3   3  16  57 -2.50620e-05
  3   3  16  58 -1.28363e-05
  3   3  16  61  2.91510e-05
  3   3  16  69 -1.28169e-04
  3   3  16  71  3.09770e-05
  3   3  16  74  1.77299e-05
  3   3  16  75 -4.61495e-05
  3   3  16  77  1.59612e-05
  3   3  16  78 -1.78131e-05
  3   3  16  79 -3.25961e-05
  3   3  16  82 -7.40432e-05
  3   3  16  84  1.60565e-05
  3   3  16  85 -2.03004e-05
  3   3  16  86  7.73796e-05
  3   3  16  87  1.49609e-04
  3   3  16  88 -1.76553e-05
  3   3  16  89  1.80297e-05
  3   3  16  91 -4.30421e-05
  3   3  16  92 -4.71506e-05
  3   3  16  93 -2.73383e-05
  3   3  16  94  1.87109e-05
  3   3  16  95 -7.12024e-05
  3   3  16  96 -6.22337e-05
  3   3  16  97  2.78603e-05
  3   3  16  99  1.40837e-05
  3   3  16 100 -2.02449e-05
  3   3  16 101  2.08110e-05
  3   3  16 102 -1.09053e-05
  3   3  16 103  1.32748e-05
  3   3  16 104 -1.16305e-05
  3   3  16 106 -2.91326e-05
  3   3  16 107 -8.54181e-05
  3   3  16 108 -3.96599e-05
  3   3  16 109  1.28602e-04
  3   3  16 110 -8.52839e-05
  3   3  16 111 -5.35703e-05
  3   3  16 112 -2.48820e-05
  3   4   5   7 -1.65981e-05
  3   4   5   8 -1.19894e-05
  3   4   5   9  3.89328e-05
  3   4   5  10  5.69260e-05
  3   4   5  11  1.02735e-04
  3   4   5  13 -9.56191e-05
  3   4   5  14 -1.05475e-04
  3   4   5  15 -8.72376e-05
  3   4   5  16  7.82329e-05
  3   4   5  17  1.53066e-05
  3   4   5  18  1.22539e-04
  3   4   5  19 -1.62646e-04
  3   4   5  20  9.94967e-05
  3   4   5  21  2.37673e-05
  3   4   5  22  3.13994e-05
  3   4   5  23 -6.00485e-05
  3   4   5  27  1.62366e-05
  3   4   5  31 -2.57668e-04
  3   4   5  32  1.37559e-05
  3   4   5  33  2.38244e-04
  3   4   5  34 -3.62842e-05
  3   4   5  35 -1.99828e-04
  3   4   5  37 -1.03354e-04
  3   4   5  40 -7.14745e-05
  3   4   5  41  5.75914e-05
  3   4   5  43  1.01339e-04
  3   4   5  45  1.00885e-04
  3   4   5  46  1.49895e-05
  3   4   5  47  5.53963e-05
  3   4   5  49 -1.12639e-04
  3   4   5  54  2.33230e-05
  3   4   5  55 -1.40387e-05
  3   4   5  57 -7.01007e-05
  3   4   5  58 -2.08564e-05
  3   4   5  64  1.41162e-05
  3   4   5  70  1.83771e-04
  3   4   5  73  3.58366e-05
  3   4   5  75  4.25807e-05
  3   4   5  78  1.66305e-05
  3   4   5  79 -2.21130e-05
  3   4   5  84  3.36603e-05
  3   4   5  85 -2.38597e-05
  3   4   5  86  2.64192e-05
  3   4   5  88  2.12331e-05
  3   4   5  89 -2.13499e-05
  3   4   5  90 -1.41095e-05
  3   4   5  91 -2.29296e-05
  3   4   5  93  5.05200e-05
  3   4   5  97 -2.82207e-05
  3   4   5 100  2.20200e-05
  3   4   5 101 -1.62049e-05
  3   4   5 103 -3.26755e-05
  3   4   5 104 -1.57265e-05
  3   4   5 105  9.72561e-05
  3   4   5 107  4.06458e-05
  3   4   5 108 -2.71371e-05
  3   4   5 109  1.06210e-04
  3   4   5 112  3.44809e-05
  3   4   6   8 -6.18854e-05
  3   4   6   9 -7.73029e-05
  3   4   6  10  1.51517e-05
  3   4   6  11  8.46997e-05
  3   4   6  13  4.46001e-05
  3   4   6  14 -9.09215e-05
  3   4   6  15  1.24874e-04
  3   4   6  16 -1.05995e-05
  3   4   6  17  1.43477e-04
  3   4   6  19 -1.35474e-04
  3   4   6  20 -2.44318e-04
  3   4   6  21  1.40063e-05
  3   4   6  22  2.90524e-04
  3   4   6  23  1.37049e-04
  3   4   6  24 -3.25037e-05
  3   4   6  25  2.86201e-05
  3   4   6  26 -1.04420e-04
  3   4   6  27 -1.46281e-05
  3   4   6  28  1.32259e-04
  3   4   6  29  1.77672e-04
  3   4   6  30  1.85703e-05
  3   4   6  32 -1.33099e-04
  3   4   6  34 -4.08656e-05
  3   4   6  36 -1.07685e-05
  3   4   6  38  5.95281e-05
  3   4   6  39 -2.04593e-04
  3   4   6  40 -2.64111e-05
  3   4   6  42 -1.18465e-05
  3   4   6  46  1.26946e-04
  3   4   6  47 -2.17224e-05
  3   4   6  48  1.38486e-04
  3   4   6  50 -4.80215e-05
  3   4   6  52  1.78285e-05
  3   4   6  53 -9.97498e-05
  3   4   6  55 -1.35152e-05
  3   4   6  56  7.70167e-05
  3   4   6  59  1.92535e-05
  3   4   6  60 -1.94836e-05
  3   4   6  61 -4.44703e-05
  3   4   6  65 -1.53590e-05
  3   4   6  66  1.87443e-05
  3   4   6  69  1.67416e-04
  3   4   6  71  1.57796e-04
  3   4   6  72  1.83962e-05
  3   4   6  74  7.06187e-05
  3   4   6  76 -1.38662e-05
  3   4   6  78  5.64739e-05
  3   4   6  84  1.13943e-05
  3   4   6  88 -3.66849e-05
  3   4   6  89  1.06941e-05
  3   4   6  90 -2.68128e-05
  3   4   6  91  5.33174e-05
  3   4   6  94 -8.06867e-05
  3   4   6  95  6.16718e-05
  3   4   6  99 -5.34490e-05
  3   4   6 101 -1.05989e-05
  3   4   6 104  1.36333e-05
  3   4   6 106 -6.38932e-05
  3   4   6 108 -3.20914e-05
  3   4   6 110  3.57247e-05
  3   4   6 111 -1.08110e-05
  3   4   6 112 -2.64487e-05
  3   4   6 126  1.27320e-05
  3   4   7   7 -4.32072e-05
  3   4   7   8 -2.18553e-04
  3   4   7   9  2.26805e-04
  3   4   7  10 -1.32126e-05
  3   4   7  11  2.49892e-04
  3   4   7  12 -5.77566e-05
  3   4   7  13  3.31445e-04
  3   4   7  14 -2.60458e-04
  3   4   7  15  1.66135e-04
  3   4   7  16 -6.25932e-05
  3   4   7  17 -4.80252e-04
  3   4   7  18  1.30765e-05
  3   4   7  19  4.65511e-05
  3   4   7  20  9.15824e-05
  3   4   7  21 -5.16489e-05
  3   4   7  22 -1.60380e-04
  3   4   7  23 -7.01819e-05
  3   4   7  24 -2.38279e-05
  3   4   7  26  9.52635e-05
  3   4   7  27  4.13262e-05
  3   4   7  28 -6.92080e-05
  3   4   7  29 -1.66626e-04
  3   4   7  30 -1.18761e-05
  3   4   7  31  1.39148e-05
  3   4   7  32  3.53608e-04
  3   4   7  33 -1.88076e-05
  3   4   7  34 -6.43234e-05
  3   4   7  36  1.37366e-04
  3   4   7  38 -5.04420e-05
  3   4   7  39  1.54236e-04
  3   4   7  40  1.37184e-05
  3   4   7  42  1.66827e-04
  3   4   7  44 -4.52450e-05
  3   4   7  46 -3.21197e-05
  3   4   7  48 -2.32562e-04
  3   4   7  49 -1.45559e-05
  3   4   7  50  6.50456e-05
  3   4   7  51 -1.47816e-05
  3   4   7  53  6.69835e-05
  3   4   7  56 -2.72089e-05
  3   4   7  61  7.64895e-05
  3   4   7  62 -1.82170e-05
  3   4   7  69 -5.52045e-05
  3   4   7  70 -1.13855e-05
  3   4   7  71 -2.72757e-04
  3   4   7  72 -6.48370e-05
  3   4   7  73  2.25854e-05
  3   4   7  74 -8.13622e-05
  3   4   7  78 -3.16602e-05
  3   4   7  79  1.09953e-05
  3   4   7  80  2.20144e-05
  3   4   7  81  3.68033e-05
  3   4   7  83 -2.07826e-05
  3   4   7  84 -4.51069e-05
  3   4   7  88 -6.21528e-05
  3   4   7  89 -2.10208e-05
  3   4   7  90  2.54866e-05
  3   4   7  91 -7.49706e-05
  3   4   7  92  1.28674e-05
  3   4   7  94  3.28866e-05
  3   4   7  95 -2.38732e-05
  3   4   7  99  3.04803e-05
  3   4   7 103  1.41431e-05
  3   4   7 106  1.29385e-04
  3   4   7 107 -2.45571e-05
  3   4   7 108  8.39842e-05
  3   4   7 110 -1.53922e-05
  3   4   7 111  2.27978e-05
  3   4   7 112  1.66990e-05
  3   4   7 126 -1.89822e-05
  3   4   8   7 -1.57408e-04
  3   4   8   8  1.37623e-05
  3   4   8   9 -6.87321e-05
  3   4   8  10  2.90782e-04
  3   4   8  11 -7.77178e-05
  3   4   8  12 -1.08084e-04
  3   4   8  13 -4.52746e-05
  3   4   8  14 -2.30817e-04
  3   4   8  15 -1.40789e-04
  3   4   8  16  8.53698e-05
  3   4   8  17  2.18797e-05
  3   4   8  18  2.43693e-04
  3   4   8  19 -2.91644e-04
  3   4   8  20  1.70189e-04
  3   4   8  23 -1.48009e-05
  3   4   8  25  6.41713e-05
  3   4   8  26 -2.19213e-05
  3   4   8  28 -1.53199e-05
  3   4   8  30 -6.68937e-05
  3   4   8  31 -3.11363e-04
  3   4   8  33  1.79124e-04
  3   4   8  34 -3.21153e-05
  3   4   8  35 -2.19715e-04
  3   4   8  37 -1.59641e-04
  3   4   8  38  1.06573e-04
  3   4   8  39  4.61103e-05
  3   4   8  40 -1.38578e-04
  3   4   8  41  2.89217e-05
  3   4   8  43  1.25814e-04
  3   4   8  44  1.08159e-05
  3   4   8  45  1.03154e-04
  3   4   8  46  1.66442e-05
  3   4   8  47  7.89581e-05
  3   4   8  49 -9.43867e-05
  3   4   8  55 -1.23434e-05
  3   4   8  57 -6.60904e-05
  3   4   8  58 -2.39646e-05
  3   4   8  63 -3.75046e-05
  3   4   8  64  1.34221e-05
  3   4   8  70  2.07622e-04
  3   4   8  73  7.83430e-05
  3   4   8  78  2.28123e-05
  3   4   8  82  1.73040e-05
  3   4   8  83 -1.40632e-05
  3   4   8  84  4.90061e-05
  3   4   8  86  2.91873e-05
  3   4   8  87  4.95047e-05
  3   4   8  88  2.77984e-05
  3   4   8  89 -7.15999e-05
  3   4   8  90 -1.88820e-05
  3   4   8  91 -3.44860e-05
  3   4   8  92 -3.10317e-05
  3   4   8  93  8.32531e-05
  3   4   8  96  3.85362e-05
  3   4   8  97 -9.23358e-05
  3   4   8 100  3.44391e-05
  3   4   8 101 -2.06276e-05
  3   4   8 102  1.16841e-05
  3   4   8 103 -5.37914e-05
  3   4   8 104 -2.46142e-05
  3   4   8 105  1.29636e-04
  3   4   8 106  1.04745e-05
  3   4   8 107  8.51070e-05
  3   4   8 108 -3.93186e-05
  3   4   8 109  1.45860e-04
  3   4   8 110 -1.22914e-05
  3   4   8 111 -2.17128e-05
  3   4   8 112  4.51451e-05
  3   4   9   7  4.97367e-05
  3   4   9   8  2.83253e-05
  3   4   9   9 -1.57833e-04
  3   4   9  11  7.28116e-05
  3   4   9  12 -2.81559e-04
  3   4   9  13  1.04913e-04
  3   4   9  14 -1.70394e-04
  3   4   9  16 -3.12232e-04
  3   4   9  17  1.12759e-03
  3   4   9  18 -1.31439e-04
  3   4   9  19 -6.21655e-04
  3   4   9  20 -1.24690e-03
  3   4   9  21  1.62196e-03
  3   4   9  22  5.75160e-04
  3   4   9  23  2.41778e-04
  3   4   9  24 -5.33071e-04
  3   4   9  25  9.70385e-05
  3   4   9  26 -4.54446e-04
  3   4   9  27 -1.38478e-04
  3   4   9  28  3.54291e-04
  3   4   9  29  1.19298e-03
  3   4   9  30  1.08614e-04
  3   4   9  31 -1.86374e-05
  3   4   9  32 -8.62079e-04
  3   4   9  33 -1.76856e-05
  3   4   9  34 -3.52659e-04
  3   4   9  35  4.52285e-05
  3   4   9  36  2.05435e-04
  3   4   9  37  5.23772e-05
  3   4   9  38  1.83720e-04
  3   4   9  39 -6.03694e-04
  3   4   9  40 -8.11415e-05
  3   4   9  42 -2.22660e-04
  3   4   9  43  1.40487e-05
  3   4   9  44 -9.47932e-05
  3   4   9  46  8.78043e-04
  3   4   9  47 -1.54638e-04
  3   4   9  48  8.69974e-04
  3   4   9  49  6.42296e-05
  3   4   9  50 -4.89266e-04
  3   4   9  51 -3.60969e-04
  3   4   9  52  6.50610e-05
  3   4   9  53 -3.13169e-04
  3   4   9  54 -5.62137e-05
  3   4   9  55 -5.53387e-05
  3   4   9  56  2.04804e-04
  3   4   9  57  1.37425e-05
  3   4   9  58 -1.41801e-05
  3   4   9  59  5.24346e-05
  3   4   9  60 -5.07052e-05
  3   4   9  61 -3.66502e-04
  3   4   9  62  3.94983e-05
  3   4   9  64  1.05156e-05
  3   4   9  65 -3.82901e-05
  3   4   9  66  1.51387e-04
  3   4   9  67  3.55038e-05
  3   4   9  68 -2.27946e-05
  3   4   9  69  1.31181e-03
  3   4   9  71  8.64773e-04
  3   4   9  72  1.56561e-04
  3   4   9  73 -6.98418e-05
  3   4   9  74  3.33850e-04
  3   4   9  75  3.89596e-05
  3   4   9  76 -1.44024e-04
  3   4   9  77 -6.29179e-05
  3   4   9  78  4.00510e-04
  3   4   9  79 -6.30703e-05
  3   4   9  80 -1.05851e-04
  3   4   9  81 -1.87443e-04
  3   4   9  82 -3.30582e-05
  3   4   9  83  6.70641e-05
  3   4   9  84  1.59464e-04
  3   4   9  85  1.06361e-05
  3   4   9  87  1.47876e-05
  3   4   9  88  2.37503e-05
  3   4   9  89  9.00337e-05
  3   4   9  90 -2.38437e-04
  3   4   9  91  4.69403e-04
  3   4   9  92 -6.03225e-05
  3   4   9  93 -1.27785e-05
  3   4   9  94 -5.79650e-04
  3   4   9  95  5.19939e-04
  3   4   9  96 -6.87601e-05
  3   4   9  97 -1.57645e-05
  3   4   9  98  5.21469e-05
  3   4   9  99 -2.64504e-04
  3   4   9 100 -1.85450e-05
  3   4   9 101 -6.21779e-05
  3   4   9 103 -6.84825e-05
  3   4   9 104  7.66143e-05
  3   4   9 105  2.10214e-05
  3   4   9 106 -4.36891e-04
  3   4   9 107  7.78153e-05
  3   4   9 108 -2.68651e-04
  3   4   9 109  2.61506e-05
  3   4   9 110  1.79592e-04
  3   4   9 111 -1.00149e-04
  3   4   9 112 -1.12585e-04
  3   4   9 114  1.52901e-05
  3   4   9 115  1.16671e-05
  3   4   9 122 -1.01486e-05
  3   4   9 123  1.75911e-05
  3   4   9 124  1.77561e-05
  3   4   9 125  1.92683e-05
  3   4   9 126  8.55001e-05
  3   4   9 128 -3.56744e-05
  3   4  10   7  1.09584e-03
  3   4  10   8  1.00851e-04
  3   4  10   9 -3.25665e-04
  3   4  10  10  1.35585e-05
  3   4  10  11 -7.61977e-04
  3   4  10  12  2.25811e-04
  3   4  10  13  5.26963e-04
  3   4  10  14  1.83877e-04
  3   4  10  15  1.37020e-04
  3   4  10  16 -6.24849e-04
  3   4  10  17  1.61849e-05
  3   4  10  18 -1.11718e-04
  3   4  10  19 -4.44701e-04
  3   4  10  20 -1.27004e-04
  3   4  10  21 -2.45506e-04
  3   4  10  22 -7.15159e-04
  3   4  10  23  7.97967e-04
  3   4  10  24 -3.44853e-05
  3   4  10  25 -6.71428e-05
  3   4  10  26 -1.96741e-04
  3   4  10  27  6.44990e-05
  3   4  10  28 -6.72611e-05
  3   4  10  29  5.71818e-05
  3   4  10  30 -1.09042e-03
  3   4  10  31  8.27999e-04
  3   4  10  32 -5.62825e-05
  3   4  10  33 -7.16891e-04
  3   4  10  34  9.64309e-05
  3   4  10  35  2.17775e-04
  3   4  10  36 -4.32615e-05
  3   4  10  37  4.25470e-04
  3   4  10  38  1.01323e-03
  3   4  10  39  3.59515e-04
  3   4  10  40 -5.20373e-04
  3   4  10  41  2.19130e-04
  3   4  10  42 -1.21941e-05
  3   4  10  43 -1.75596e-04
  3   4  10  44 -1.94848e-05
  3   4  10  45 -2.51228e-04
  3   4  10  46 -2.10984e-05
  3   4  10  47 -4.97800e-05
  3   4  10  48 -2.41227e-05
  3   4  10  49  6.75646e-04
  3   4  10  52 -1.90313e-04
  3   4  10  53 -1.52731e-05
  3   4  10  54  1.22002e-04
  3   4  10  55  1.03805e-04
  3   4  10  56  3.67777e-05
  3   4  10  57  1.93824e-04
  3   4  10  58 -1.49673e-04
  3   4  10  59 -4.84331e-05
  3   4  10  60 -4.17616e-05
  3   4  10  63 -3.37437e-04
  3   4  10  64 -7.16083e-05
  3   4  10  65 -2.15643e-05
  3   4  10  66 -1.84568e-05
  3   4  10  69 -1.59033e-05
  3   4  10  70 -5.47202e-04
  3   4  10  71  2.46149e-05
  3   4  10  72  4.12444e-05
  3   4  10  73  1.91314e-04
  3   4  10  74  1.51498e-05
  3   4  10  75 -4.84859e-04
  3   4  10  76  1.59421e-05
  3   4  10  77 -8.14636e-05
  3   4  10  79  2.75258e-04
  3   4  10  81 -1.43994e-05
  3   4  10  82  4.70934e-05
  3   4  10  83 -3.00353e-05
  3   4  10  84  2.14183e-05
  3   4  10  85  3.53622e-04
  3   4  10  86 -1.25613e-04
  3   4  10  87  3.93123e-04
  3   4  10  88 -1.31933e-05
  3   4  10  89 -4.45574e-04
  3   4  10  92 -2.32627e-04
  3   4  10  93  1.20265e-04
  3   4  10  96  2.86591e-04
  3   4  10  97 -4.71363e-04
  3   4  10  98  4.03984e-05
  3   4  10 100  5.39517e-05
  3   4  10 101 -1.39945e-05
  3   4  10 103 -6.92429e-05
  3   4  10 104 -2.09818e-05
  3   4  10 105 -4.55644e-05
  3   4  10 107  2.90068e-04
  3   4  10 111 -6.56340e-05
  3   4  10 122 -1.06329e-05
  3   4  10 125 -4.95320e-05
  3   4  10 127 -1.74049e-05
  3   4  11  24  1.15639e-05
  3   4  11  70  1.44873e-05
  3   4  11  72 -2.05155e-05
  3   4  11  73 -1.48939e-05
  3   4  11  75  1.27845e-05
  3   4  11  78  2.07418e-05
  3   4  11  79 -1.15258e-05
  3   4  11  80 -1.08698e-05
  3   4  11  84  5.43154e-05
  3   4  11  87 -1.17910e-05
  3   4  11  88  4.66671e-05
  3   4  11  89  5.72365e-05
  3   4  11  90 -2.14309e-05
  3   4  11  91 -4.95089e-05
  3   4  11  92 -2.61537e-05
  3   4  11  95  1.18528e-05
  3   4  11  97 -1.63456e-05
  3   4  11  98  1.41995e-05
  3   4  11 107  4.23806e-05
  3   4  11 108 -5.24778e-05
  3   4  11 109  2.19490e-05
  3   4  11 111 -6.20194e-05
  3   4  11 112  5.45033e-05
  3   4  12  30  1.04071e-05
  3   4  13  55 -1.10371e-05
  3   4  13  60  1.32697e-05
  3   4  13  72 -1.09151e-05
  3   4  13  78  1.08492e-05
  3   4  13  84  2.88021e-05
  3   4  13  88  2.58924e-05
  3   4  13  89  3.18997e-05
  3   4  13  90 -1.22086e-05
  3   4  13  91 -2.69538e-05
  3   4  13  92 -1.46124e-05
  3   4  13 107  2.20603e-05
  3   4  13 108 -2.66205e-05
  3   4  13 109  1.04722e-05
  3   4  13 111 -3.26791e-05
  3   4  13 112  2.86817e-05
  3   4  14  29  1.30675e-05
  3   4  14  69  1.12587e-05
  3   4  14  87 -1.10222e-05
  3   4  14 107  1.40650e-05
  3   4  14 109 -1.19149e-05
  3   4  15   7 -3.59296e-05
  3   4  15  10  2.31235e-05
  3   4  15  18  1.53539e-05
  3   4  15  19  1.15536e-05
  3   4  15  22  1.31533e-05
  3   4  15  23 -1.28381e-05
  3   4  15  25  2.78331e-05
  3   4  15  29 -1.03798e-05
  3   4  15  30  3.02596e-05
  3   4  15  33 -3.43348e-05
  3   4  15  35  2.06982e-05
  3   4  15  37 -1.98986e-05
  3   4  15  41 -4.35311e-05
  3   4  15  52  1.14877e-05
  3   4  15  54 -2.54812e-05
  3   4  15  58  1.70205e-05
  3   4  15 109  1.30539e-05
  3   5   6   9 -3.65962e-05
  3   5   6  10 -1.28893e-05
  3   5   6  11  1.35219e-05
  3   5   6  12 -2.79757e-05
  3   5   6  13 -5.44119e-05
  3   5   6  14  1.12299e-05
  3   5   6  15  4.88564e-05
  3   5   6  16 -7.80662e-05
  3   5   6  17 -1.54364e-05
  3   5   6  18 -2.58542e-05
  3   5   6  19  4.84891e-05
  3   5   6  21  1.95430e-05
  3   5   6  22  4.66892e-05
  3   5   6  23 -1.50649e-05
  3   5   6  25 -5.65551e-05
  3   5   6  26  1.19579e-05
  3   5   6  30  1.54712e-05
  3   5   6  31  4.30613e-05
  3   5   6  33 -1.85546e-05
  3   5   6  37 -1.11438e-05
  3   5   6  43 -2.49193e-05
  3   5   6  45 -4.22915e-05
  3   5   6  49  1.10056e-05
  3   5   6  54  1.28027e-05
  3   5   6  57  1.14681e-05
  3   5   6  63 -2.14620e-05
  3   5   6  70 -1.13972e-05
  3   5   6  73 -2.22830e-05
  3   5   6  77  1.25909e-05
  3   5   6  82 -2.46568e-05
  3   5   6  85  3.60994e-05
  3   5   6  87  3.19318e-05
  3   5   6  89  3.18864e-05
  3   5   6  96  1.10601e-05
  3   5   6 100  1.44941e-05
  3   5   6 101 -1.84393e-05
  3   5   6 102  1.44752e-05
  3   5   6 103  1.03958e-05
  3   5   6 105 -1.08338e-05
  3   5   6 109 -2.17152e-05
  3   5   7   7 -1.98345e-04
  3   5   7   8 -1.42038e-05
  3   5   7   9  2.17174e-04
  3   5   7  10  3.41582e-05
  3   5   7  12  4.66145e-05
  3   5   7  13  2.08574e-04
  3   5   7  14 -6.28532e-05
  3   5   7  15 -2.12277e-04
  3   5   7  16  4.90285e-04
  3   5   7  17  7.72643e-05
  3   5   7  18  6.91547e-05
  3   5   7  19 -3.98390e-05
  3   5   7  20 -1.00809e-04
  3   5   7  21 -5.54719e-05
  3   5   7  22 -7.68451e-05
  3   5   7  23 -2.51769e-05
  3   5   7  25  2.84561e-04
  3   5   7  26 -2.84324e-05
  3   5   7  27 -2.21419e-05
  3   5   7  30  2.20453e-05
  3   5   7  31 -3.22718e-04
  3   5   7  33  5.57671e-05
  3   5   7  34 -1.13426e-05
  3   5   7  35  9.23907e-05
  3   5   7  37 -2.74605e-05
  3   5   7  38 -1.30981e-04
  3   5   7  39 -5.46635e-05
  3   5   7  40  1.47965e-04
  3   5   7  41 -1.12111e-04
  3   5   7  43  1.07038e-04
  3   5   7  44  1.19484e-05
  3   5   7  45  1.98113e-04
  3   5   7  47 -4.39481e-05
  3   5   7  49 -6.02884e-05
  3   5   7  52  1.36357e-05
  3   5   7  53 -1.24552e-05
  3   5   7  54 -9.42283e-05
  3   5   7  55 -1.27977e-05
  3   5   7  56 -1.25257e-05
  3   5   7  57 -8.82416e-05
  3   5   7  58  5.86644e-05
  3   5   7  63  1.58769e-04
  3   5   7  64 -2.47992e-05
  3   5   7  66  1.70660e-05
  3   5   7  70  5.11152e-05
  3   5   7  73  3.23418e-05
  3   5   7  75  5.68757e-05
  3   5   7  77 -3.62400e-05
  3   5   7  82  9.61298e-05
  3   5   7  83  1.90157e-05
  3   5   7  84 -1.62256e-05
  3   5   7  85 -2.17226e-04
  3   5   7  87 -1.96993e-04
  3   5   7  89 -6.93063e-05
  3   5   7  93 -4.87058e-05
  3   5   7  96 -1.05140e-04
  3   5   7  97  3.03265e-05
  3   5   7  98 -1.62635e-05
  3   5   7 100 -7.21514e-05
  3   5   7 101  8.07254e-05
  3   5   7 102 -6.20665e-05
  3   5   7 103 -2.76306e-05
  3   5   7 105  4.08996e-05
  3   5   7 107 -4.16869e-05
  3   5   7 109  8.72869e-05
  3   5   7 111 -3.94424e-05
  3   5   7 112 -1.42507e-05
  3   5   7 125 -1.57493e-05
  3   5   8   7  3.48925e-05
  3   5   8   8  2.19869e-04
  3   5   8   9 -4.07540e-04
  3   5   8  10 -3.05828e-05
  3   5   8  11  3.10026e-04
  3   5   8  12 -6.49487e-05
  3   5   8  13  6.39183e-04
  3   5   8  15 -5.22289e-04
  3   5   8  16 -1.70200e-04
  3   5   8  17 -1.20411e-03
  3   5   8  18 -4.01991e-05
  3   5   8  19  4.59047e-04
  3   5   8  20  6.82120e-04
  3   5   8  21  1.40698e-03
  3   5   8  22 -1.76322e-03
  3   5   8  23 -8.79691e-04
  3   5   8  24 -1.06464e-03
  3   5   8  25 -8.35808e-05
  3   5   8  26  5.45869e-04
  3   5   8  27  1.12005e-04
  3   5   8  28 -2.96078e-04
  3   5   8  29 -4.31790e-04
  3   5   8  30 -9.80323e-05
  3   5   8  31  2.91485e-05
  3   5   8  32  9.82085e-04
  3   5   8  33 -2.43021e-05
  3   5   8  34 -2.24496e-04
  3   5   8  36  6.86909e-04
  3   5   8  37  4.02754e-05
  3   5   8  38 -2.31283e-04
  3   5   8  39  7.74456e-04
  3   5   8  40  7.65896e-05
  3   5   8  42  5.16531e-04
  3   5   8  43  3.91033e-05
  3   5   8  44 -2.57978e-04
  3   5   8  46 -5.88589e-05
  3   5   8  48 -8.57953e-04
  3   5   8  49 -4.66501e-05
  3   5   8  50  2.04855e-04
  3   5   8  51 -4.05061e-04
  3   5   8  52 -4.46875e-05
  3   5   8  53  3.50660e-04
  3   5   8  54 -1.45212e-05
  3   5   8  55  3.70943e-05
  3   5   8  56 -2.59617e-04
  3   5   8  59 -1.29251e-05
  3   5   8  60  1.00740e-05
  3   5   8  61  2.16066e-04
  3   5   8  62 -3.52047e-05
  3   5   8  65  2.31444e-05
  3   5   8  66  1.15552e-05
  3   5   8  69 -4.77043e-05
  3   5   8  70 -5.66877e-05
  3   5   8  71 -1.16588e-03
  3   5   8  72 -1.71820e-04
  3   5   8  73  6.99957e-05
  3   5   8  74 -4.17640e-04
  3   5   8  75 -3.70597e-05
  3   5   8  76 -5.07914e-05
  3   5   8  77 -2.21145e-05
  3   5   8  78 -1.47511e-04
  3   5   8  79  3.71290e-05
  3   5   8  80  7.35104e-05
  3   5   8  81  3.94759e-05
  3   5   8  82  2.17248e-05
  3   5   8  83 -5.39465e-05
  3   5   8  84 -1.39713e-04
  3   5   8  85 -1.19160e-05
  3   5   8  88 -5.97924e-05
  3   5   8  89 -8.12042e-05
  3   5   8  90  8.30942e-05
  3   5   8  91 -2.90435e-04
  3   5   8  92  3.64245e-05
  3   5   8  93  1.34940e-05
  3   5   8  94  1.75066e-04
  3   5   8  95  4.06200e-05
  3   5   8  98 -1.55692e-05
  3   5   8  99  2.40156e-04
  3   5   8 100  1.66914e-05
  3   5   8 101  3.43742e-05
  3   5   8 102 -1.96141e-05
  3   5   8 103  3.17020e-05
  3   5   8 104 -3.04712e-05
  3   5   8 105 -3.52996e-05
  3   5   8 106  5.94850e-04
  3   5   8 107 -5.33329e-05
  3   5   8 108  3.33486e-04
  3   5   8 109 -1.34180e-05
  3   5   8 110 -1.04088e-04
  3   5   8 111  8.50869e-05
  3   5   8 112  1.40244e-04
  3   5   8 113  1.49395e-05
  3   5   8 114 -2.25100e-05
  3   5   8 122  1.02517e-05
  3   5   8 123 -1.76127e-05
  3   5   8 125 -2.03629e-05
  3   5   8 126 -8.34836e-05
  3   5   8 128  3.52531e-05
  3   5   9   7 -3.11906e-04
  3   5   9   8  4.48236e-05
  3   5   9   9 -1.42861e-04
  3   5   9  10  2.03154e-04
  3   5   9  11 -2.86713e-04
  3   5   9  12 -1.68725e-04
  3   5   9  13  1.78319e-04
  3   5   9  14  7.29551e-05
  3   5   9  15  1.02759e-04
  3   5   9  16 -3.75102e-05
  3   5   9  17 -2.04108e-05
  3   5   9  18 -1.27235e-04
  3   5   9  19  2.74970e-04
  3   5   9  20 -1.18602e-04
  3   5   9  22  3.58299e-05
  3   5   9  25  1.50979e-04
  3   5   9  26  3.50159e-05
  3   5   9  27 -8.04310e-05
  3   5   9  28  1.67386e-05
  3   5   9  29 -2.57824e-05
  3   5   9  30  6.26993e-05
  3   5   9  31  2.32782e-04
  3   5   9  32 -1.74384e-05
  3   5   9  33 -4.86427e-04
  3   5   9  34  5.43923e-05
  3   5   9  35  3.49502e-04
  3   5   9  37  1.29755e-05
  3   5   9  38  5.51521e-05
  3   5   9  40  1.00196e-04
  3   5   9  41 -2.61992e-04
  3   5   9  43 -1.49170e-04
  3   5   9  44 -2.01521e-05
  3   5   9  45 -1.90032e-04
  3   5   9  47 -5.15542e-05
  3   5   9  49  1.42456e-04
  3   5   9  50  1.51043e-05
  3   5   9  52  2.24226e-05
  3   5   9  54 -1.18632e-04
  3   5   9  55  1.16791e-05
  3   5   9  57  1.16035e-04
  3   5   9  58  8.08036e-05
  3   5   9  60 -1.05327e-05
  3   5   9  63 -4.05668e-05
  3   5   9  64 -1.87304e-05
  3   5   9  66  1.37424e-05
  3   5   9  70 -2.47681e-04
  3   5   9  73 -3.37469e-05
  3   5   9  75 -7.04847e-05
  3   5   9  78 -1.93567e-05
  3   5   9  79  4.71947e-05
  3   5   9  84 -4.56183e-05
  3   5   9  85  5.53981e-05
  3   5   9  86 -4.26133e-05
  3   5   9  87  1.35016e-05
  3   5   9  88 -2.80446e-05
  3   5   9  89  2.73413e-05
  3   5   9  90  1.70388e-05
  3   5   9  91  3.25042e-05
  3   5   9  93 -6.78768e-05
  3   5   9  96  1.71696e-05
  3   5   9  97  2.03202e-05
  3   5   9 100 -2.65038e-05
  3   5   9 101  1.91364e-05
  3   5   9 102 -1.19445e-05
  3   5   9 103  4.38158e-05
  3   5   9 104  2.26157e-05
  3   5   9 105 -1.41651e-04
  3   5   9 106 -1.39350e-05
  3   5   9 107 -4.63371e-05
  3   5   9 108  3.76118e-05
  3   5   9 109 -1.55695e-04
  3   5   9 111  1.24703e-05
  3   5   9 112 -5.06964e-05
  3   5  10   7  2.29775e-04
  3   5  10   8  1.00653e-03
  3   5  10   9 -1.49593e-03
  3   5  10  10  6.33193e-05
  3   5  10  11  7.91815e-05
  3   5  10  12  1.10267e-04
  3   5  10  13 -3.38377e-04
  3   5  10  14  5.86087e-04
  3   5  10  15 -4.45250e-04
  3   5  10  16  1.91914e-04
  3   5  10  17  4.40256e-04
  3   5  10  18  3.10445e-05
  3   5  10  19 -2.56301e-04
  3   5  10  20 -4.98130e-04
  3   5  10  21 -1.58379e-04
  3   5  10  22  6.30384e-04
  3   5  10  23  1.68034e-04
  3   5  10  24 -4.61670e-04
  3   5  10  26 -4.66803e-05
  3   5  10  27  5.29085e-05
  3   5  10  28  6.69826e-04
  3   5  10  29 -2.65335e-04
  3   5  10  30 -1.08988e-04
  3   5  10  32  5.21500e-04
  3   5  10  33 -4.32841e-05
  3   5  10  34 -3.12642e-04
  3   5  10  36 -4.68930e-05
  3   5  10  37  1.60755e-05
  3   5  10  38  2.09881e-04
  3   5  10  39 -7.57718e-04
  3   5  10  40 -1.04999e-04
  3   5  10  41  1.37575e-05
  3   5  10  42  3.10281e-04
  3   5  10  43  1.96369e-05
  3   5  10  44 -2.40597e-04
  3   5  10  46 -1.53591e-04
  3   5  10  47  2.50197e-05
  3   5  10  48 -7.10809e-05
  3   5  10  50  1.41560e-05
  3   5  10  51 -2.13586e-04
  3   5  10  52  5.72089e-05
  3   5  10  53 -2.91713e-04
  3   5  10  55 -1.74541e-05
  3   5  10  56  1.13059e-04
  3   5  10  59  6.27819e-05
  3   5  10  60 -6.74936e-05
  3   5  10  61  1.68745e-04
  3   5  10  64  2.85694e-05
  3   5  10  65 -7.20919e-05
  3   5  10  67  2.10817e-05
  3   5  10  68 -1.96131e-05
  3   5  10  69  2.09595e-05
  3   5  10  71  4.28826e-05
  3   5  10  72 -2.38949e-04
  3   5  10  73  3.60542e-05
  3   5  10  74  4.02834e-05
  3   5  10  75  1.08060e-05
  3   5  10  78  2.01176e-04
  3   5  10  79 -1.83479e-05
  3   5  10  80 -1.61401e-04
  3   5  10  81  9.09449e-05
  3   5  10  84  3.10403e-05
  3   5  10  87  1.72993e-05
  3   5  10  88  3.65897e-04
  3   5  10  89  4.70428e-05
  3   5  10  90 -3.46249e-04
  3   5  10  91  2.22661e-05
  3   5  10  92 -2.14365e-05
  3   5  10  94  2.99782e-05
  3   5  10  95 -1.27623e-04
  3   5  10  96  2.57724e-05
  3   5  10  98 -1.85782e-04
  3   5  10  99 -1.04914e-04
  3   5  10 100 -3.14944e-05
  3   5  10 101 -4.85495e-05
  3   5  10 102 -1.64582e-05
  3   5  10 103 -1.89756e-05
  3   5  10 104  3.03115e-05
  3   5  10 105 -1.22139e-05
  3   5  10 106  1.41387e-04
  3   5  10 107  3.98530e-05
  3   5  10 108  1.70223e-04
  3   5  10 109  1.46658e-05
  3   5  10 111 -4.57062e-05
  3   5  10 112 -7.47222e-05
  3   5  10 126  1.54541e-05
  3   5  11  21 -1.04266e-05
  3   5  11  29  1.03171e-05
  3   5  11  50 -1.02585e-05
  3   5  11  60 -1.02794e-05
  3   5  11  70  1.33764e-05
  3   5  11  72 -1.15100e-05
  3   5  11  78  1.54979e-05
  3   5  11  84  4.02887e-05
  3   5  11  87 -1.00676e-05
  3   5  11  88  3.28879e-05
  3   5  11  89  4.24840e-05
  3   5  11  90 -1.71779e-05
  3   5  11  91 -3.32709e-05
  3   5  11  92 -1.51489e-05
  3   5  11  97 -1.39025e-05
  3   5  11  98  1.19048e-05
  3   5  11 107  3.23022e-05
  3   5  11 108 -4.10684e-05
  3   5  11 109  1.80506e-05
  3   5  11 111 -4.15297e-05
  3   5  11 112  3.64127e-05
  3   5  14   7 -1.10913e-05
  3   5  14  10  1.04945e-05
  3   5  14  25  1.05449e-05
  3   5  14  30  1.01363e-05
  3   5  14  31 -1.69576e-05
  3   5  14  41 -1.74489e-05
  3   5  14  58  1.00063e-05
  3   5  16   7 -7.51898e-05
  3   5  16  10  7.63846e-05
  3   5  16  11  1.67419e-05
  3   5  16  12  1.23810e-05
  3   5  16  15 -2.48537e-05
  3   5  16  16 -2.15601e-05
  3   5  16  18  3.81356e-05
  3   5  16  19  4.93148e-05
  3   5  16  22  4.23781e-05
  3   5  16  23 -3.44272e-05
  3   5  16  25  7.53980e-05
  3   5  16  26  1.09380e-05
  3   5  16  27 -1.42800e-05
  3   5  16  29 -2.03554e-05
  3   5  16  30  7.32356e-05
  3   5  16  31 -4.41017e-05
  3   5  16  32 -1.25529e-05
  3   5  16  33 -5.78908e-05
  3   5  16  35  3.17823e-05
  3   5  16  36  1.17317e-05
  3   5  16  37 -4.78031e-05
  3   5  16  40  1.91243e-05
  3   5  16  41 -1.37084e-04
  3   5  16  43 -1.31977e-05
  3   5  16  45 -1.85375e-05
  3   5  16  52  2.04517e-05
  3   5  16  54 -7.01704e-05
  3   5  16  55 -1.59264e-05
  3   5  16  58  4.32794e-05
  3   5  16  62 -1.45616e-05
  3   5  16  66  1.65027e-05
  3   5  16  79  1.08736e-05
  3   6   7   7  5.52896e-05
  3   6   7   8  1.90992e-04
  3   6   7   9 -3.83996e-04
  3   6   7  10 -3.33977e-05
  3   6   7  11  2.30320e-04
  3   6   7  12 -2.53408e-04
  3   6   7  13  5.72773e-04
  3   6   7  14 -8.06136e-05
  3   6   7  15 -5.13068e-04
  3   6   7  16 -3.85405e-04
  3   6   7  17 -2.02389e-04
  3   6   7  18 -1.42411e-04
  3   6   7  19  2.02038e-05
  3   6   7  20 -1.94912e-04
  3   6   7  21  2.51873e-03
  3   6   7  22 -1.28686e-03
  3   6   7  23 -6.65901e-04
  3   6   7  24 -1.30809e-03
  3   6   7  25 -1.64051e-05
  3   6   7  26  1.69043e-04
  3   6   7  27 -1.55754e-05
  3   6   7  28 -1.03922e-04
  3   6   7  29  5.29487e-04
  3   6   7  32  1.07761e-04
  3   6   7  33 -1.63210e-05
  3   6   7  34 -3.89472e-04
  3   6   7  35  2.82941e-05
  3   6   7  36  7.37130e-04
  3   6   7  37  6.95916e-05
  3   6   7  38 -1.06098e-04
  3   6   7  39  3.53848e-04
  3   6   7  40  2.66578e-05
  3   6   7  42  2.17688e-04
  3   6   7  43  4.36260e-05
  3   6   7  44 -2.56743e-04
  3   6   7  46  5.92653e-04
  3   6   7  47 -1.05644e-04
  3   6   7  48 -8.69756e-05
  3   6   7  50 -1.78615e-04
  3   6   7  51 -6.04130e-04
  3   6   7  53  1.29535e-04
  3   6   7  54 -5.33603e-05
  3   6   7  56 -1.08580e-04
  3   6   7  58 -1.77280e-05
  3   6   7  59  1.34058e-05
  3   6   7  60 -1.25355e-05
  3   6   7  61 -1.07732e-04
  3   6   7  66  1.16826e-04
  3   6   7  67  2.56289e-05
  3   6   7  68 -1.93646e-05
  3   6   7  69  8.92474e-04
  3   6   7  70 -4.27320e-05
  3   6   7  71 -3.79452e-04
  3   6   7  74 -1.31514e-04
  3   6   7  76 -1.50364e-04
  3   6   7  77 -6.57493e-05
  3   6   7  78  1.28350e-04
  3   6   7  79 -1.34822e-05
  3   6   7  81 -1.23358e-04
  3   6   7  88 -5.43905e-05
  3   6   7  90 -5.54011e-05
  3   6   7  91  8.62595e-05
  3   6   7  94 -2.58058e-04
  3   6   7  95  4.31214e-04
  3   6   7  96 -4.97360e-05
  3   6   7  97 -1.14979e-05
  3   6   7  98  5.06931e-05
  3   6   7  99  4.40751e-05
  3   6   7 103 -2.05606e-05
  3   6   7 104  2.49915e-05
  3   6   7 105 -1.36542e-05
  3   6   7 106  1.80454e-04
  3   6   7 108  6.67834e-05
  3   6   7 110  3.52532e-05
  3   6   7 112  5.47020e-05
  3   6   7 126 -1.33025e-05
  3   6   8   7  2.91747e-04
  3   6   8   8  4.47882e-05
  3   6   8   9  2.00449e-05
  3   6   8  10  3.45215e-05
  3   6   8  11 -3.74570e-04
  3   6   8  12  1.37568e-04
  3   6   8  13  4.57695e-04
  3   6   8  14  3.78325e-05
  3   6   8  15 -1.27881e-04
  3   6   8  16  1.41173e-04
  3   6   8  17  7.18276e-05
  3   6   8  19 -1.92863e-04
  3   6   8  20 -1.74036e-04
  3   6   8  21 -1.39419e-04
  3   6   8  22 -4.14028e-04
  3   6   8  23  3.38282e-04
  3   6   8  24 -2.85294e-05
  3   6   8  25  2.35296e-04
  3   6   8  26 -1.07389e-04
  3   6   8  28 -2.51510e-05
  3   6   8  29  1.78208e-05
  3   6   8  30 -3.91835e-04
  3   6   8  31  9.09136e-05
  3   6   8  32 -1.35766e-05
  3   6   8  33 -3.05850e-04
  3   6   8  34  3.06994e-05
  3   6   8  35  2.01483e-04
  3   6   8  36 -1.02699e-05
  3   6   8  37  1.81720e-04
  3   6   8  38  3.45410e-04
  3   6   8  39  1.09599e-04
  3   6   8  40 -3.54475e-05
  3   6   8  41 -2.67964e-05
  3   6   8  45  5.30261e-05
  3   6   8  46 -1.33944e-05
  3   6   8  47 -8.46542e-05
  3   6   8  48 -2.04603e-05
  3   6   8  49  2.41073e-04
  3   6   8  52 -9.07092e-05
  3   6   8  53 -2.09087e-05
  3   6   8  54 -4.38690e-05
  3   6   8  55  3.14462e-05
  3   6   8  57  1.86000e-05
  3   6   8  59 -3.05378e-05
  3   6   8  60 -2.55613e-05
  3   6   8  64 -5.87576e-05
  3   6   8  65 -1.30015e-05
  3   6   8  70 -2.27235e-04
  3   6   8  72  2.83059e-05
  3   6   8  73  1.11078e-04
  3   6   8  75 -1.67419e-04
  3   6   8  76  1.38532e-05
  3   6   8  77 -7.14661e-05
  3   6   8  79  1.29868e-04
  3   6   8  81 -1.32776e-05
  3   6   8  82  1.08358e-04
  3   6   8  84 -1.90606e-05
  3   6   8  85 -4.79366e-05
  3   6   8  86 -5.03879e-05
  3   6   8  87 -1.00667e-05
  3   6   8  89 -2.54618e-04
  3   6   8  92 -9.88290e-05
  3   6   8  93 -1.00098e-05
  3   6   8  96  2.07665e-05
  3   6   8  97 -1.64559e-04
  3   6   8 100 -5.10829e-05
  3   6   8 101  7.44908e-05
  3   6   8 102 -6.20140e-05
  3   6   8 103 -4.60880e-05
  3   6   8 107  6.89391e-05
  3   6   8 109  5.38877e-05
  3   6   8 111 -6.14229e-05
  3   6   8 112 -2.84587e-05
  3   6   8 125 -3.68881e-05
  3   6   8 127 -1.34285e-05
  3   6   9   7  6.02067e-05
  3   6   9   8  2.63750e-04
  3   6   9   9 -4.54034e-04
  3   6   9  10  1.53371e-05
  3   6   9  11  2.46130e-04
  3   6   9  12 -4.43705e-05
  3   6   9  13  1.85319e-04
  3   6   9  14  2.45342e-05
  3   6   9  15 -1.21372e-04
  3   6   9  16 -2.61420e-05
  3   6   9  17 -1.68132e-04
  3   6   9  19 -7.90408e-05
  3   6   9  20 -1.78226e-04
  3   6   9  21  2.23209e-04
  3   6   9  22  1.53848e-05
  3   6   9  23 -4.11241e-05
  3   6   9  24 -3.11021e-04
  3   6   9  26  4.43456e-05
  3   6   9  27  4.77485e-05
  3   6   9  28  2.14850e-04
  3   6   9  29 -1.48016e-04
  3   6   9  30 -4.85265e-05
  3   6   9  31  1.44732e-05
  3   6   9  32  5.25857e-04
  3   6   9  33 -4.10415e-05
  3   6   9  34 -2.50262e-04
  3   6   9  36  1.85267e-04
  3   6   9  37  1.76106e-05
  3   6   9  38  3.84375e-05
  3   6   9  39 -1.51683e-04
  3   6   9  40 -3.10016e-05
  3   6   9  42  2.88681e-04
  3   6   9  43  1.22535e-05
  3   6   9  44 -1.72061e-04
  3   6   9  46  2.05468e-05
  3   6   9  48 -2.10702e-04
  3   6   9  50  2.31396e-05
  3   6   9  51 -1.76824e-04
  3   6   9  52  1.85743e-05
  3   6   9  53 -6.43001e-05
  3   6   9  56  1.96536e-05
  3   6   9  59  3.41942e-05
  3   6   9  60 -3.77985e-05
  3   6   9  61  1.04743e-04
  3   6   9  62 -1.09106e-05
  3   6   9  64  1.26962e-05
  3   6   9  65 -3.04499e-05
  3   6   9  66  1.99878e-05
  3   6   9  69  1.20482e-04
  3   6   9  70 -1.68713e-05
  3   6   9  71 -2.25966e-04
  3   6   9  72 -1.57372e-04
  3   6   9  73  3.34704e-05
  3   6   9  74 -4.95844e-05
  3   6   9  76 -2.02948e-05
  3   6   9  78  9.31273e-05
  3   6   9  80 -5.27798e-05
  3   6   9  81  4.59687e-05
  3   6   9  83 -1.70529e-05
  3   6   9  84 -1.74678e-05
  3   6   9  88  8.92192e-05
  3   6   9  90 -1.37374e-04
  3   6   9  91 -2.06907e-05
  3   6   9  94 -2.01420e-05
  3   6   9  98 -7.68990e-05
  3   6   9  99 -3.08910e-05
  3   6   9 100 -1.38796e-05
  3   6   9 101 -1.99373e-05
  3   6   9 102 -1.16596e-05
  3   6   9 104  1.07509e-05
  3   6   9 105 -1.26269e-05
  3   6   9 106  1.63344e-04
  3   6   9 108  1.35532e-04
  3   6   9 109  1.14618e-05
  3   6   9 112 -1.18603e-05
  3   6  10   7 -1.26941e-03
  3   6  10   8  8.75792e-05
  3   6  10   9 -4.93629e-04
  3   6  10  10  1.04453e-03
  3   6  10  11 -4.88093e-04
  3   6  10  12 -7.23566e-04
  3   6  10  13 -9.16421e-05
  3   6  10  14 -2.86331e-04
  3   6  10  15  9.92774e-05
  3   6  10  16 -1.17954e-04
  3   6  10  17 -7.83042e-05
  3   6  10  18  2.05766e-04
  3   6  10  19  2.72227e-04
  3   6  10  20  2.00386e-04
  3   6  10  21  1.48982e-04
  3   6  10  22  4.00233e-04
  3   6  10  23 -3.05508e-04
  3   6  10  24  1.42139e-05
  3   6  10  25  3.09603e-04
  3   6  10  26  1.26750e-04
  3   6  10  27 -1.86075e-04
  3   6  10  28  2.62927e-05
  3   6  10  29 -7.23285e-05
  3   6  10  30  4.34738e-04
  3   6  10  31 -1.57336e-04
  3   6  10  32 -1.24136e-05
  3   6  10  33 -5.58112e-04
  3   6  10  34  4.15352e-05
  3   6  10  35  1.80699e-04
  3   6  10  36  3.10140e-05
  3   6  10  37 -4.50531e-04
  3   6  10  38  1.60199e-04
  3   6  10  39  3.70635e-05
  3   6  10  41 -5.59143e-04
  3   6  10  43 -6.80766e-05
  3   6  10  44 -1.83784e-05
  3   6  10  45 -3.37821e-04
  3   6  10  46  2.86942e-05
  3   6  10  47  1.43647e-04
  3   6  10  49 -6.63481e-05
  3   6  10  50  1.88324e-05
  3   6  10  51  1.91382e-05
  3   6  10  52  1.00736e-04
  3   6  10  54 -2.28030e-04
  3   6  10  56 -1.89174e-05
  3   6  10  57  1.41598e-04
  3   6  10  58  1.31801e-04
  3   6  10  63 -2.19355e-04
  3   6  10  64  2.58880e-05
  3   6  10  66  1.15634e-05
  3   6  10  70  5.25256e-05
  3   6  10  75 -3.63784e-05
  3   6  10  77  3.86024e-05
  3   6  10  82 -8.62803e-05
  3   6  10  83 -1.34407e-05
  3   6  10  85  2.38058e-04
  3   6  10  87  2.04878e-04
  3   6  10  88 -1.08474e-05
  3   6  10  89  1.07846e-04
  3   6  10  92  2.42234e-05
  3   6  10  93  3.54263e-05
  3   6  10  96  1.30952e-04
  3   6  10  97 -1.71976e-05
  3   6  10  98  1.72528e-05
  3   6  10 100  6.94227e-05
  3   6  10 101 -7.71142e-05
  3   6  10 102  6.13042e-05
  3   6  10 103  3.07870e-05
  3   6  10 105 -5.68668e-05
  3   6  10 107  3.22267e-05
  3   6  10 109 -1.19891e-04
  3   6  10 111  5.78113e-05
  3   6  11  13 -1.07839e-05
  3   6  11  21  1.08216e-05
  3   6  11  24  1.06644e-05
  3   6  11  53  1.26698e-05
  3   6  11  55 -1.08487e-05
  3   6  11  60  1.04784e-05
  3   6  11  70  1.18209e-05
  3   6  11  72 -1.75993e-05
  3   6  11  73 -1.20949e-05
  3   6  11  75  1.17390e-05
  3   6  11  78  1.74776e-05
  3   6  11  79 -1.01625e-05
  3   6  11  84  4.41282e-05
  3   6  11  88  3.72310e-05
  3   6  11  89  4.41829e-05
  3   6  11  90 -1.62882e-05
  3   6  11  91 -3.85322e-05
  3   6  11  92 -2.13490e-05
  3   6  11  95  1.05307e-05
  3   6  11  97 -1.29912e-05
  3   6  11  98  1.12698e-05
  3   6  11 107  3.60059e-05
  3   6  11 108 -4.30595e-05
  3   6  11 109  1.70849e-05
  3   6  11 111 -5.15715e-05
  3   6  11 112  4.59773e-05
  3   6  12  16 -2.04027e-05
  3   6  12  17  1.34399e-05
  3   6  12  21  2.89146e-05
  3   6  12  22  1.62254e-05
  3   6  12  23 -2.04037e-05
  3   6  12  29 -1.85984e-05
  3   6  12  33  1.02798e-05
  3   6  12  36  1.45895e-05
  3   6  12  37  1.40319e-05
  3   6  12  46 -1.20806e-05
  3   6  12  47 -1.80716e-05
  3   6  12  50  2.01743e-05
  3   6  12  52  1.13555e-05
  3   6  12  53  1.19929e-05
  3   6  12  55 -1.48251e-05
  3   6  12  56  1.57499e-05
  3   6  12  57  1.70492e-05
  3   6  12  60  2.21495e-05
  3   6  12  70 -2.65225e-05
  3   6  12  71 -1.83532e-05
  3   6  12  72  1.73225e-05
  3   6  12  73  1.54391e-05
  3   6  12  74  1.42102e-05
  3   6  12  78 -2.65864e-05
  3   6  12  79  1.81306e-05
  3   6  12  80  1.67063e-05
  3   6  12  84 -8.14351e-05
  3   6  12  85 -2.03197e-05
  3   6  12  86 -1.22072e-05
  3   6  12  88 -6.04724e-05
  3   6  12  89 -7.34994e-05
  3   6  12  90  2.51033e-05
  3   6  12  91  5.95074e-05
  3   6  12  92  2.97545e-05
  3   6  12  94  1.46231e-05
  3   6  12  95 -1.52220e-05
  3   6  12  97  3.05488e-05
  3   6  12  98 -2.64785e-05
  3   6  12 104  1.24672e-05
  3   6  12 107 -7.02772e-05
  3   6  12 108  9.35591e-05
  3   6  12 109 -4.67637e-05
  3   6  12 111  8.08155e-05
  3   6  12 112 -7.06901e-05
  3   6  13   9 -1.20127e-05
  3   6  13  13  1.30277e-05
  3   6  13  22  1.18915e-05
  3   6  13  24 -1.65881e-05
  3   6  13  25 -1.00764e-05
  3   6  13  36  1.37937e-05
  3   6  13  37  1.19904e-05
  3   6  13  42  1.32329e-05
  3   6  13  43 -1.74559e-05
  3   6  13  46 -1.72451e-05
  3   6  13  47 -1.95573e-05
  3   6  13  50  2.12053e-05
  3   6  13  51 -1.00600e-05
  3   6  13  53 -1.58995e-05
  3   6  13  55  1.04061e-05
  3   6  13  57  1.22500e-05
  3   6  13  69 -1.14509e-05
  3   6  13  70 -2.78576e-05
  3   6  13  71 -2.07722e-05
  3   6  13  72  3.11526e-05
  3   6  13  73  2.30653e-05
  3   6  13  75 -1.97526e-05
  3   6  13  78 -3.50674e-05
  3   6  13  79  2.07750e-05
  3   6  13  80  1.84352e-05
  3   6  13  84 -9.66267e-05
  3   6  13  85 -1.74318e-05
  3   6  13  86 -1.15181e-05
  3   6  13  87  1.10068e-05
  3   6  13  88 -7.68424e-05
  3   6  13  89 -9.08563e-05
  3   6  13  90  3.18875e-05
  3   6  13  91  7.65208e-05
  3   6  13  92  4.19743e-05
  3   6  13  94  1.73611e-05
  3   6  13  95 -2.13577e-05
  3   6  13  97  3.31420e-05
  3   6  13  98 -2.82372e-05
  3   6  13 104  1.24916e-05
  3   6  13 107 -8.07606e-05
  3   6  13 108  1.01596e-04
  3   6  13 109 -4.55471e-05
  3   6  13 111  1.06360e-04
  3   6  13 112 -9.38127e-05
  3   6  14  32 -1.48308e-05
  3   6  14  69 -1.45557e-05
  3   6  14  87  1.05780e-05
  3   6  14 107 -1.47186e-05
  3   6  14 109  2.28127e-05
  3   6  14 110 -1.01400e-05
  3   6  14 111 -1.03725e-05
  3   6  15   7  1.82541e-05
  3   6  15  10 -3.16551e-05
  3   6  15  18 -1.07469e-05
  3   6  15  19 -1.99175e-05
  3   6  15  22 -1.49313e-05
  3   6  15  23  1.08492e-05
  3   6  15  25 -2.00990e-05
  3   6  15  30 -1.91466e-05
  3   6  15  31  2.52386e-05
  3   6  15  33  1.27338e-05
  3   6  15  37  1.10411e-05
  3   6  15  41  5.30241e-05
  3   6  15  43  1.07678e-05
  3   6  15  54  2.26011e-05
  3   6  15  58 -1.58821e-05
  3   6  16   9  1.24556e-05
  3   6  16  32  2.14099e-05
  3   6  16  69  1.36075e-05
  3   6  16  91  1.48228e-05
  3   6  16 109 -2.01116e-05
  3   6  16 110  1.40987e-05
  3   6  16 111  1.33444e-05
  3   7   8   7  8.44013e-05
  3   7   8   8  2.41956e-05
  3   7   8   9  1.23061e-04
  3   7   8  10  2.41006e-05
  3   7   8  11 -2.42977e-04
  3   7   8  12  8.52951e-05
  3   7   8  13  4.07715e-04
  3   7   8  14  5.04861e-05
  3   7   8  15 -1.36738e-04
  3   7   8  16  3.42642e-04
  3   7   8  17  4.94031e-05
  3   7   8  18 -6.32185e-05
  3   7   8  20 -1.88962e-04
  3   7   8  21 -1.34698e-04
  3   7   8  22 -2.78684e-04
  3   7   8  23  1.67998e-04
  3   7   8  25  3.39214e-04
  3   7   8  26 -6.07423e-05
  3   7   8  27 -3.88611e-05
  3   7   8  28 -2.48672e-05
  3   7   8  29 -1.53761e-05
  3   7   8  30 -2.87170e-04
  3   7   8  31 -1.39902e-04
  3   7   8  33 -2.91048e-04
  3   7   8  34  3.00801e-05
  3   7   8  35  2.62087e-04
  3   7   8  37  5.79334e-05
  3   7   8  38  1.70161e-04
  3   7   8  39  5.89435e-05
  3   7   8  40  5.59226e-05
  3   7   8  41 -1.52103e-04
  3   7   8  43  1.84369e-05
  3   7   8  45  7.94584e-05
  3   7   8  46 -2.53070e-05
  3   7   8  47 -8.04638e-05
  3   7   8  48 -2.80841e-05
  3   7   8  49  1.82573e-04
  3   7   8  50  1.71851e-05
  3   7   8  51  1.14882e-05
  3   7   8  52 -3.35491e-05
  3   7   8  53 -1.11802e-05
  3   7   8  54 -1.04718e-04
  3   7   8  56 -1.54027e-05
  3   7   8  57 -2.89450e-05
  3   7   8  58  6.30649e-05
  3   7   8  59 -2.48028e-05
  3   7   8  60 -1.90401e-05
  3   7   8  63  6.25152e-05
  3   7   8  64 -4.24025e-05
  3   7   8  66  1.54791e-05
  3   7   8  69 -2.59303e-05
  3   7   8  70 -1.82142e-04
  3   7   8  72  1.50742e-05
  3   7   8  73  6.44354e-05
  3   7   8  75 -9.45881e-05
  3   7   8  76  1.28743e-05
  3   7   8  77 -5.58317e-05
  3   7   8  79  9.35082e-05
  3   7   8  82  1.03723e-04
  3   7   8  83  1.13633e-05
  3   7   8  84 -2.40038e-05
  3   7   8  85 -1.15092e-04
  3   7   8  86 -4.01663e-05
  3   7   8  87 -7.79393e-05
  3   7   8  89 -1.97695e-04
  3   7   8  92 -8.33912e-05
  3   7   8  93 -3.28327e-05
  3   7   8  94  1.50096e-05
  3   7   8  95 -1.44711e-05
  3   7   8  96 -3.11514e-05
  3   7   8  97 -9.56877e-05
  3   7   8 100 -5.93018e-05
  3   7   8 101  7.78399e-05
  3   7   8 102 -6.24520e-05
  3   7   8 103 -3.28795e-05
  3   7   8 107  2.22324e-05
  3   7   8 108  1.31288e-05
  3   7   8 109  5.84817e-05
  3   7   8 111 -5.93676e-05
  3   7   8 112 -2.06320e-05
  3   7   8 125 -2.58567e-05
  3   7   9   7 -1.53673e-05
  3   7   9   8 -3.12933e-05
  3   7   9   9 -8.11436e-05
  3   7   9  11 -2.06219e-04
  3   7   9  12  1.78984e-04
  3   7   9  13 -5.69256e-05
  3   7   9  14  1.64654e-04
  3   7   9  15 -2.05317e-04
  3   7   9  16  7.65572e-05
  3   7   9  17 -3.89218e-04
  3   7   9  19  4.15848e-04
  3   7   9  20  7.04850e-04
  3   7   9  21  2.38598e-04
  3   7   9  22 -8.78846e-04
  3   7   9  23 -3.82809e-04
  3   7   9  24 -1.74880e-04
  3   7   9  25 -4.70905e-05
  3   7   9  26  2.31274e-04
  3   7   9  27  1.10622e-05
  3   7   9  28 -3.19196e-04
  3   7   9  29 -1.24866e-04
  3   7   9  30 -1.08906e-05
  3   7   9  32 -5.68072e-05
  3   7   9  33  3.30141e-05
  3   7   9  34  2.26212e-04
  3   7   9  36  8.54135e-05
  3   7   9  38 -1.42230e-04
  3   7   9  39  5.13790e-04
[truncated: 348,278 more chars]
